# Supplementary material for: Constructe a novel 5 hypoxia genes signature for cervical cancer
Source: Cancer Cell Int. 2021 Jul 3;21:345. doi: 10.1186/s12935-021-02050-3 (PMC8254931; doi:10.1186/s12935-021-02050-3)
Supplement: Supplementary file 1 — Additional file 1. The cox analysis results of all hypoxia pathway-related genes. [file 12935_2021_2050_MOESM1_ESM.csv]

	HR	HR.lower	HR.upper	p.value
VEGFA	2.3	1.4	3.8	0.00091
TGFBI	1.8	1.1	2.9	0.019
STC1	1.6	1	2.6	0.047
SLC2A1	1.7	1.1	2.8	0.03
SERPINE1	2	1.2	3.3	0.0061
S100A4	0.58	0.36	0.94	0.027
PPFIA4	2.3	1.4	3.7	0.0014
PLAUR	1.9	1.1	3	0.012
PGM2	1.9	1.2	3.1	0.0099
PGK1	1.8	1.1	2.9	0.02
PFKP	1.9	1.2	3.1	0.011
PFKFB3	1.8	1.1	2.9	0.017
PDK1	1.7	1	2.8	0.034
P4HA2	1.8	1.1	2.9	0.019
P4HA1	2.2	1.3	3.6	0.002
NFIL3	1.7	1	2.7	0.04
NDRG1	2.2	1.3	3.5	0.0025
NCAN	0.57	0.35	0.93	0.023
MIF	2	1.2	3.3	0.0053
LDHC	0.52	0.32	0.84	0.0077
LDHA	1.7	1	2.7	0.037
JUN	1.8	1.1	2.9	0.023
ISG20	0.59	0.37	0.96	0.032
IER3	1.6	1	2.6	0.046
HK2	2.8	1.6	4.6	0.00014
GCNT2	0.56	0.34	0.91	0.02
GBE1	1.7	1	2.7	0.04
GAPDH	1.8	1.1	2.9	0.022
EXT1	2.1	1.2	3.5	0.0049
ERO1A	2	1.2	3.2	0.0068
ENO1	1.9	1.1	3	0.015
EGFR	1.9	1.2	3.2	0.0088
EFNA3	1.8	1.1	2.9	0.02
EFNA1	1.7	1.1	2.8	0.029
DDIT4	1.8	1.1	3	0.014
CAVIN3	1.7	1	2.7	0.033
ANGPTL4	1.6	1	2.6	0.049
AK4	2.3	1.4	3.8	0.0012
ADM	1.8	1.1	2.9	0.018
