# Supplementary material for: Constructe a novel 5 hypoxia genes signature for cervical cancer
Source: Cancer Cell Int. 2021 Jul 3;21:345. doi: 10.1186/s12935-021-02050-3 (PMC8254931; doi:10.1186/s12935-021-02050-3)
Supplement: Supplementary file 3 — Additional file 3. Detailed differentially expressed genes. [file 12935_2021_2050_MOESM3_ESM.csv]

	logFC	AveExpr	t	P.Value	adj.P.Val	B	SYMBOL	change
ITGA5	-1.88554028235711	4.81465845965395	-14.4904765467829	3.81246817410749e-35	9.71531264807811e-31	68.6181348368516	ITGA5	down-regulated
SERPINE1	-2.34010352566511	5.67385104972197	-13.2062738720417	1.03721692290456e-30	1.32156994231885e-26	58.6993323718172	SERPINE1	down-regulated
LOXL2	-1.68788899689303	4.037862345559	-11.6690604284905	1.65530195936552e-25	1.40606866101705e-21	47.0497459416282	LOXL2	down-regulated
LDHA	-0.892803320872561	8.6623144760211	-11.3593051303813	1.76397136390448e-24	1.12378205665945e-20	44.7480773066334	LDHA	not-changed
ACTN1	-1.07690254499657	6.17068429291146	-11.1748927298409	7.14766667640427e-24	3.5849639993201e-20	43.3869634813262	ACTN1	not-changed
TGFBI	-1.86388785568131	6.00671015460832	-11.1529100616335	8.44083663458801e-24	3.5849639993201e-20	43.2251961342322	TGFBI	down-regulated
ACTB	-0.529539438923445	12.303182169014	-10.9591459834438	3.63836024630681e-23	1.32451905938052e-19	41.8039473045735	ACTB	not-changed
LAMC2	-2.02541302864636	6.8597783641079	-10.7334968980549	1.97224533183201e-22	6.28234097388438e-19	40.1597883050576	LAMC2	down-regulated
BZW1	-0.83082302808659	5.4388628422001	-10.2917577037731	5.19430434881893e-21	1.4707384191217e-17	36.9782348548951	BZW1	not-changed
MCAM	-1.33653903615209	4.45363231607308	-10.2267457157015	8.36828174495411e-21	2.13248923706666e-17	36.5144328959077	MCAM	down-regulated
APLN	-1.59335746162485	2.40113854937183	-10.2111968552011	9.3776164349212e-21	2.17245272373724e-17	36.403682442122	APLN	down-regulated
CAV1	-1.7358599917203	5.60151252541921	-10.1888420782727	1.10444231423782e-20	2.34537529114353e-17	36.2445758083426	CAV1	down-regulated
CAP1	-0.60697091087583	8.12435566331479	-10.1615729310705	1.34811739181467e-20	2.64262119197026e-17	36.050685571765	CAP1	not-changed
STK17A	-0.899357535616499	4.82752268937284	-10.1497051714539	1.47021430840961e-20	2.67610508722871e-17	35.966369755193	STK17A	not-changed
CDH3	-1.5324029110709	7.10665065987382	-10.1299711547894	1.69805282624498e-20	2.88476534474672e-17	35.8262574262356	CDH3	down-regulated
ITGB1	-1.28377777523036	6.57818168743899	-9.99193788431385	4.63667018950238e-20	7.38476665244307e-17	34.8494110961363	ITGB1	down-regulated
LAMA3	-1.69286838929804	4.80454162988995	-9.93637895526659	6.93575475464628e-20	1.03966963772148e-16	34.4578338677003	LAMA3	down-regulated
CAVIN1	-1.34154220700852	7.13706460001324	-9.88289176811171	1.02110138720951e-19	1.44559592501444e-16	34.0817480435139	CAVIN1	down-regulated
PANX1	-0.907260577948048	4.59841957908691	-9.85491625803729	1.24959933954432e-19	1.67597578787409e-16	33.8853948051444	PANX1	not-changed
PHLDB2	-1.45862888018087	3.29074877056575	-9.80106074525067	1.8420584798245e-19	2.34705881206838e-16	33.5080839132647	PHLDB2	down-regulated
SEPTIN10	-0.972331494317305	5.30946908658546	-9.73283114450864	3.00773907497549e-19	3.64981975464764e-16	33.0313843987641	SEPTIN10	not-changed
ITGA3	-1.45685121628086	6.26962107112566	-9.71421720167091	3.43731112989236e-19	3.98149997832032e-16	32.9015927631095	ITGA3	down-regulated
MYO1B	-1.19000829625134	5.0697355735278	-9.6932652804172	3.99412154083434e-19	4.42531300978615e-16	32.7556324711484	MYO1B	not-changed
MMP1	-2.60228774183746	4.87510209502152	-9.65035152883896	5.42967762756864e-19	5.76518645763882e-16	32.4571212019699	MMP1	down-regulated
DSE	-1.15168504217747	3.22920097711502	-9.63762907605605	5.94645198638889e-19	6.06133743876593e-16	32.3687384486886	DSE	not-changed
GNA12	-0.72188234144063	4.67589416653159	-9.60490591767517	7.51115017931682e-19	7.36179384690502e-16	32.1416555456079	GNA12	not-changed
FHOD3	-1.34609300929448	2.01117625080689	-9.57440505739322	9.33524404899234e-19	8.81074163335081e-16	31.930313360032	FHOD3	down-regulated
TNFRSF12A	-1.12984753228358	7.0380600079031	-9.52976978370502	1.28249229360324e-18	1.16720539706755e-15	31.6215926493802	TNFRSF12A	not-changed
IL1B	-1.67675978269739	3.12657815886373	-9.52208741351464	1.35445565721813e-18	1.19019287975481e-15	31.5685248987866	IL1B	down-regulated
PPP1R18	-0.951753105018223	5.96226652234353	-9.47923893333716	1.83589292608322e-18	1.50916320759286e-15	31.2729054961291	PPP1R18	not-changed
LOC107987457	-0.951753105018223	5.96226652234353	-9.47923893333716	1.83589292608322e-18	1.50916320759286e-15	31.2729054961291	LOC107987457	not-changed
ERRFI1	-1.29745120699967	5.67391421239941	-9.4462883826684	2.31863808004413e-18	1.84643294355514e-15	31.0459991182312	ERRFI1	down-regulated
FN1	-2.10119896176756	5.5825869455419	-9.42079540582195	2.77690170755912e-18	2.14435715799179e-15	30.8707033904028	FN1	down-regulated
INHBA	-1.63091582937511	2.88081815579313	-9.41646303738943	2.86326818087785e-18	2.14601950156795e-15	30.8409352939321	INHBA	down-regulated
FBLIM1	-1.04248325695766	5.64486904775193	-9.41120394426757	2.97170039870039e-18	2.16365260743091e-15	30.8048083139231	FBLIM1	not-changed
FHL2	-1.26318408724712	4.98534174829848	-9.40558151090605	3.09213661664647e-18	2.18880326116672e-15	30.7661959889147	FHL2	down-regulated
COL5A1	-1.69056666425873	4.83324174375887	-9.3889215281071	3.47820574437917e-18	2.39554370227066e-15	30.651847204448	COL5A1	down-regulated
FLNA	-1.17964340005869	7.98563449800773	-9.37732139325324	3.77492430886121e-18	2.53148410954501e-15	30.5722846403568	FLNA	not-changed
PLK2	-1.39568543667103	5.2269431104954	-9.35483409066305	4.42354589420734e-18	2.89039025697656e-15	30.4181834927519	PLK2	down-regulated
FSTL3	-1.48939395759741	4.47026852679232	-9.20893250478628	1.232142047268e-17	7.84966894763262e-15	29.4226995462748	FSTL3	down-regulated
ERO1A	-0.928781919550079	6.10777427877371	-9.12630551112751	2.19342847698052e-17	1.36329604582669e-14	28.862345686993	ERO1A	not-changed
MAP4K4	-0.731548980644792	4.8499016858785	-9.1086826474222	2.47971084446298e-17	1.50453503451072e-14	28.7431570476697	MAP4K4	not-changed
SOWAHC	-1.23187330858571	4.84921521847177	-9.04805130960782	3.77848141013179e-17	2.23923352963694e-14	28.333972240271	SOWAHC	down-regulated
LINC01615	-1.22019387448297	1.57264583300371	-9.01409297972144	4.78081794182545e-17	2.7688541729895e-14	28.1053991351344	LINC01615	down-regulated
LUZP1	-0.76543196962236	3.87276181971239	-8.99714906943803	5.37548321305614e-17	3.04407641596243e-14	27.9915130254547	LUZP1	not-changed
AREG	-1.78417634294387	4.25251967715819	-8.98510466728925	5.84226466126454e-17	3.23648761658705e-14	27.9106246176901	AREG	down-regulated
IL1A	-2.11661621601449	2.85163803702232	-8.95500974073674	7.19178755092852e-17	3.89932600341088e-14	27.7087536063987	IL1A	down-regulated
KTN1	-0.707965843473962	5.28011754747863	-8.94353722797836	7.78401192767081e-17	4.1324994990174e-14	27.6318895500204	KTN1	not-changed
FSCN1	-1.75061768830429	7.08672790962518	-8.87107423619068	1.28162098241299e-16	6.66521377445512e-14	27.1475736589081	FSCN1	down-regulated
THBS1	-1.57089580198079	4.89316013190819	-8.85338948704813	1.44702357651641e-16	7.37490036007354e-14	27.0296855430838	THBS1	down-regulated
PTPN12	-0.642640393752083	5.64140659345397	-8.82485986080288	1.75956882316969e-16	8.79197888643789e-14	26.8397632538615	PTPN12	not-changed
KIRREL1	-1.26627532501174	3.38317893384086	-8.82073038350801	1.81003871254418e-16	8.87023394456989e-14	26.8122998030182	KIRREL1	down-regulated
GSDME	-1.33581339153341	2.61223043167187	-8.81667854966664	1.86095426594107e-16	8.94767878471252e-14	26.7853592725638	GSDME	down-regulated
CALD1	-1.14965491992647	5.007506645558	-8.78457667187432	2.31786632209108e-16	1.09381828677494e-13	26.5721446132006	CALD1	not-changed
TUBB3	-1.10620858149953	1.48229687216746	-8.75343118026032	2.86701454256568e-16	1.32836602887639e-13	26.365674044585	TUBB3	not-changed
OSMR	-1.15958765736914	5.12669217109489	-8.74486852055443	3.03939598946025e-16	1.38308799998956e-13	26.3089782160687	OSMR	not-changed
PHLDA1	-1.37548843801544	5.08950841738596	-8.71381926725138	3.7551636014236e-16	1.67882165008908e-13	26.1036393846455	PHLDA1	down-regulated
TNC	-1.7593120559893	5.3764848999343	-8.67159433180728	5.0032892094153e-16	2.19825549868155e-13	25.8250175315736	TNC	down-regulated
FLNB	-0.874395587218677	6.13813505881392	-8.66067891683972	5.38792054708725e-16	2.30853694693306e-13	25.753109945313	FLNB	not-changed
PVR	-0.91611179562351	5.43337420610366	-8.65938336174549	5.43547529003585e-16	2.30853694693306e-13	25.744578433108	PVR	not-changed
ARSI	-1.66373341308301	2.92526757120102	-8.63550144812355	6.39048079143571e-16	2.66964954111732e-13	25.5874338631008	ARSI	down-regulated
EPGN	-1.50874070725677	1.30841566014621	-8.63137526534678	6.57156175618502e-16	2.7010178747236e-13	25.5603070015766	EPGN	down-regulated
CSPG4	-1.29999198278895	2.88552204485411	-8.60052345058899	8.09668041103747e-16	3.27504296689631e-13	25.3576993321615	CSPG4	down-regulated
FAM210A	-0.591962769998689	3.71694733302536	-8.57729813800255	9.47168155010828e-16	3.77135720220952e-13	25.2054354322207	FAM210A	not-changed
IKBIP	-0.730356443137703	3.96511166771506	-8.56572880963237	1.02405616187961e-15	4.01477279587356e-13	25.1296711158065	IKBIP	not-changed
NOCT	-0.769903777406781	3.03100493193206	-8.5595666904712	1.06750063332456e-15	4.08039897131214e-13	25.0893398589976	NOCT	not-changed
ENO1	-0.682300400733521	10.659947772364	-8.55882932858488	1.07282004111727e-15	4.08039897131214e-13	25.0845148636511	ENO1	not-changed
MYOSLID	-1.15445239815991	1.45885570077894	-8.48419746483004	1.77219343144842e-15	6.64129488435294e-13	24.5973335682028	MYOSLID	not-changed
ANGPTL4	-1.77853167968782	4.87026906973686	-8.47736456832458	1.85531517660274e-15	6.81061279157842e-13	24.5528471842438	ANGPTL4	down-regulated
COL4A1	-1.18991892981544	5.86616757712735	-8.47612307378967	1.87082720013534e-15	6.81061279157842e-13	24.5447664117526	COL4A1	not-changed
COL17A1	-2.53553769331609	4.88308713078804	-8.45480988249115	2.15807343419596e-15	7.74565990473458e-13	24.4061429413738	COL17A1	down-regulated
CLIC4	-0.816194142871319	6.60193094766704	-8.45067360065045	2.21868297213953e-15	7.85259696930995e-13	24.379262484452	CLIC4	not-changed
SLC38A2	-0.819693441635657	7.08953545545361	-8.36575658311289	3.91152391915535e-15	1.36544334290186e-12	23.8290334177487	SLC38A2	not-changed
ANO6	-0.670813830621925	4.53548234897373	-8.35758136150831	4.13030506016822e-15	1.4223319438955e-12	23.7762254008301	ANO6	not-changed
MAP4	-0.570797582523043	5.53932397329946	-8.33577716580306	4.77486031757224e-15	1.62237020630258e-12	23.6355228737224	MAP4	not-changed
SERPINH1	-0.907024099738964	7.03399088783427	-8.31406992202695	5.51530967187752e-15	1.84929784695335e-12	23.4956520595073	SERPINH1	not-changed
KLF10	-0.736562686877016	5.9121583825939	-8.31088314239989	5.63318308827143e-15	1.86429096933014e-12	23.4751353801058	KLF10	not-changed
ABL2	-0.550837959826003	3.07154046763062	-8.3082020953481	5.73427965430252e-15	1.87341856962296e-12	23.4578780869498	ABL2	not-changed
PKM	-0.610072053093052	9.4768530606778	-8.2927841411822	6.3515053310551e-15	2.04880266267439e-12	23.3586974763705	PKM	not-changed
PLOD2	-1.12634244825982	5.6154574140969	-8.28317575771868	6.7689642461293e-15	2.12230099976019e-12	23.2969415656262	PLOD2	not-changed
PGK1	-0.7698018999611	8.33065208898969	-8.28216093489609	6.81461104209609e-15	2.12230099976019e-12	23.2904213759488	PGK1	not-changed
FADS3	-1.21506762172839	3.24617042878268	-8.28183785604854	6.82920699997393e-15	2.12230099976019e-12	23.2883457046173	FADS3	down-regulated
ANGPT2	-0.841919176601716	1.98316662926256	-8.23675614725583	9.20096422967228e-15	2.82491772849083e-12	22.999163856941	ANGPT2	not-changed
BMP1	-0.89153051087684	4.73816284972765	-8.23279249070137	9.44489791707731e-15	2.86528968596287e-12	22.9737816596076	BMP1	not-changed
IL11	-1.33494706226348	2.17813867220314	-8.22525251130737	9.92673115839601e-15	2.94817544747286e-12	22.9255169648815	IL11	down-regulated
ESM1	-1.25549530648276	2.85930996055679	-8.22490524918774	9.94949921448285e-15	2.94817544747286e-12	22.9232946912932	ESM1	down-regulated
TGFBR1	-0.840955400020118	4.71064926815167	-8.20415584892691	1.14079939502065e-14	3.34149321647256e-12	22.7906084708064	TGFBR1	not-changed
SH2D5	-1.11930420981924	1.14434985115309	-8.18731875277219	1.27454339201883e-14	3.69081696122907e-12	22.6830819391513	SH2D5	not-changed
CLMP	-1.35833206599853	2.53578772589026	-8.16634160259338	1.46305697035393e-14	4.18911019949766e-12	22.5492940876174	CLMP	down-regulated
SAMD4A	-0.823071750408639	1.84737133876608	-8.16223226110116	1.50309578662364e-14	4.25593221450334e-12	22.5231088009132	SAMD4A	not-changed
RGS20	-0.970748142774759	1.71963043939485	-8.15185262037988	1.60912131338227e-14	4.50607015702421e-12	22.4570022741454	RGS20	not-changed
MMP14	-0.953741366606232	7.96811125350854	-8.14023363336044	1.73660259326695e-14	4.81020042219802e-12	22.3830603429691	MMP14	not-changed
TGFB2	-1.35436042897917	2.11137847930349	-8.10944044356723	2.12484029991054e-14	5.82229089920647e-12	22.187392397956	TGFB2	down-regulated
SLC16A1	-1.44094409461491	5.34251291080246	-8.10354708627521	2.20838751315136e-14	5.9868445742166e-12	22.1499937031645	SLC16A1	down-regulated
BCAR3	-1.06829279530927	4.05523312223671	-8.09356230303273	2.35741743751317e-14	6.25771547501543e-12	22.0866674104404	BCAR3	not-changed
MIG7	-1.06829279530927	4.05523312223671	-8.09356230303273	2.35741743751317e-14	6.25771547501543e-12	22.0866674104404	MIG7	not-changed
PLEC	-0.704752653225803	6.45813725833554	-8.06118429379474	2.91251728962766e-14	7.65151320531769e-12	21.8816312395763	PLEC	not-changed
AFAP1L1	-1.01613027995787	2.53572824055679	-8.04701128869	3.19448657148628e-14	8.30664298991682e-12	21.7920313201848	AFAP1L1	not-changed
VEGFA	-0.981183697845414	5.31944960782014	-8.04207538783748	3.29889318373675e-14	8.49148434355189e-12	21.7608489462885	VEGFA	not-changed
RTN4	-0.531256866099363	6.76026062503464	-8.03808872914231	3.3856791932143e-14	8.62772628806799e-12	21.7356715928561	RTN4	not-changed
COL12A1	-1.46961620663187	4.50242867263624	-8.03499564582665	3.45456525597011e-14	8.71610756612736e-12	21.7161425902387	COL12A1	down-regulated
PRNP	-1.22327668196822	7.01932010694359	-8.03060457409068	3.55474597861215e-14	8.80162457446547e-12	21.688425996657	PRNP	down-regulated
AGRN	-0.852421943159409	6.81585732112562	-8.03048396947042	3.5575376963856e-14	8.80162457446547e-12	21.6876648621614	AGRN	not-changed
LIMA1	-0.99246397990111	5.92684764453687	-8.02365764373447	3.71913727632677e-14	9.11295915506106e-12	21.6445949769766	LIMA1	not-changed
COL4A2	-1.15783859347592	6.12250352041114	-8.01511749577785	3.93156440562244e-14	9.5236432304806e-12	21.5907423646916	COL4A2	not-changed
SLC20A1	-0.642981805607135	5.25967686835172	-8.01395128591772	3.96148876675016e-14	9.5236432304806e-12	21.5833910859077	SLC20A1	not-changed
ACOT9	-0.642567954199257	4.75736876557395	-8.01239744158463	4.00170992758347e-14	9.53042748454295e-12	21.5735973100634	ACOT9	not-changed
PLAU	-1.36283522324899	6.88957286274147	-7.98826846147176	4.68068983516326e-14	1.09994899411693e-11	21.4216581682877	PLAU	down-regulated
PXN	-0.803706818387184	5.64731243394019	-7.98747415486356	4.70487934539675e-14	1.09994899411693e-11	21.4166610679548	PXN	not-changed
FGD6	-0.812752345555439	3.32970457388617	-7.984891893212	4.78437602240044e-14	1.10836594708028e-11	21.4004177137214	FGD6	not-changed
PIEZO1	-0.728491813446245	5.30628094170845	-7.96872355239712	5.3132111959651e-14	1.21978883699801e-11	21.298783904532	PIEZO1	not-changed
CD109	-1.49640043309981	4.28440307378778	-7.95965932867264	5.63455682369762e-14	1.28201260302041e-11	21.2418599655204	CD109	down-regulated
CD276	-0.86963186839611	5.53292721663514	-7.94482597187622	6.20237852230024e-14	1.39871868923696e-11	21.1487886979608	CD276	not-changed
SHC1	-0.672666012384537	6.44332844338827	-7.92271822214073	7.15521997879196e-14	1.59944272561014e-11	21.0102668398225	SHC1	not-changed
MAP3K20	-0.702944773631303	3.74243905794065	-7.91611464405541	7.46693503744823e-14	1.64114800342417e-11	20.9689351636307	MAP3K20	not-changed
PICALM	-0.621050656938681	6.22164526123546	-7.9160387422566	7.4705948435115e-14	1.64114800342417e-11	20.9684602155455	PICALM	not-changed
PFKFB3	-0.976044394802939	5.41709943640836	-7.90456447155644	8.0447543261722e-14	1.7521749956739e-11	20.8966924682381	PFKFB3	not-changed
TIMP3	-0.972600544815998	1.29816448543006	-7.89782957872138	8.40185791784476e-14	1.81444529932575e-11	20.8545970238199	TIMP3	not-changed
PGM1	-0.770012889558979	5.59363793240107	-7.89087367015565	8.78713139899861e-14	1.87674983128942e-11	20.8111427632421	PGM1	not-changed
VEZT	-0.556461092794373	4.28608633007727	-7.8897311504291	8.85206196523193e-14	1.87674983128942e-11	20.8040075263357	VEZT	not-changed
TUBB6	-1.33991310544087	6.43464563674482	-7.88843236237258	8.92644963915422e-14	1.87674983128942e-11	20.7958971201139	TUBB6	down-regulated
KLF7	-0.892567440552521	3.33499207149992	-7.88741845757106	8.98494994377856e-14	1.87674983128942e-11	20.7895662522903	KLF7	not-changed
SLC7A5	-1.48223555441489	6.94297631639003	-7.884887672744	9.13263013551296e-14	1.89208791661201e-11	20.7737660505581	SLC7A5	down-regulated
MT2A	-1.34336208798579	9.08236593335432	-7.88014837429083	9.41566822456787e-14	1.93499575295696e-11	20.7441858524572	MT2A	down-regulated
UPP1	-1.06793628465923	4.95336107181986	-7.86032035408985	1.06968947158236e-13	2.16473817332799e-11	20.6205459623318	UPP1	not-changed
CDCP1	-0.839428059196452	5.89318433255266	-7.86022450303816	1.07034889863567e-13	2.16473817332799e-11	20.6199487281434	CDCP1	not-changed
DCUN1D3	-0.515964275875652	2.76121174401028	-7.83811140924754	1.23373273514126e-13	2.46512962223022e-11	20.4822827813394	DCUN1D3	not-changed
YWHAG	-0.565802906498758	7.48214254463257	-7.8375453120114	1.23822388119714e-13	2.46512962223022e-11	20.4787615984689	YWHAG	not-changed
MSN	-1.1281648267529	7.46459042110478	-7.81407403957461	1.4393638957643e-13	2.83968213956418e-11	20.3329035256782	MSN	not-changed
FAP	-1.09446250049894	2.00746763636021	-7.81148845697645	1.46340617853318e-13	2.83968213956418e-11	20.3168521048314	FAP	not-changed
EXT2	-0.61249927709949	5.72571372919244	-7.8107668625002	1.47018654381454e-13	2.83968213956418e-11	20.312372987364	EXT2	not-changed
MSRB3	-1.13857958878171	2.47963583194209	-7.81068754514133	1.47093373002579e-13	2.83968213956418e-11	20.3118806599985	MSRB3	not-changed
LAMC1	-0.946277032059988	5.64704174548879	-7.79478513971513	1.62857447510223e-13	3.12037318413761e-11	20.2132349061311	LAMC1	not-changed
MSANTD3	-0.59963638614017	4.67610070194272	-7.79265932788372	1.65087488949719e-13	3.13949588127291e-11	20.2000573431166	MSANTD3	not-changed
CXCL8	-1.84840661951232	5.43057012623251	-7.78732272849054	1.70819586884593e-13	3.22444113524451e-11	20.1669862713107	CXCL8	down-regulated
TREM1	-1.03354537522367	1.61471712297739	-7.78496556045696	1.73413655021269e-13	3.24933836096103e-11	20.1523832219303	TREM1	not-changed
FAM126A	-0.937159604433807	2.47744361715016	-7.75420977253162	2.11048567128408e-13	3.9256573986374e-11	19.9620933116953	FAM126A	not-changed
PDLIM7	-0.760090636639285	5.76208275532556	-7.75187275912619	2.14217940057502e-13	3.95573606267052e-11	19.9476527401018	PDLIM7	not-changed
TGFB1	-1.00217944252573	5.95072157766818	-7.74907079817704	2.18079900472359e-13	3.99807921132167e-11	19.9303427368852	TGFB1	not-changed
TNFAIP1	-0.470451626721012	6.35715663165883	-7.73477793639985	2.38876164423187e-13	4.3480580699972e-11	19.8421037142943	TNFAIP1	not-changed
FKBP9	-0.669717498423932	5.53471548901655	-7.73112632365	2.44496234672295e-13	4.41879258734332e-11	19.8195759839305	FKBP9	not-changed
FSTL1	-1.21603190790892	5.66673785490954	-7.72891695846043	2.47959816085031e-13	4.44983098119355e-11	19.8059490167358	FSTL1	down-regulated
ICAM1	-1.16905133410757	5.39185812494269	-7.72155340088863	2.59857274821438e-13	4.63072932466762e-11	19.7605491889551	ICAM1	not-changed
CD59	-0.759057226077122	7.43689428517848	-7.71301912979124	2.74353223323258e-13	4.85509943746291e-11	19.707964635712	CD59	not-changed
CAV2	-1.09353329463498	4.64954058039834	-7.70139899776829	2.9538257259293e-13	5.19119592923148e-11	19.6364238588864	CAV2	not-changed
ACTR3	-0.468241700435163	6.00706195933656	-7.69903730891494	2.99847398380277e-13	5.23356935131822e-11	19.6218919540609	ACTR3	not-changed
SLC12A4	-0.705357907028419	4.27372049561021	-7.69531377650256	3.07022598665413e-13	5.3223516202658e-11	19.5989859565882	SLC12A4	not-changed
BCO1	1.04815981395251	1.32296926304259	7.67753340009468	3.43692946600576e-13	5.91778875555573e-11	19.4897009922692	BCO1	not-changed
SFTA1P	-1.30735901315234	0.718984464010363	-7.66752050864806	3.66214156020929e-13	6.25653950338661e-11	19.4282267195311	SFTA1P	down-regulated
GALNT2	-0.748513624496824	5.90737189242279	-7.66663388097513	3.68277253662438e-13	6.25653950338661e-11	19.4227856500553	GALNT2	not-changed
EHD2	-1.07023999868572	6.3550239391158	-7.65686019303114	3.91794560927512e-13	6.61198728219589e-11	19.3628321653622	EHD2	not-changed
SEC23A	-0.638397973482634	4.09338949158314	-7.64210296021507	4.30141076307991e-13	7.21137174181351e-11	19.2723986218244	SEC23A	not-changed
NDFIP2	-0.788333623790527	5.39232625642293	-7.64010626353172	4.35606354611015e-13	7.25526583957679e-11	19.2601710167361	NDFIP2	not-changed
TNFAIP3	-0.946692455375334	5.04299101624383	-7.63642208324008	4.45871162737397e-13	7.37800963638771e-11	19.2376146119254	TNFAIP3	not-changed
PTHLH	-1.99669119056693	3.72506349315479	-7.62655870367574	4.74543079827567e-13	7.8017943891909e-11	19.1772593364276	PTHLH	down-regulated
VGLL3	-0.952618355156143	1.13462032958619	-7.62135450183463	4.90397390305009e-13	8.01076711355292e-11	19.1454337232725	VGLL3	not-changed
LGALS1	-1.08482812679611	8.85598071104021	-7.60738492636822	5.3558798308585e-13	8.69324112928454e-11	19.0600715499052	LGALS1	not-changed
HTRA1	-0.989883627883245	6.67705644982551	-7.60167625574381	5.55217231548912e-13	8.95481057693729e-11	19.0252163887146	HTRA1	not-changed
TNFAIP6	-1.0585169991525	2.29375299504222	-7.59866903211119	5.65841528438347e-13	9.06876708754364e-11	19.0068618933993	TNFAIP6	not-changed
IL6	-1.49312453295229	2.16300407032156	-7.59154573123876	5.91815214469111e-13	9.42576694394772e-11	18.9634031503235	IL6	down-regulated
CSF2	-1.09513113256407	1.41955380304334	-7.58814279414503	6.04635472568672e-13	9.5701402158183e-11	18.9426510695454	CSF2	not-changed
OXSR1	-0.584741689403481	4.96924010898089	-7.58646429163224	6.11059686286861e-13	9.61211974422722e-11	18.9324172252792	OXSR1	not-changed
PTGFRN	-0.686545816202248	6.5879287784103	-7.57348350515101	6.63071101070615e-13	1.03662827414616e-10	18.8533211140672	PTGFRN	not-changed
KLF6	-0.825436927335247	6.08034835785858	-7.56975553504724	6.78800074312612e-13	1.05474770083587e-10	18.8306210743635	KLF6	not-changed
PICART1	-0.471784020005286	0.844053429624477	-7.56625203565837	6.9391749986117e-13	1.07170300902801e-10	18.8092942489645	PICART1	not-changed
PLSCR3	-0.374178728917008	0.978683251145215	-7.55629612980443	7.38714960389172e-13	1.13401646599983e-10	18.7487235500859	PLSCR3	not-changed
AMIGO2	-1.3400156485591	3.56193825593914	-7.55252237965721	7.56431472352896e-13	1.15426007245322e-10	18.7257775324224	AMIGO2	down-regulated
F3	-1.66730368787839	6.44347978194798	-7.54791025876622	7.78654295454583e-13	1.18109806018269e-10	18.697743641176	F3	down-regulated
PLOD1	-0.70429147381027	6.5681734774323	-7.54086789071664	8.1383615153221e-13	1.22715897334292e-10	18.654958731612	PLOD1	not-changed
TMEM43	-0.579659112699749	6.36390444306601	-7.53723756006792	8.3258072296102e-13	1.24803850371857e-10	18.6329129869298	TMEM43	not-changed
EIF2S1	-0.449391642329752	5.65050415747829	-7.50114173043142	1.04375377331145e-12	1.5537792293682e-10	18.4140797280814	EIF2S1	not-changed
SLC2A1	-1.21295932173327	8.17486925935033	-7.50037981379451	1.04873848232677e-12	1.5537792293682e-10	18.4094677107076	SLC2A1	down-regulated
COL4A6	-1.3460882220858	1.40072990808463	-7.47902873841093	1.19839126558735e-12	1.76211564125221e-10	18.2803464731223	COL4A6	down-regulated
KIFC3	-0.923410180406592	4.19068589688152	-7.47838891679615	1.20318691511158e-12	1.76211564125221e-10	18.276480733446	KIFC3	not-changed
JPH2	-0.924772542574076	1.28162785323063	-7.46726545390472	1.28965274157148e-12	1.8779554750552e-10	18.2093073995479	JPH2	not-changed
FKBP9P1	-0.73028448904988	1.35249951058094	-7.44806892623747	1.45352528540507e-12	2.10455595727144e-10	18.093531212715	FKBP9P1	not-changed
LIPG	-1.00168597690989	1.66491432377714	-7.42127595424375	1.71709108471983e-12	2.47212610801782e-10	17.9322576025311	LIPG	not-changed
TPM4	-0.612499238474646	8.07390495729764	-7.4009887759479	1.94753342783604e-12	2.78814574952504e-10	17.8103910503693	TPM4	not-changed
SLC39A14	-0.971189831436476	4.03473939898438	-7.39509143053676	2.02006879032171e-12	2.87583312758481e-10	17.7750053344083	SLC39A14	not-changed
CSNK1E	-0.591141590847073	6.06652696582782	-7.38580992365494	2.13966118462557e-12	3.02916588710075e-10	17.7193503354294	CSNK1E	not-changed
P4HA1	-0.755958262032378	5.86690041670482	-7.34577391499125	2.74075611428526e-12	3.85871204753211e-10	17.4797961249956	P4HA1	not-changed
CDK6	-1.00495101406388	3.09782787104313	-7.26713626202777	4.44646168953294e-12	6.22577929859164e-10	17.0117222993366	CDK6	not-changed
CNIH1	-0.444872480475465	5.47290288091414	-7.24052118293496	5.23382605324914e-12	7.28817427950535e-10	16.8540439429154	CNIH1	not-changed
ARHGAP21	-0.694174436716942	4.38611273473006	-7.22944049254293	5.60079455234093e-12	7.75679606398391e-10	16.788508912325	ARHGAP21	not-changed
FOSL1	-1.38516588117027	5.14451215704412	-7.2259128038942	5.72286206271533e-12	7.8830104834689e-10	16.76765871987	FOSL1	down-regulated
UCN2	-1.2073145046439	2.71226287714009	-7.22307165206059	5.8230771153935e-12	7.97792871675121e-10	16.7508711042985	UCN2	down-regulated
MYH9	-0.6404350717836	8.58170017052644	-7.22146197515146	5.88062040325849e-12	8.0136818040768e-10	16.7413618667581	MYH9	not-changed
LIMS1	-0.587886804999897	4.70643051390655	-7.21204744775979	6.22857522330437e-12	8.44270119231198e-10	16.6857729375443	LIMS1	not-changed
MMP3	-1.80899739308825	3.56191784122169	-7.20895240191032	6.34733963580107e-12	8.55816168990046e-10	16.6675083410427	MMP3	down-regulated
TRAF3IP2	-0.536517490643906	4.27872349057646	-7.1990089218859	6.74420415595843e-12	9.04539760559414e-10	16.6088643254913	TRAF3IP2	not-changed
LINC00707	-1.31271713478963	1.18173607027484	-7.18975413444697	7.13550817772437e-12	9.52011282162043e-10	16.5543297996209	LINC00707	down-regulated
S100A10	-0.883418524717703	9.59934110019092	-7.18672564838048	7.26835207054923e-12	9.64684457363573e-10	16.5364942319652	S100A10	not-changed
EHD4	-0.511494363707214	4.99494871541704	-7.18519749299945	7.33630664008147e-12	9.68658560151275e-10	16.5274963902524	EHD4	not-changed
SNAI1	-0.991969831560726	2.65875514112298	-7.17713812351521	7.70518698206854e-12	1.01211999929924e-09	16.480063319916	SNAI1	not-changed
EGFR	-1.24126451666063	5.05832836988776	-7.16774565476746	8.15819473629698e-12	1.065020647209e-09	16.4248285834167	EGFR	down-regulated
HRH1	-0.867962513173684	3.34087086955179	-7.16707550123723	8.19150205442699e-12	1.065020647209e-09	16.4208894013138	HRH1	not-changed
PAPPA	-0.640957134774395	0.669619731086224	-7.16539598502568	8.27556567520939e-12	1.0704885284333e-09	16.4110182224477	PAPPA	not-changed
PLAUR	-0.823646140656336	5.63948522192272	-7.16333805864098	8.37972940305892e-12	1.07427703051307e-09	16.398925057293	PLAUR	not-changed
C10orf67	-0.606799499016353	0.698932870423545	-7.16315286105947	8.38916646674653e-12	1.07427703051307e-09	16.3978368775751	C10orf67	not-changed
BACH1	-0.671791981765649	4.3825529779561	-7.15973665568356	8.56513564638028e-12	1.08589727202343e-09	16.3777673441971	BACH1	not-changed
GRIK1-AS2	-0.671791981765649	4.3825529779561	-7.15973665568356	8.56513564638028e-12	1.08589727202343e-09	16.3777673441971	GRIK1-AS2	not-changed
ANLN	-0.761339394579135	5.51350252659733	-7.15399406762149	8.86916910689967e-12	1.11824088243072e-09	16.3440450059167	ANLN	not-changed
FER	-0.572861618202521	2.31460893617878	-7.15327439858767	8.90801315125521e-12	1.11824088243072e-09	16.3398201355134	FER	not-changed
UBAP1	-0.456226031923667	6.45425015841637	-7.14641401249001	9.28682015172632e-12	1.16007861728648e-09	16.2995598231573	UBAP1	not-changed
DCBLD1	-0.708750049850334	3.7676140821545	-7.13591221348851	9.89764607703792e-12	1.23034982917638e-09	16.237979269711	DCBLD1	not-changed
RNF149	-0.362652271061446	5.5055138258762	-7.13299049556309	1.00745122103994e-11	1.24625628474567e-09	16.2208575225356	RNF149	not-changed
PPP1R3B	-0.896585023936437	4.23460238076363	-7.12757641095192	1.0410524420157e-11	1.28160093622638e-09	16.18914236669	PPP1R3B	not-changed
EDEM1	-0.57931833090938	4.85634978454229	-7.11737130809084	1.10741750014275e-11	1.35674616135277e-09	16.1294052938487	EDEM1	not-changed
TMEM158	-1.19355622675975	3.28839049053771	-7.10543208495772	1.19036418144716e-11	1.45138997300564e-09	16.0595893559585	TMEM158	not-changed
FKBP14	-0.600260921654887	3.44459414545603	-7.10016546372283	1.22887148786261e-11	1.49120629167632e-09	16.0288169382827	FKBP14	not-changed
FNDC3B	-0.677771755906433	4.4630366996454	-7.08135438240467	1.37669770437108e-11	1.66267239812741e-09	15.9190292879128	FNDC3B	not-changed
GLS	-0.730054540489361	4.13431259724043	-7.07812005061664	1.4038226683088e-11	1.68743457813741e-09	15.9001721979688	GLS	not-changed
PYGL	-1.14605589057936	6.01347088177071	-7.06799524135869	1.49218415916541e-11	1.78522671023531e-09	15.8411787506762	PYGL	not-changed
COLGALT1	-0.490482548527778	6.62906475292848	-7.05999964072834	1.56581529134578e-11	1.86456406866189e-09	15.7946312074098	COLGALT1	not-changed
GNB1	-0.429571658043499	7.42452131157479	-7.05129733109434	1.65002442107812e-11	1.95570103824808e-09	15.7440094400024	GNB1	not-changed
BASP1	-1.57050579876296	5.53614370701396	-7.04933984734908	1.66957225672816e-11	1.9697087878798e-09	15.7326284074295	BASP1	down-regulated
EREG	-1.17928973029352	1.09588561413084	-7.03852946115928	1.7817062776988e-11	2.09231433523496e-09	15.6698136595922	EREG	not-changed
VAV2	-0.834735410000678	5.00137582974087	-7.02763631037531	1.90219541655689e-11	2.21885183301693e-09	15.6065832839219	VAV2	not-changed
MAP7D3	-0.768582764143503	2.23526352411871	-7.02722721643502	1.90687341141431e-11	2.21885183301693e-09	15.6042099358193	MAP7D3	not-changed
RAB31	-0.939675583988427	5.70062534755009	-7.02148181422425	1.97378153077068e-11	2.2862670340286e-09	15.5708879159742	RAB31	not-changed
ELK3	-0.75991659332569	5.25993698791984	-7.01783310828692	2.01746738341671e-11	2.32629508287819e-09	15.5497357457063	ELK3	not-changed
RBMS1	-0.560168093936674	4.26116394968969	-7.015558372928	2.04518314073132e-11	2.34763071960613e-09	15.5365524501917	RBMS1	not-changed
TUBA1C	-0.597490128819324	7.13127836504575	-7.01184040820429	2.0912928220421e-11	2.38979439390577e-09	15.5150110527684	TUBA1C	not-changed
AXL	-1.08077684962335	4.27562780650596	-7.00409358561168	2.19068139328868e-11	2.49219347969533e-09	15.4701516223715	AXL	not-changed
CCN1	-1.26602613040723	6.36068608251633	-6.99579316319964	2.30233600126023e-11	2.60757459200508e-09	15.4221234589986	CCN1	down-regulated
PLS3	-0.913698828787718	6.5085422222084	-6.99410827995491	2.32567539234513e-11	2.62235336385535e-09	15.4123790117013	PLS3	not-changed
DST	-1.21899409920348	3.89132439678907	-6.99124712045389	2.36584367937059e-11	2.65589403001765e-09	15.3958352412078	DST	down-regulated
HS1BP3-IT1	-0.44185851383415	0.529867603175962	-6.98942869659855	2.39172706864652e-11	2.6731746004526e-09	15.3853231352417	HS1BP3-IT1	not-changed
LINC02454	-0.478613604702699	0.324179172834249	-6.97906425371056	2.54466616771708e-11	2.83169117694037e-09	15.3254426100354	LINC02454	not-changed
ITGA6	-1.09746378683726	6.61261136728856	-6.97214257549807	2.65212469497259e-11	2.92846771110265e-09	15.2854860002798	ITGA6	not-changed
RALA	-0.402817650627277	6.16271921553939	-6.97153727472007	2.6617316546769e-11	2.92846771110265e-09	15.2819930660843	RALA	not-changed
ZNF281	-0.622311156317602	3.76329424950508	-6.97126219824845	2.66610881362405e-11	2.92846771110265e-09	15.2804057839844	ZNF281	not-changed
CDH13	-1.17042561386602	2.24749401455092	-6.96142294325437	2.82742350879691e-11	3.09232760835501e-09	15.2236578323648	CDH13	not-changed
DEPDC7	-1.01832503295717	2.3760775455712	-6.95574808238329	2.92479285691965e-11	3.18514941764459e-09	15.1909526590751	DEPDC7	not-changed
OTUD1	-0.828630997288771	4.67271224374123	-6.94187248192818	3.17699037935545e-11	3.44507429094106e-09	15.1110612158622	OTUD1	not-changed
TPBG	-0.728428576261621	4.92165332937438	-6.9374437810777	3.26190312484552e-11	3.52216429366264e-09	15.0855848474605	TPBG	not-changed
MICAL2	-0.81352913152728	2.89227302290656	-6.93589377631008	3.29214643620029e-11	3.52494821990302e-09	15.0766709529034	MICAL2	not-changed
MICALCL	-0.81352913152728	2.89227302290656	-6.93589377631008	3.29214643620029e-11	3.52494821990302e-09	15.0766709529034	MICALCL	not-changed
MAP7D1	-0.565098424419447	6.55563224265759	-6.91813630308071	3.65894659375976e-11	3.90129439534644e-09	14.9746461808561	MAP7D1	not-changed
COL4A5	-1.38811771056958	3.73975544402553	-6.91658880789539	3.6927547416097e-11	3.920936211685e-09	14.9657635220715	COL4A5	down-regulated
RPS6KA4	-0.484554790619209	5.94054962022257	-6.9156463312921	3.71349549467991e-11	3.92659774651154e-09	14.9603543452262	RPS6KA4	not-changed
KCTD11	-0.814365969168001	5.42441310060582	-6.91425564416424	3.74430943727883e-11	3.94281972686679e-09	14.9523736579609	KCTD11	not-changed
PDGFB	-0.850671956137193	3.47420856884803	-6.90964658778565	3.8482440136393e-11	4.03558856788355e-09	14.9259316223747	PDGFB	not-changed
SPOCD1	-0.824806896013856	1.47224566816272	-6.90440811401348	3.96982229660704e-11	4.14602383542775e-09	14.895893183977	SPOCD1	not-changed
TINAGL1	-1.04970247790467	5.80856988286767	-6.89908770074498	4.09717046271569e-11	4.26155897556669e-09	14.86540074456	TINAGL1	not-changed
CHST11	-0.904740004235455	3.60588115982106	-6.89832304880731	4.1158003813041e-11	4.26353419173871e-09	14.8610196729871	CHST11	not-changed
CYP26B1	-0.888708492646925	2.21474689551978	-6.89332892095287	4.23954385928111e-11	4.37393911603484e-09	14.8324139559215	CYP26B1	not-changed
FRMD6	-1.16216340709141	4.3718844788914	-6.8850701426652	4.45225887907616e-11	4.57487552481846e-09	14.7851396980552	FRMD6	not-changed
USB1	-0.491591835831453	4.68477201101802	-6.86956882466629	4.88025001644170e-11	4.99451450477847e-09	14.6965125780296	USB1	not-changed
SLC3A2	-0.654356461058576	7.1166092830647	-6.8580026442151	5.22572388017033e-11	5.30565797376397e-09	14.6304730263377	SLC3A2	not-changed
RIPOR1	-0.68599360994843	4.20821647279959	-6.85799642684268	5.22591591027256e-11	5.30565797376397e-09	14.6304375473835	RIPOR1	not-changed
YKT6	-0.366079005652558	6.63031026565678	-6.83268132458927	6.06824451464945e-11	6.13639186376238e-09	14.4861614070394	YKT6	not-changed
ADAMTS12	-0.737412699889083	1.21122463634042	-6.83075915229637	6.13740206120343e-11	6.18179512749593e-09	14.4752214691016	ADAMTS12	not-changed
NEDD4	-0.691530861301175	2.71030565076983	-6.82524109217806	6.34027236955757e-11	6.36099058241872e-09	14.4438274615177	NEDD4	not-changed
SMDT1	0.490325866902747	5.97990083228658	6.79976799602946	7.36561359378025e-11	7.36070318471773e-09	14.2991287889666	SMDT1	not-changed
STC1	-1.41293051213048	3.38423745895059	-6.7942375992726	7.60889847289919e-11	7.55127548625006e-09	14.2677628037776	STC1	down-regulated
HIF1A	-0.790538476079083	6.8979787291762	-6.79365300592604	7.63507234112914e-11	7.55127548625006e-09	14.2644482733705	HIF1A	not-changed
BMP2	-1.27116221211378	3.6474497195717	-6.79342709229155	7.64521082860148e-11	7.55127548625006e-09	14.263167439673	BMP2	down-regulated
TARS	-0.545094274514927	6.03566769333065	-6.78724234557676	7.92796991667037e-11	7.80032654001973e-09	14.228113965906	TARS	not-changed
CAMSAP2	-0.541966289142773	4.42497195081274	-6.78349457303944	8.10429222751895e-11	7.94314149361021e-09	14.2068833079867	CAMSAP2	not-changed
SMTN	-0.645579239899565	3.84487305350877	-6.77519981857669	8.50836614869094e-11	8.30722967690005e-09	14.1599233242786	SMTN	not-changed
CALU	-0.629538889030967	6.53659022462268	-6.76755834165142	8.89811445430915e-11	8.65460498622749e-09	14.1166968994936	CALU	not-changed
SPIRE1	-0.826658174980575	2.40396918871438	-6.76108642646506	9.24190154465597e-11	8.95480521150069e-09	14.0801128197465	SPIRE1	not-changed
NUDCD1	-0.490536595505481	4.26145982591235	-6.75480465702606	9.58806761081703e-11	9.25502753509281e-09	14.0446267220384	NUDCD1	not-changed
DCXR	0.584431220863394	6.46130708229879	6.75328209036448	9.67387216114638e-11	9.28568485655258e-09	14.0360290845378	DCXR	not-changed
MTMR2	-0.550217328566672	4.13644395203883	-6.75234271167809	9.72718721261578e-11	9.28568485655258e-09	14.0307252646896	MTMR2	not-changed
TNS4	-1.55684294066007	6.34083447054855	-6.75230832439133	9.72914435780536e-11	9.28568485655258e-09	14.0305311205383	TNS4	down-regulated
PDPN	-1.36673894469148	4.05538204022468	-6.75008769199144	9.85635447664328e-11	9.37199556448883e-09	14.0179952961472	PDPN	down-regulated
SYDE1	-0.974598206022119	3.32569619647979	-6.74413651979755	1.02053909528407e-10	9.66780586064085e-09	13.9844140509364	SYDE1	not-changed
NPC1	-0.572576769612358	4.50653697047161	-6.73851613841989	1.05461721607309e-10	9.95363352488539e-09	13.952718222816	NPC1	not-changed
RND3	-0.850645963845961	6.21260983309923	-6.73302059937138	1.08901941961243e-10	1.02403992140161e-08	13.9217441408803	RND3	not-changed
CHST3	-0.849457695632242	3.7789751274394	-6.72914639161778	1.11393278342949e-10	1.04014978489429e-08	13.8999187722268	CHST3	not-changed
LAMB3	-1.29227214119506	7.95824390176735	-6.72853769572021	1.11789765062063e-10	1.04014978489429e-08	13.89649047275	LAMB3	down-regulated
FBN2	-1.34237806139533	1.43542755414407	-6.72846122489929	1.11839673924199e-10	1.04014978489429e-08	13.8960597886945	FBN2	down-regulated
CHST15	-0.815685395714491	3.6262240063337	-6.72440501172619	1.14518606871964e-10	1.06119187597028e-08	13.8732200424112	CHST15	not-changed
KLC2	-0.480370066815226	4.3388796618602	-6.72034552475824	1.17262843709858e-10	1.08268443705011e-08	13.8503714317875	KLC2	not-changed
TGFB2-AS1	-0.937992513604482	1.15759620150203	-6.71949996173571	1.17842532812105e-10	1.08410875944075e-08	13.8456134297328	TGFB2-AS1	not-changed
DDIT4	-0.961625258575765	8.00261638252284	-6.71379244579719	1.21829774456542e-10	1.11675832463168e-08	13.8135079851133	DDIT4	not-changed
FRAT1	0.544172545283293	2.9421228284865	6.712603346721	1.22677016688654e-10	1.12049405601325e-08	13.8068215492524	FRAT1	not-changed
SYNC	-0.538266885792945	1.1335091293084	-6.70301430302863	1.29724336838755e-10	1.18063045559357e-08	13.7529313839135	SYNC	not-changed
RRAS2	-0.850589751356072	4.21655507025392	-6.69925548126522	1.32594108809567e-10	1.20245397679509e-08	13.7318215258214	RRAS2	not-changed
LINC01089	0.649484614532792	2.71857981935728	6.68279292448868	1.45915712193149e-10	1.31857095525461e-08	13.6394635709283	LINC01089	not-changed
APLP2	-0.647176460881997	7.26269346272085	-6.6743722776122	1.53229733294081e-10	1.37977148181381e-08	13.5922834378121	APLP2	not-changed
STC2	-1.11837897841964	3.00254325543621	-6.67331044790273	1.54177229948649e-10	1.38341491224698e-08	13.5863370472846	STC2	not-changed
CFL1	-0.312251084268905	8.92560184492662	-6.66806025013057	1.58947396496635e-10	1.42121280874517e-08	13.5569449325623	CFL1	not-changed
LOC101929532	-0.224101227073614	0.236048967209074	-6.66234980424681	1.64300472785027e-10	1.46394019160169e-08	13.5249945590671	LOC101929532	not-changed
TES	-0.518559504197913	6.02489693536514	-6.66163498387325	1.64982912993202e-10	1.46489880550724e-08	13.5209964321935	TES	not-changed
MTHFD1L	-0.648644771957979	4.62583474029008	-6.65252142247263	1.7393167819683e-10	1.53899338732285e-08	13.4700488291461	MTHFD1L	not-changed
TLL1	-0.674802636160147	0.719566280101836	-6.64777881140928	1.78775518257512e-10	1.576379422753e-08	13.443555478646	TLL1	not-changed
LATS2	-0.606604238707781	3.34843323923875	-6.64035802480481	1.86621906058477e-10	1.63989173520282e-08	13.4021277426224	LATS2	not-changed
ITGB6	-1.25336493801463	5.60700845848341	-6.63321569653597	1.94493059418539e-10	1.70318441002152e-08	13.3622851575554	ITGB6	down-regulated
MAGIX	0.714735519826392	2.26742765826887	6.62769461182841	2.00800242076575e-10	1.75239471535526e-08	13.3315070752226	MAGIX	not-changed
DSG2	-0.836480599434765	6.49297566364425	-6.62433047567031	2.0474145548687e-10	1.78017127737082e-08	13.3127620270914	DSG2	not-changed
IL1RAP	-0.923883231395708	3.44684658580327	-6.62379125894475	2.05380196816317e-10	1.78017127737082e-08	13.3097581193494	IL1RAP	not-changed
WWC2	-0.72087036606978	2.03319955273593	-6.61441130226448	2.16809908190965e-10	1.87287013234927e-08	13.2575310410076	WWC2	not-changed
TENM2	-1.2945705093449	1.21234441861602	-6.6129867205761	2.18599602805973e-10	1.8819505669948e-08	13.2496035956633	TENM2	down-regulated
USP14	-0.492629024968056	5.38747199843479	-6.61125732241647	2.20791751087963e-10	1.8855911635684e-08	13.239981534101	USP14	not-changed
IGFL1	-2.21147825335018	4.13787710536548	-6.61095408249039	2.21178350922124e-10	1.8855911635684e-08	13.2382945436884	IGFL1	down-regulated
LRRC8C	-0.584477592731197	2.53040637889666	-6.6109039710396	2.21242301890261e-10	1.8855911635684e-08	13.2380157678997	LRRC8C	not-changed
SYNPO	-0.780304059160705	4.40089437059078	-6.60814806536086	2.24787432791072e-10	1.90941938327163e-08	13.222686632994	SYNPO	not-changed
AMOTL2	-0.782050334915411	5.28578649060464	-6.6057326647149	2.27940398301457e-10	1.92976915944054e-08	13.209255178917	AMOTL2	not-changed
CHSY1	-0.634556637417332	4.61667348426919	-6.60235610237581	2.32420962536625e-10	1.96118655242411e-08	13.190484726126	CHSY1	not-changed
FHL3	-0.599615187410777	5.27172697101387	-6.60113924854201	2.34056797599297e-10	1.96847174033759e-08	13.1837218388178	FHL3	not-changed
COQ8A	0.562139898100606	3.87043449430241	6.59991762960018	2.35710415023044e-10	1.97345819035563e-08	13.1769333506195	COQ8A	not-changed
HACD1	-0.847454569976192	2.11567571186788	-6.59955863136661	2.36198543365564e-10	1.97345819035563e-08	13.1749385796648	HACD1	not-changed
PRSS23	-0.993301282404424	4.20472052168705	-6.58892860191173	2.51110878275272e-10	2.09119559185907e-08	13.1159075178673	PRSS23	not-changed
NAGS	-0.66836156684243	2.63727681690768	-6.58570414161352	2.55814424984596e-10	2.12342638172067e-08	13.098014576937	NAGS	not-changed
ADGRE2	-0.74787019829631	1.61167251517008	-6.57735223995491	2.68403543995858e-10	2.22069075053456e-08	13.0516975154951	ADGRE2	not-changed
RNF216P1	-0.409915102683763	2.94960587024175	-6.57164251279192	2.77358231572796e-10	2.28735269099338e-08	13.0200569938768	RNF216P1	not-changed
PDP1	-0.669494886302683	4.54121936221	-6.56915743696361	2.81346684105915e-10	2.3127605003455e-08	13.0062919729253	PDP1	not-changed
FLT1	-0.652570641756523	2.63728637447209	-6.56653797639971	2.85611807394603e-10	2.33324075232661e-08	12.9917865637253	FLT1	not-changed
ACSS1	0.95522810675735	3.39812028015481	6.56650292095223	2.85669314729782e-10	2.33324075232661e-08	12.9915924699244	ACSS1	not-changed
TCP11L1	-0.575530341856971	2.62220164558629	-6.56192608291483	2.93275969768336e-10	2.38771614620016e-08	12.966257874915	TCP11L1	not-changed
CLN3	0.409811769870659	3.13034610419737	6.53775421285839	3.36870774299193e-10	2.72524706681195e-08	12.8326643069925	CLN3	not-changed
CD44	-0.861249698884132	7.10625145440974	-6.53775318921646	3.36872748909377e-10	2.72524706681195e-08	12.8326586568976	CD44	not-changed
LOC101928335	-0.245189484110417	0.291813559430343	-6.53102656675981	3.50096951592583e-10	2.82326601817525e-08	12.7955439219417	LOC101928335	not-changed
RPSAP52	-0.552535230618443	0.494864679355111	-6.52750871545479	3.57214544492069e-10	2.8708954924058e-08	12.7761446508995	RPSAP52	not-changed
CEMIP	-1.13223575964254	2.74715754746932	-6.52671844245661	3.58832928131141e-10	2.8708954924058e-08	12.7717876919154	CEMIP	not-changed
SLC39A6	-0.764863392728063	6.08159049509722	-6.52593620356462	3.6044194889486e-10	2.8708954924058e-08	12.767475395248	SLC39A6	not-changed
PAFAH1B2	-0.446047833437484	5.26508924154591	-6.52536116579946	3.61629285136906e-10	2.8708954924058e-08	12.764305582821	PAFAH1B2	not-changed
GNG10	-0.556300884945521	3.96111722327029	-6.52535783660742	3.61636170412535e-10	2.8708954924058e-08	12.7642872317088	GNG10	not-changed
ZYX	-0.538726995819014	7.28738000631574	-6.51126597894764	3.91964163517472e-10	3.10199465183719e-08	12.68666989366	ZYX	not-changed
PPP1R14C	-1.39210768350869	4.82216547238073	-6.50979639477195	3.95267205584106e-10	3.11845021668724e-08	12.6785823492156	PPP1R14C	down-regulated
SLC25A10	0.497232454677023	4.83951016790668	6.50878205215709	3.97562971583418e-10	3.12688185335193e-08	12.6730008865895	SLC25A10	not-changed
MARVELD1	-0.857918676439121	5.29122959321778	-6.50788694838804	3.9959973456332e-10	3.13323078026987e-08	12.6680760539992	MARVELD1	not-changed
KCTD10	-0.391958474233114	4.35963680419597	-6.50234429026842	4.12441847101755e-10	3.22400478211473e-08	12.6375912449517	KCTD10	not-changed
VCL	-0.613571160690538	5.60732506105675	-6.50169794536538	4.13965531732827e-10	3.2260194633479e-08	12.6340375281609	VCL	not-changed
P2RY6	-0.924389794221231	2.50815022276574	-6.49691104486365	4.25423441434591e-10	3.30520291404807e-08	12.6077261370359	P2RY6	not-changed
MMP12	-1.56193672564171	4.62196912921057	-6.49578012150484	4.28175558681564e-10	3.31181307929387e-08	12.6015119845486	MMP12	down-regulated
IL17RB	0.973477949402396	3.46902606426501	6.49549445582494	4.2887349062786e-10	3.31181307929387e-08	12.5999424419535	IL17RB	not-changed
MIR6746	-0.594203342040826	0.504907766375317	-6.4894439547025	4.43921077223977e-10	3.41765583410834e-08	12.5667105095771	MIR6746	not-changed
C1QTNF1	-0.940440763790817	3.30145055740933	-6.48593085316451	4.52894746566332e-10	3.47624000805718e-08	12.5474251765814	C1QTNF1	not-changed
MRTFA	-0.441677738861537	4.74877644589786	-6.48110748311817	4.65505983049107e-10	3.56230899881093e-08	12.5209591831145	MRTFA	not-changed
PPP2R5E	-0.344769986250607	4.30033870322254	-6.48055039088663	4.66984586261777e-10	3.56292461428409e-08	12.5179033031312	PPP2R5E	not-changed
PSMD12	-0.360624295016002	5.51604048508242	-6.47626139299374	4.78523643895611e-10	3.64006507981846e-08	12.4943826562062	PSMD12	not-changed
APP	-0.706532914714852	8.16079980105081	-6.47430059333278	4.83891742358085e-10	3.66994442574734e-08	12.4836334284913	APP	not-changed
DUSP6	-1.06229667771487	4.78673814964169	-6.47237804333125	4.8921250470793e-10	3.69928850370094e-08	12.4730961418199	DUSP6	not-changed
MARCH4	-0.42344115349354	0.264610444955537	-6.46656455861603	5.05653468551633e-10	3.8122980293199e-08	12.4412466510089	MARCH4	not-changed
PGAM1	-0.629955612038207	6.07786482243119	-6.46345354493207	5.14673185647761e-10	3.86885451028374e-08	12.424211184891	PGAM1	not-changed
RAP1B	-0.385282851741356	3.13367251344389	-6.45973092608836	5.25673836400279e-10	3.93840870628035e-08	12.4038343493544	RAP1B	not-changed
GAPDH	-0.524835340706655	11.5230774062134	-6.4592816546628	5.27016979492838e-10	3.93840870628035e-08	12.401375698725	GAPDH	not-changed
AP3S1	-0.433512784076097	5.83195546376549	-6.45072967081349	5.53235911321559e-10	4.12225459889102e-08	12.3545980268375	AP3S1	not-changed
MMP13	-1.94353055909039	2.65110518172218	-6.44746446854107	5.63580618038281e-10	4.18709180451006e-08	12.3367496993274	MMP13	down-regulated
SSH1	-0.50406413458038	3.50598183575396	-6.42918227767973	6.25105927312202e-10	4.63069021677234e-08	12.2369346494624	SSH1	not-changed
L1CAM	-1.32725230698047	1.7069816890585	-6.42808782133215	6.28991286741996e-10	4.64596665508588e-08	12.2309657003805	L1CAM	down-regulated
LRRC42	-0.44548225167631	6.00975731650632	-6.41823972540648	6.65035460687503e-10	4.89800538864151e-08	12.1772889034304	LRRC42	not-changed
APBB2	-0.578984139923432	2.63421610439881	-6.41525563719018	6.76351976464616e-10	4.96699637355845e-08	12.1610358610276	APBB2	not-changed
SNAPC1	-0.626173816198897	4.13834730355699	-6.41446165728544	6.79394665608039e-10	4.9750040987614e-08	12.1567123083004	SNAPC1	not-changed
RAD23B	-0.428368625041968	7.17083782284588	-6.41213411554523	6.88391878395271e-10	5.02644419402484e-08	12.1440400833521	RAD23B	not-changed
ITGAV	-0.697696558668924	5.48132770002797	-6.40853016943893	7.02554234074758e-10	5.11131800443267e-08	12.1244250314028	ITGAV	not-changed
P4HA2	-0.600080169040936	4.55188795166236	-6.40815942910327	7.04027241516252e-10	5.11131800443267e-08	12.122407667182	P4HA2	not-changed
PDK1	-0.506933638302987	2.58706249120464	-6.39972836793304	7.38355210494599e-10	5.34531415597553e-08	12.0765531242889	PDK1	not-changed
ATP6V1D	-0.358343231613547	5.71000979441341	-6.39284921455403	7.67576527073717e-10	5.54111972788089e-08	12.0391711932051	ATP6V1D	not-changed
PTP4A1	-0.83197633976783	6.50245069521298	-6.39144229285419	7.73691128794531e-10	5.56948334324041e-08	12.0315294175619	PTP4A1	not-changed
KLHL5	-0.750185264366938	3.89506938531506	-6.38855229975088	7.86401570417283e-10	5.6450341461813e-08	12.0158360511534	KLHL5	not-changed
DYSF	-0.714220625239204	2.41048845820636	-6.3868246841424	7.94097375141989e-10	5.68426500301778e-08	12.0064571171723	DYSF	not-changed
MOB3B	-0.770632976194979	3.43315424701861	-6.38608028670426	7.97436086671909e-10	5.69217473295805e-08	12.0024164718127	MOB3B	not-changed
YAP1	-1.08077385856912	5.94506496856846	-6.38263876284483	8.1305160789219e-10	5.78742852623371e-08	11.9837400289629	YAP1	not-changed
AGFG1	-0.501713673037788	4.65481558911023	-6.37763497306134	8.36292220778226e-10	5.93627706464945e-08	11.9565984259311	AGFG1	not-changed
LTBP2	-0.926045225177865	4.49856775867449	-6.37699510573765	8.39310752047578e-10	5.94115441511901e-08	11.9531287575888	LTBP2	not-changed
PMEPA1	-0.946968572390881	5.90893804282746	-6.37072402722981	8.6946558585258e-10	6.13755997902529e-08	11.9191372347461	PMEPA1	not-changed
CREG2	-0.711461483137638	0.993936725844667	-6.3649321783318	8.98258616812927e-10	6.323294014432e-08	11.8877647334935	CREG2	not-changed
TNKS1BP1	-0.496132174130676	6.87705248447459	-6.36129673817706	9.1680711702358e-10	6.43608698708317e-08	11.8680832915818	TNKS1BP1	not-changed
G0S2	-1.35952991063934	5.34423680608962	-6.35410815269598	9.54596878854777e-10	6.68296490765282e-08	11.8291898299626	G0S2	down-regulated
IFNGR1	-0.594664439371477	7.06101211384492	-6.34854317365347	9.84896765145461e-10	6.87619842909638e-08	11.7991026201345	IFNGR1	not-changed
HAS2	-1.1574954942154	1.94897194858531	-6.34747389111064	9.90825834195003e-10	6.89869254994297e-08	11.7933236970613	HAS2	not-changed
CYP24A1	-1.61921825872455	3.25024406763117	-6.3439740010412	1.01047825289909e-09	7.01635349281405e-08	11.774413509565	CYP24A1	down-regulated
UCP2	0.82818049427068	6.41628247199214	6.34166702987765	1.02364077245249e-09	7.08843418598012e-08	11.7619528827308	UCP2	not-changed
TIGAR	-0.457845877353497	3.96721004452175	-6.33275916216866	1.07606173982409e-09	7.4312415490345e-08	11.7138696561348	TIGAR	not-changed
ACSL4	-0.779520760385213	4.32047834528224	-6.33142418469138	1.08414134148791e-09	7.46680373111797e-08	11.7066678790551	ACSL4	not-changed
ITPR2	-0.599247957434824	2.48861133219618	-6.32987279630379	1.09360547519884e-09	7.51168418449919e-08	11.698300015361	ITPR2	not-changed
GLI3	-0.933133924119174	2.72126368725439	-6.32838761848892	1.10274158398904e-09	7.55407628623458e-08	11.6902906688958	GLI3	not-changed
MEAK7	-0.676819025785473	3.91987285493415	-6.32554640779412	1.12042839836196e-09	7.65465867974743e-08	11.6749722289126	MEAK7	not-changed
ASCC3	-0.533266783524744	3.93472833226353	-6.32410496694849	1.12950757775787e-09	7.69605390481385e-08	11.6672025794634	ASCC3	not-changed
ADM	-1.06139358808794	6.14233028475497	-6.31645031641982	1.178944068979e-09	7.99023296170378e-08	11.6259640136819	ADM	not-changed
SNAI2	-1.29312543325836	4.8784439774489	-6.31610728635068	1.18120846106381e-09	7.99023296170378e-08	11.6241168256286	SNAI2	down-regulated
AK4	-0.810950665036125	4.16797001976274	-6.31597404326079	1.18208916790108e-09	7.99023296170378e-08	11.6233993424202	AK4	not-changed
MAP2K1	-0.479841587739032	5.85913003118978	-6.31519021463118	1.18728314932552e-09	8.00411018366723e-08	11.6191788288385	MAP2K1	not-changed
TRIO	-0.665251504347368	3.66490665863292	-6.31118048559703	1.21420537503704e-09	8.16400938577013e-08	11.5975944460346	TRIO	not-changed
GBE1	-0.566905307369976	4.29529736036447	-6.31033461845656	1.2199607099799e-09	8.18112072958366e-08	11.5930424111834	GBE1	not-changed
LDLRAD3	-0.791372023987559	2.87693139712336	-6.30223875582728	1.27641632294332e-09	8.537248597786e-08	11.5494969236058	LDLRAD3	not-changed
HLA-V	-0.763655676365052	1.45589386754422	-6.30107132593762	1.28476578737925e-09	8.57059857586009e-08	11.5432209780343	HLA-V	not-changed
SEPTIN7	-0.432897046044716	5.39008945558015	-6.29713163329998	1.3133396956416e-09	8.73833824126238e-08	11.5220479564388	SEPTIN7	not-changed
ACAN	-0.421637011838168	0.592299096783895	-6.29086431063746	1.36008434578915e-09	9.02578890201687e-08	11.4883854260768	ACAN	not-changed
OLR1	-1.32853653398133	3.02832030498833	-6.28958433715105	1.36982965047483e-09	9.06684908650651e-08	11.4815135339568	OLR1	down-regulated
HEXD	0.532125682680865	4.4483193954421	6.28715606106552	1.38850625471752e-09	9.16665929765975e-08	11.4684794559833	HEXD	not-changed
CA2	-1.45933054162769	5.29252368885116	-6.28632356470957	1.39496652181297e-09	9.1855121124961e-08	11.4640117695294	CA2	down-regulated
SGPP1	-0.845405467130104	3.62533919357124	-6.28376297461191	1.415022258872e-09	9.2935598512462e-08	11.4502727691413	SGPP1	not-changed
CNN2	-0.551324612505534	7.42141946286871	-6.27961006910207	1.44815232604723e-09	9.48670070042713e-08	11.4279987649719	CNN2	not-changed
INHBA-AS1	-0.102515038479694	0.0844840837132124	-6.27835524960697	1.45831148214321e-09	9.52875679473216e-08	11.4212706808503	INHBA-AS1	not-changed
BCL9L	-0.830324085858085	3.70690130163064	-6.26307872770131	1.58773679175841e-09	1.03479019601994e-07	11.3394396678889	BCL9L	not-changed
TNFRSF10B	-0.634196797170175	5.53706209359148	-6.24878595899631	1.71898681862845e-09	1.11747298722216e-07	11.263009940383	TNFRSF10B	not-changed
TSC22D2	-0.510650098819404	3.5109363348228	-6.24761943307728	1.73015666861554e-09	1.11960308665964e-07	11.2567776391487	TSC22D2	not-changed
ASPH	-0.577939341002187	4.33142152533751	-6.24752639775949	1.73105056760938e-09	1.11960308665964e-07	11.2562806236649	ASPH	not-changed
LINC01929	-0.245167685054599	0.21174959002114	-6.24354169756407	1.76976405368429e-09	1.14174423746929e-07	11.2349985383333	LINC01929	not-changed
ATP6V0E2	0.891446658473469	4.3204240187794	6.24295354568993	1.77554966530092e-09	1.14258414446625e-07	11.2318580886315	ATP6V0E2	not-changed
RPARP-AS1	0.539943348068181	2.83509221405712	6.24066284589971	1.79826034803589e-09	1.15428384002515e-07	11.2196289081097	RPARP-AS1	not-changed
B4GALT1	-0.733927020747864	7.57063157599904	-6.23956704954512	1.80922483075076e-09	1.1560836264834e-07	11.2137800253225	B4GALT1	not-changed
EHD1	-0.442229700157153	4.99569778250419	-6.23904392806613	1.81448223679622e-09	1.1560836264834e-07	11.2109880958796	EHD1	not-changed
KRT17	-1.73633498595276	11.198267983209	-6.23902484606199	1.81467429499415e-09	1.1560836264834e-07	11.2108862573599	KRT17	down-regulated
ANTXR1	-0.866159263656374	4.68470430517545	-6.22608280699724	1.94963047713231e-09	1.23896342764994e-07	11.141868520571	ANTXR1	not-changed
GFPT2	-0.995210505969893	2.3439614877361	-6.22147492421938	2.00001588874642e-09	1.26782101723694e-07	11.1173207701899	GFPT2	not-changed
LACTB	-0.397426668176957	3.85341515322744	-6.21888952723867	2.02884272902046e-09	1.2829032075342e-07	11.1035533145303	LACTB	not-changed
MCC	-0.920009180028915	3.25845528610698	-6.21784739505371	2.04057715143218e-09	1.28712939480065e-07	11.0980050585684	MCC	not-changed
TMOD3	-0.57198470973364	5.11901284803635	-6.21188120496901	2.10904785740869e-09	1.32376518596911e-07	11.0662544979916	TMOD3	not-changed
LOC112268148	-0.57198470973364	5.11901284803635	-6.21188120496901	2.10904785740869e-09	1.32376518596911e-07	11.0662544979916	LOC112268148	not-changed
NT5E	-1.25279385611818	3.34367359926998	-6.21041198685338	2.12625174219867e-09	1.3312843524926e-07	11.0584391174748	NT5E	down-regulated
CH17-340M24.3	0.717373577905125	4.1678487348472	6.2093924779022	2.13827047170099e-09	1.33523331312693e-07	11.0530167230755	CH17-340M24.3	not-changed
YES1	-0.519051370784998	5.564986521113	-6.20898960182938	2.14303820220898e-09	1.33523331312693e-07	11.0508741528499	YES1	not-changed
EFEMP1	-1.68104781927473	4.86157604105744	-6.20558949996696	2.1836929101805e-09	1.35467768483275e-07	11.0327958368204	EFEMP1	down-regulated
ADAMTS4	-0.744091727931012	1.97953411447258	-6.20549129754914	2.18487826577037e-09	1.35467768483275e-07	11.0322738032158	ADAMTS4	not-changed
SLC25A32	-0.423602055195297	4.26526437563249	-6.20363119302214	2.20745015711007e-09	1.36535078528242e-07	11.0223868299759	SLC25A32	not-changed
RBFOX2	-0.506288794675995	4.70710350949749	-6.20310188314605	2.21391484808436e-09	1.36603370638581e-07	11.019573798101	RBFOX2	not-changed
CAB39	-0.475052650327029	5.71205052711648	-6.20086713356154	2.24141390554886e-09	1.37966064142757e-07	11.0076991015161	CAB39	not-changed
REEP3	-0.527699323215022	5.14794385274577	-6.19959799710194	2.25717959694875e-09	1.38601705226614e-07	11.0009567414819	REEP3	not-changed
NID1	-1.08007949934699	4.35531262350027	-6.19050179228967	2.37340002676427e-09	1.45387867504889e-07	10.9526622913737	NID1	not-changed
ADAM10	-0.495691925459588	4.57794174374144	-6.18991722437919	2.38106621042988e-09	1.45507698418189e-07	10.9495604279508	ADAM10	not-changed
CHORDC1	-0.556040055169754	3.09977541823931	-6.18752443391996	2.41269959179962e-09	1.47088094970884e-07	10.936865927257	CHORDC1	not-changed
COA3	0.435293417439786	6.70180514144476	6.18420130854277	2.45731617238176e-09	1.49450568068746e-07	10.9192416926686	COA3	not-changed
AMOTL1	-0.866192433116259	4.06291997665732	-6.17732707390455	2.5521908555339e-09	1.54851141837072e-07	10.8828062031384	AMOTL1	not-changed
PEAR1	-0.649474107365813	1.61667789444498	-6.17645035909799	2.56454590520792e-09	1.552311717397e-07	10.8781614967396	PEAR1	not-changed
PICSAR	-1.40688245804069	1.70055271794494	-6.17524979610214	2.58155986156433e-09	1.5589073448399e-07	10.8718018769779	PICSAR	down-regulated
KTN1-AS1	-0.439689488774127	1.50628505589736	-6.17473289693996	2.58891918067434e-09	1.55965549600767e-07	10.86906403995	KTN1-AS1	not-changed
WASHC4	-0.45076406262596	4.0826846611875	-6.17222157842129	2.6249674022169e-09	1.57764255449748e-07	10.8557648498505	WASHC4	not-changed
GALNT1	-0.68001724455247	5.85339492870372	-6.17044233346788	2.65080432899946e-09	1.58942227566808e-07	10.8463449117651	GALNT1	not-changed
VEGFC	-0.996513574196686	2.65557906200989	-6.16911446807404	2.6702488109298e-09	1.59732278049117e-07	10.8393160359377	VEGFC	not-changed
SIRPA	-0.845885562988073	4.60822395548086	-6.16855597222292	2.67846877326798e-09	1.59848758194819e-07	10.8363600464238	SIRPA	not-changed
SLC6A2	-0.747213595787427	0.787171547580324	-6.16358729915486	2.75269747263357e-09	1.63894835736265e-07	10.8100706837792	SLC6A2	not-changed
NFIL3	-0.512391135476482	5.77469094487764	-6.16202949115028	2.77638227603751e-09	1.64919695898051e-07	10.8018314991151	NFIL3	not-changed
HOXA1	-0.716724190610217	1.97290498873914	-6.15921861486291	2.81962469685473e-09	1.67098828255696e-07	10.7869687685785	HOXA1	not-changed
SBDS	-0.437242669174064	6.95254173716841	-6.15489238885753	2.88747123050568e-09	1.707225739373e-07	10.7641032729824	SBDS	not-changed
EXT1	-0.569824403849337	5.07693602941405	-6.15301784929389	2.91736304364316e-09	1.72090653798978e-07	10.7541994067469	EXT1	not-changed
ITGA2	-1.14783008499577	4.87698831782086	-6.14724916463589	3.01126589233505e-09	1.76632957046871e-07	10.7237353325826	ITGA2	not-changed
SERPINE2	-1.13392150325018	2.98615159226659	-6.14704245062454	3.01468515672524e-09	1.76632957046871e-07	10.7226440796482	SERPINE2	not-changed
BLOC1S1	0.482284665118184	6.1287151548884	6.14701372852958	3.01516055077458e-09	1.76632957046871e-07	10.722492456508	BLOC1S1	not-changed
ASAP1	-0.563651322248828	4.09756842860337	-6.1429056931279	3.08391639366867e-09	1.80246425366648e-07	10.7008116372184	ASAP1	not-changed
MAFK	-0.73951182710958	4.58565829403512	-6.13135006667411	3.28566148006656e-09	1.915984244772e-07	10.6398823574216	MAFK	not-changed
PCNX1	-0.409828320763023	3.065292335279	-6.12478262887768	3.40602130742677e-09	1.97659334770016e-07	10.6052920549872	PCNX1	not-changed
TBC1D2	-0.708698047492797	5.73764834516448	-6.12451222014008	3.41106847605547e-09	1.97659334770016e-07	10.6038684158478	TBC1D2	not-changed
DUSP7	-0.922625096029781	5.50483713917741	-6.12441591968568	3.41286768821595e-09	1.97659334770016e-07	10.6033614275679	DUSP7	not-changed
LPCAT2	-0.685077666304991	3.63701284687737	-6.12338995059023	3.43209397922001e-09	1.98322110821913e-07	10.5979604243894	LPCAT2	not-changed
ZBTB7C	1.15001783951133	3.77139759103287	6.12285482178563	3.44216414481907e-09	1.98454002041684e-07	10.5951436144875	ZBTB7C	not-changed
PFKP	-0.669149953996369	6.52789079082049	-6.11936523826193	3.50854498199421e-09	2.0182449610871e-07	10.5767796177637	PFKP	not-changed
LGALS9	0.848226753973267	5.08440049642506	6.1185719749827	3.52380885085565e-09	2.0224599312242e-07	10.5726061358905	LGALS9	not-changed
SUGCT	-0.766275481311609	2.24214936076226	-6.11719264124916	3.55050478161697e-09	2.03320254718978e-07	10.5653501992919	SUGCT	not-changed
ENAH	-0.671937916735976	4.64446996003178	-6.11160488876283	3.66069209621157e-09	2.091601271026e-07	10.5359684135806	ENAH	not-changed
GPR161	-0.701753503477622	2.70926443541706	-6.10633888636163	3.76759550122196e-09	2.14786658070781e-07	10.5082966701501	GPR161	not-changed
LINC02544	-0.506242526479266	0.686316918758491	-6.1034653830307	3.82721238608855e-09	2.17698333113157e-07	10.4932044627527	LINC02544	not-changed
GALNT18	-0.892034007577053	3.59623178775827	-6.10031962750237	3.89353686929287e-09	2.20977728374589e-07	10.4766883698727	GALNT18	not-changed
TRIM6	-0.767430021611849	1.93454847854712	-6.09233516628294	4.06697360172047e-09	2.30308196205873e-07	10.4347960759954	TRIM6	not-changed
LDLR	-0.767344411071885	5.49250495147681	-6.09095271867085	4.09776140706019e-09	2.31537148417106e-07	10.4275468834763	LDLR	not-changed
FAT1	-0.933335796216183	4.79233273525287	-6.09035454814028	4.11115357966512e-09	2.31779926262403e-07	10.4244106125501	FAT1	not-changed
CTPS1	-0.437941457674246	5.17865414555293	-6.07476477870543	4.47569691455325e-09	2.51775241663489e-07	10.3427524794645	CTPS1	not-changed
GYS1	-0.40581006628512	5.64770446489955	-6.07339017248952	4.50931768566563e-09	2.53107803048055e-07	10.3355598471975	GYS1	not-changed
SLC2A3	-0.827405516416937	3.40890133915361	-6.07232376303785	4.53557059723529e-09	2.54021858306257e-07	10.3299806891331	SLC2A3	not-changed
LAMB1	-0.867435191259208	5.36711157176904	-6.0707459838746	4.57468705307403e-09	2.5565076792431e-07	10.3217275227791	LAMB1	not-changed
P3H2	-1.35296963775151	3.9291823889113	-6.06371499297423	4.75305201530515e-09	2.65037252748405e-07	10.2849686770541	P3H2	down-regulated
GTPBP4	-0.442158402099633	4.96895742503283	-6.06279074671304	4.77699906687869e-09	2.65790976465654e-07	10.2801389658269	GTPBP4	not-changed
MN1	-0.902312605705016	1.91332724329401	-6.05967079792199	4.85871172228058e-09	2.69748476729577e-07	10.2638395092509	MN1	not-changed
TLN1	-0.463786063430097	6.21928648223755	-6.05874189674936	4.88330317627645e-09	2.70524380089245e-07	10.2589878846281	TLN1	not-changed
ETV2	0.38210694758676	1.72180581559046	6.05474565270705	4.99049514680607e-09	2.75862880316831e-07	10.2381219305579	ETV2	not-changed
GAS1	-1.19206080827145	3.60305636182351	-6.04958234670004	5.13240649316247e-09	2.83093321786275e-07	10.211177472629	GAS1	not-changed
ADAM19	-0.73749895322748	3.19473982786347	-6.04232159566367	5.33866713780716e-09	2.93753364507864e-07	10.1733165844762	ADAM19	not-changed
ACTR2	-0.436862999179906	7.53171104358118	-6.04197459571984	5.34872507678251e-09	2.93753364507864e-07	10.1715080162079	ACTR2	not-changed
SLC31A2	-0.597718549889346	1.61989202110186	-6.03906983051996	5.43365142764515e-09	2.97775783506842e-07	10.1563713799529	SLC31A2	not-changed
FUT11	-0.428008484844288	3.63463516819964	-6.03584772405598	5.52939982621297e-09	3.02372737706835e-07	10.1395874404662	FUT11	not-changed
SYT16	-0.2123515369502	0.187629458820415	-6.03279761108374	5.62155738003331e-09	3.06754061489055e-07	10.1237055723204	SYT16	not-changed
C16orf72	-0.392842958213569	3.55638997982137	-6.01586774136551	6.16106659350097e-09	3.35475341885011e-07	10.0356611282555	C16orf72	not-changed
EMC1	-0.407877523422633	4.73314740611096	-6.01281063992542	6.26374754212078e-09	3.3989432445288e-07	10.0197822641599	EMC1	not-changed
NCKAP5	-0.549732384972651	1.01436977555299	-6.01265858504204	6.2688981867462e-09	3.3989432445288e-07	10.0189926347665	NCKAP5	not-changed
EXOC6B	-0.639353290216633	3.70564709728496	-6.00514957549026	6.52847603917681e-09	3.53216889397755e-07	9.9800165181875	EXOC6B	not-changed
PRXL2C	-0.492680072444563	3.57471854668799	-6.00420579520674	6.5618362308222e-09	3.54269645487378e-07	9.97512032908761	PRXL2C	not-changed
EMP3	-0.727230942289137	5.59699840403368	-6.0032641144082	6.59528840287337e-09	3.55322905645713e-07	9.97023560585546	EMP3	not-changed
LHX5	-0.675492425431726	0.772640674235288	-6.00267573927847	6.6162744051798e-09	3.5570152039493e-07	9.96718385462081	LHX5	not-changed
REXO2	-0.448665892200306	5.14478464312226	-6.00113945565892	6.67137859701999e-09	3.57908927974443e-07	9.95921660023582	REXO2	not-changed
OGFOD1	-0.367898841952286	4.42361201125705	-5.99818037632197	6.77878441182244e-09	3.6290706547578e-07	9.94387494919333	OGFOD1	not-changed
NRG1	-0.819357010623047	1.24206379089637	-5.9925451017507	6.98802628841744e-09	3.73146899861572e-07	9.91467396296729	NRG1	not-changed
NAMPT	-0.677453327053194	5.30541446741927	-5.99224508693117	6.99934144856695e-09	3.73146899861572e-07	9.91311991629082	NAMPT	not-changed
NIFK	-0.385299542193122	5.94078038982856	-5.98884299264041	7.12891316147089e-09	3.79261156771947e-07	9.89550148869299	NIFK	not-changed
NDRG1	-1.08968459517071	8.07721542656456	-5.98473249870918	7.28859737587637e-09	3.86948597769703e-07	9.87422447763263	NDRG1	not-changed
SORCS2	-0.954037530026578	1.61756952579625	-5.97852188183173	7.53652436980746e-09	3.99202759324441e-07	9.84209745469591	SORCS2	not-changed
SLC35F2	-0.881944424511321	3.97105568530668	-5.97807509563779	7.5546746789673e-09	3.99202759324441e-07	9.83978723045561	SLC35F2	not-changed
MCFD2	-0.481941394046422	5.54844266161679	-5.97778667584689	7.56641418803536e-09	3.99202759324441e-07	9.83829594970915	MCFD2	not-changed
IMPAD1	-0.409453856789675	5.22110427447678	-5.97658017866049	7.61571579419552e-09	4.0097373054439e-07	9.83205831532962	IMPAD1	not-changed
CXCL17	1.82562453448108	7.58833187493286	5.96896461154949	7.93424409393241e-09	4.16883179887999e-07	9.79270736909841	CXCL17	up-regulated
KAZALD1	0.915865069584463	2.86741365701668	5.96271219722338	8.20546526629432e-09	4.30246648932054e-07	9.76042823935831	KAZALD1	not-changed
PREP	-0.420972877584465	5.35011727893555	-5.96153051404089	8.25773419981112e-09	4.32098235346585e-07	9.75433045937042	PREP	not-changed
KDSR	-0.41956335847834	4.54636068509497	-5.96082954729905	8.28889350352024e-09	4.32839903996324e-07	9.75071372535119	KDSR	not-changed
CERCAM	-0.767437640583648	4.38075771232334	-5.9594625201132	8.34999157934226e-09	4.35138722732881e-07	9.74366128075968	CERCAM	not-changed
CBX7	0.581500174718292	3.34195944520716	5.95271225718114	8.65820417901426e-09	4.50279626722082e-07	9.70885474616302	CBX7	not-changed
LRRC56	0.670613408597719	2.98874334674994	5.95210840797306	8.68631151510005e-09	4.50821336739908e-07	9.70574255047786	LRRC56	not-changed
CSNK2A2	-0.36291754827698	5.02562191462012	-5.94429475715953	9.05815963563574e-09	4.69164800802654e-07	9.66549298006122	CSNK2A2	not-changed
DIAPH3	-0.583331708932421	3.07567841949887	-5.94191553249069	9.17444553114473e-09	4.74223925902964e-07	9.65324505548615	DIAPH3	not-changed
ADAMTSL4	-1.15749513123378	2.84461474338182	-5.93843371793192	9.34725640769361e-09	4.82178411006592e-07	9.63532780429014	ADAMTSL4	not-changed
SPRY4	-0.829951405645384	2.97866817823564	-5.93528794563511	9.50612271228589e-09	4.89382878943801e-07	9.61914661341624	SPRY4	not-changed
OSTM1	-0.444532438734294	4.01294139393558	-5.93473796645908	9.53416731899465e-09	4.8983706812488e-07	9.61631829968742	OSTM1	not-changed
LINC02363	0.23737343746282	0.381776183418275	5.93421770868032	9.56077081364967e-09	4.90215538519587e-07	9.61364301249715	LINC02363	not-changed
LDHD	0.86271699106993	3.14495077435237	5.93379722814632	9.58232519906134e-09	4.90334122585703e-07	9.61148093238553	LDHD	not-changed
AKIRIN1	-0.490641535905944	6.01034925909744	-5.93021869872291	9.76769837759183e-09	4.98764481638943e-07	9.59308506941261	AKIRIN1	not-changed
YARS	-0.357235261950291	5.61359885850434	-5.92937376526375	9.81197623652154e-09	4.98764481638943e-07	9.58874280765165	YARS	not-changed
FST	-1.63348983351568	3.67003487270358	-5.92915578651153	9.82343099203173e-09	4.98764481638943e-07	9.58762265217248	FST	down-regulated
C1QTNF6	-0.80480517189336	3.62272753830351	-5.92911901260701	9.82536474444726e-09	4.98764481638943e-07	9.58743368043539	C1QTNF6	not-changed
PLXNA1	-0.632269498592087	5.35132415659443	-5.92744904252526	9.91357325365087e-09	5.02241724100965e-07	9.57885306046074	PLXNA1	not-changed
GCHFR	0.722192698245407	4.04215716565913	5.92582193614469	1.00002621422649e-08	5.05628333673285e-07	9.57049443540551	GCHFR	not-changed
BNC1	-1.75192142337786	3.97565367320033	-5.92364697441447	1.01172979102725e-08	5.1053287652965e-07	9.55932412004431	BNC1	down-regulated
PLA1A	0.945345308766018	2.01784341001546	5.92213109399772	1.0199658968028e-08	5.13671757870073e-07	9.55154058831468	PLA1A	not-changed
RELT	-0.385865570358765	2.97373023970693	-5.9199304252438	1.032039370121e-08	5.18727007274033e-07	9.54024357566821	RELT	not-changed
MCL1	-0.463557636664223	8.34878718780567	-5.91897084144359	1.03734754921808e-08	5.20368653478826e-07	9.53531859673056	MCL1	not-changed
CFAP73	0.939980178401076	1.59738341508409	5.91827934742973	1.04118925955499e-08	5.21269664071509e-07	9.53176993843989	CFAP73	not-changed
GNAI3	-0.347938267795305	4.02069747751839	-5.91744668946785	1.04583368996128e-08	5.22568233750654e-07	9.52749726020282	GNAI3	not-changed
TXNDC9	-0.346254520072706	5.14249260351536	-5.91695668879643	1.04857629343604e-08	5.2291330108866e-07	9.52498309628094	TXNDC9	not-changed
SLC35D1	-0.559452773017605	3.81825651073968	-5.91415742828232	1.06437948873145e-08	5.28914729188943e-07	9.51062327293131	SLC35D1	not-changed
AFAP1	-0.630506711854093	3.61239238100228	-5.91409020846843	1.06476182582085e-08	5.28914729188943e-07	9.51027850756217	AFAP1	not-changed
TSPAN33	0.820595389852069	4.09440206534878	5.91100635777076	1.08244745261296e-08	5.3665386060187e-07	9.49446485126104	TSPAN33	not-changed
CCT5	-0.507289305544481	7.18374012385803	-5.91008311000437	1.08779782909431e-08	5.38160980837733e-07	9.48973174717129	CCT5	not-changed
ALDOA	-0.444979898622549	9.54583807177312	-5.90975404694664	1.08971104702064e-08	5.38160980837733e-07	9.488044913873	ALDOA	not-changed
DOCK7	-0.512701953419927	3.11261823539763	-5.90582605978758	1.11280443149006e-08	5.48502810979906e-07	9.46791486136365	DOCK7	not-changed
ABHD11	0.655553369892145	5.58209310475063	5.9045405366642	1.12046565052182e-08	5.512128604681e-07	9.46132904042819	ABHD11	not-changed
CAVIN3	-0.828689896326437	4.69846154839433	-5.90190543977668	1.13633130538193e-08	5.57940860405542e-07	9.44783264998333	CAVIN3	not-changed
AMY2B	0.586563117687584	1.42810603800724	5.90040886327982	1.14543959458908e-08	5.61331484402181e-07	9.44016953994715	AMY2B	not-changed
PLA2G6	0.606951691463159	2.90207528036627	5.89854718268269	1.15686957926149e-08	5.65844673480241e-07	9.43063899200737	PLA2G6	not-changed
EIF2AK4	-0.461139819573348	3.62799829162466	-5.89800489712157	1.16021991323734e-08	5.66396246149947e-07	9.42786328370615	EIF2AK4	not-changed
SLC2A9	-0.757979114780451	2.45665645470402	-5.89720061106696	1.16520640148948e-08	5.67742920251555e-07	9.42374687176105	SLC2A9	not-changed
ANXA2	-0.526588366768415	8.93715136861882	-5.8945395993297	1.18185414992105e-08	5.74755521038894e-07	9.41013058886202	ANXA2	not-changed
PSMD14	-0.367070529560171	5.10516896277361	-5.89017071416874	1.20969211624964e-08	5.87173032350276e-07	9.38778527433294	PSMD14	not-changed
BOLA1	0.471830594385197	5.36776627820115	5.88838494445549	1.22125441199269e-08	5.9165829241083e-07	9.37865529876633	BOLA1	not-changed
IQGAP1	-0.500467938679471	6.34716177036443	-5.88667585351269	1.23242135334182e-08	5.95935357632059e-07	9.36991931572446	IQGAP1	not-changed
PLEK2	-0.813720899578451	6.15141539710427	-5.87906860993035	1.28334850541756e-08	6.19385794764314e-07	9.33105834505493	PLEK2	not-changed
NR3C2	0.882021265676544	1.53155523388246	5.87749297210771	1.29415094348833e-08	6.23418686066413e-07	9.32301408913564	NR3C2	not-changed
LINC01704	-0.33448914807558	0.264519970931245	-5.87197293614152	1.33270137041097e-08	6.40777906078919e-07	9.29484500747556	LINC01704	not-changed
ITGB3	-0.616317204546101	0.789355537741301	-5.86694676787748	1.36877734058021e-08	6.56303862977199e-07	9.2692136181223	ITGB3	not-changed
TGFA	-0.837401207296694	4.72990771007698	-5.86675899286275	1.37014344898116e-08	6.56303862977199e-07	9.26825636539446	TGFA	not-changed
PRADC1	0.461803135680667	5.53265647861835	5.8630171155882	1.3976459779328e-08	6.68221622057439e-07	9.24918560569903	PRADC1	not-changed
TCEA3	0.861279634486047	5.60370457492197	5.86145191262204	1.4093094554983e-08	6.72130060677095e-07	9.24121116928086	TCEA3	not-changed
NDST1	-0.59859501002544	4.93797788549248	-5.86121328821018	1.41109595597946e-08	6.72130060677095e-07	9.23999556141816	NDST1	not-changed
USP15	-0.331373725168104	3.26864850265802	-5.86042156426908	1.4170391908358e-08	6.72491849490326e-07	9.23596260585468	USP15	not-changed
PFKFB4	-0.699827992392826	3.26444723316704	-5.8604090305655	1.41713347398778e-08	6.72491849490326e-07	9.23589876385783	PFKFB4	not-changed
NPY4R	-0.176768947894938	0.170472028769044	-5.85874360573409	1.42971608587606e-08	6.77201766103712e-07	9.22741663462429	NPY4R	not-changed
PLBD2	-0.432603275044412	5.25016422354235	-5.85757009804997	1.43864765729308e-08	6.80168056601105e-07	9.22144097408844	PLBD2	not-changed
GABRP	2.23839013170084	4.85214361174544	5.85079283896441	1.49130598985327e-08	7.03758343322794e-07	9.18694803430361	GABRP	up-regulated
FAM219A	-0.484283541588534	4.06940534690607	-5.84887424371817	1.50655212410329e-08	7.09638960786029e-07	9.17718883007852	FAM219A	not-changed
NFE2L1	-0.453714004033801	7.34784432297956	-5.8451315344235	1.53673312866561e-08	7.22340486560664e-07	9.15815801375058	NFE2L1	not-changed
FBXL18	-0.469285303284561	2.1274271771428	-5.84483046386563	1.53918645450866e-08	7.22340486560664e-07	9.15662754151023	FBXL18	not-changed
SNX10	-0.750402218872018	3.51316199921183	-5.84357399652931	1.54946636855082e-08	7.23813066748934e-07	9.15024101990311	SNX10	not-changed
MISP3	0.898748916520609	3.38441368769563	5.84343778038821	1.55058485648587e-08	7.23813066748934e-07	9.1495487070126	MISP3	not-changed
DDX21	-0.622973225010488	5.95683475827852	-5.84340606307245	1.55084540456351e-08	7.23813066748934e-07	9.14938750683097	DDX21	not-changed
CCT6A	-0.389160010440493	7.49744747886562	-5.83876771921333	1.58941205880519e-08	7.40456809772077e-07	9.12582073662446	CCT6A	not-changed
CARD10	-0.913775462984797	3.97914929235731	-5.83717112299738	1.60290288125896e-08	7.45379089837993e-07	9.11771194930578	CARD10	not-changed
WDR43	-0.441706824432448	5.33538360436553	-5.83566275902563	1.61575089124474e-08	7.49985063052635e-07	9.1100528252337	WDR43	not-changed
KBTBD2	-0.326499255509217	5.08161685918853	-5.83183049192137	1.64884773570363e-08	7.63956124526102e-07	9.0906002315795	KBTBD2	not-changed
PPP1R13L	-0.692943059583829	6.26334523134773	-5.82888082744258	1.67477226077303e-08	7.74559374251891e-07	9.07563435377321	PPP1R13L	not-changed
ADAMTS15	-0.92196484430484	1.70815838851312	-5.82591048802557	1.70128072445937e-08	7.85393780822431e-07	9.06056940125531	ADAMTS15	not-changed
COL7A1	-1.14671115006114	6.12977724048892	-5.81820816126095	1.77194317899162e-08	8.1653576908216e-07	9.02153202632401	COL7A1	not-changed
ERG	-0.609736900897582	2.13292534225243	-5.81594060092303	1.7932868604648e-08	8.24879586014881e-07	9.01004694452483	ERG	not-changed
CD3EAP	-0.438923745245825	3.17286467385189	-5.8117209353282	1.83367539299043e-08	8.41937838550905e-07	8.98868362987064	CD3EAP	not-changed
HEG1	-0.903651206713733	4.06730940241706	-5.80787673399744	1.87124264008356e-08	8.57641658223911e-07	8.96923150728714	HEG1	not-changed
RALB	-0.415020827232333	6.35256468690467	-5.803829175766	1.91160945353095e-08	8.73657299501706e-07	8.94876098556719	RALB	not-changed
ANKLE2	-0.344982707361018	4.66544335771937	-5.80368696460667	1.91304309979968e-08	8.73657299501706e-07	8.94804195077924	ANKLE2	not-changed
DARS	-0.422398165688227	6.17812694571191	-5.80330960540987	1.91685239100399e-08	8.73830938818508e-07	8.94613404760621	DARS	not-changed
DUSP11	-0.419294050448182	5.0547736495955	-5.80261675725934	1.92386571358124e-08	8.75461963914121e-07	8.9426312996012	DUSP11	not-changed
PHLDB1	-0.639601046796995	2.23759050657805	-5.80017841387821	1.94874758093069e-08	8.85203825398516e-07	8.93030660228532	PHLDB1	not-changed
EIF2S3	-0.399479810040363	7.64833208042213	-5.79952787941976	1.95543883663762e-08	8.86662773559367e-07	8.92701911983905	EIF2S3	not-changed
CPA4	-1.53435760632033	3.29900061642656	-5.79856845028076	1.96534828088331e-08	8.89573183690043e-07	8.92217114872791	CPA4	down-regulated
FAM3B	1.52243157395229	2.76445291220744	5.79621044055297	1.98991177701748e-08	8.99094358399582e-07	8.91025878745588	FAM3B	up-regulated
BHLHE40	-0.732369020366475	8.13323534792956	-5.7945953077028	2.00690942883552e-08	9.05169433186115e-07	8.90210147951059	BHLHE40	not-changed
SEMA7A	-0.750513613637368	3.42393014825221	-5.79229624395355	2.031349554278e-08	9.1457386381036e-07	8.89049293983478	SEMA7A	not-changed
PPARD	-0.470803994105258	5.74099103050476	-5.79164358102376	2.03834047168044e-08	9.16102826099343e-07	8.88719812507679	PPARD	not-changed
ETS1	-0.721559584840503	4.49470670112661	-5.78722274230122	2.08631612986528e-08	9.36013977770367e-07	8.86488803281527	ETS1	not-changed
KIF7	-0.741007348997886	2.43977246207935	-5.78638963410065	2.09547982060254e-08	9.38472974840327e-07	8.86068514806697	KIF7	not-changed
IPO7	-0.496651707825271	5.76480687022273	-5.78481748059141	2.11287975123701e-08	9.44605521066188e-07	8.8527551692556	IPO7	not-changed
RECK	-0.563980960706239	1.51864618247369	-5.78355919789147	2.12690746123615e-08	9.49211608313149e-07	8.84640954890204	RECK	not-changed
FLNB-AS1	-0.503222608580002	0.998350306340846	-5.78218925906257	2.14228335005945e-08	9.54402213453935e-07	8.83950203778887	FLNB-AS1	not-changed
DKK3	-1.00315195817665	3.9757481780302	-5.7817275640644	2.1474897239066e-08	9.55052018050818e-07	8.83717435929196	DKK3	not-changed
LARP4	-0.356324387130893	4.46509071422628	-5.77595916928287	2.2135885761134e-08	9.8273306071599e-07	8.80810444135832	LARP4	not-changed
AHR	-0.672639926685957	5.14798173588381	-5.77282609573821	2.25031801628332e-08	9.97301808851267e-07	8.79232457070612	AHR	not-changed
ANTXR2	-0.75096725875047	2.65950301271816	-5.77032131742256	2.28010925340008e-08	1.00716303824253e-06	8.77971385153638	ANTXR2	not-changed
ELL	-0.301899924406676	4.12330599238693	-5.77029088692927	2.28047354340517e-08	1.00716303824253e-06	8.77956066995955	ELL	not-changed
PDZD2	-0.762841241167628	1.98710291092243	-5.76715115844806	2.31836688730076e-08	1.02212704825407e-06	8.76375917082121	PDZD2	not-changed
ZNF469	-0.495641318047069	1.16728328617182	-5.76592501146432	2.3333315519663e-08	1.02694797821688e-06	8.75759005562432	ZNF469	not-changed
FHOD1	-0.444615490480047	4.08516133793167	-5.76528018827497	2.34123917235001e-08	1.02865168670681e-06	8.75434615877319	FHOD1	not-changed
EVC	-0.723832695537281	2.39762547041028	-5.76486442022168	2.34635170181457e-08	1.02912358721757e-06	8.75225471153814	EVC	not-changed
URGCP	-0.272548592557237	4.21087599035398	-5.7615429074513	2.38758820422812e-08	1.04541082832208e-06	8.73555058069557	URGCP	not-changed
GADD45G	0.843863743617358	3.63119970249928	5.76005892115707	2.40623972710563e-08	1.05177027385648e-06	8.72808988869383	GADD45G	not-changed
LOC100287036	-0.195764792824775	0.37245096681896	-5.7591673608211	2.41751364625181e-08	1.05488870286704e-06	8.72360830671965	LOC100287036	not-changed
FAM214B	-0.419481354855742	3.60714961608965	-5.75756091940943	2.43795765072931e-08	1.06199102245359e-06	8.71553459350493	FAM214B	not-changed
SHCBP1	-0.490257669361462	4.07042166863977	-5.75711680745073	2.44363925413613e-08	1.06264947292066e-06	8.71330286361737	SHCBP1	not-changed
BNIP3	-0.908409323582198	4.30351399619289	-5.75574899982097	2.46121919034882e-08	1.06687060989222e-06	8.70643025202484	BNIP3	not-changed
NCS1	-0.632610444873292	4.81830353410673	-5.75566828248627	2.46226046997321e-08	1.06687060989222e-06	8.7060247232219	NCS1	not-changed
NRP1	-0.674381662854768	3.45264168659849	-5.75538596379006	2.46590585577254e-08	1.06687060989222e-06	8.70460637119584	NRP1	not-changed
LRRC45	0.517697121485359	4.99658822832513	5.75431419987029	2.47979282698582e-08	1.07106034932338e-06	8.69922237974721	LRRC45	not-changed
TNFRSF1A	-0.398335521408476	6.85368752480131	-5.75101428536438	2.5230313155847e-08	1.08789182766573e-06	8.68265013182091	TNFRSF1A	not-changed
EXTL3	-0.517433034943454	3.65640359104674	-5.74427796936627	2.61359339602564e-08	1.12503717079259e-06	8.64884283075867	EXTL3	not-changed
KANK4	-0.814176810675027	0.716145400205635	-5.74052855116881	2.6653665478834e-08	1.14538846104069e-06	8.63003893505681	KANK4	not-changed
ANXA5	-0.474652774725572	7.97169578333672	-5.738160525049	2.6985793303366e-08	1.15770870496578e-06	8.61816778415655	ANXA5	not-changed
HAS3	-1.39194479643247	4.46695891466155	-5.73747437343464	2.7082782059489e-08	1.15991686591926e-06	8.61472874043208	HAS3	down-regulated
ROR2	-0.963029947496798	2.39210925376756	-5.73658381440904	2.72091716547145e-08	1.16337470012935e-06	8.61026566223401	ROR2	not-changed
SLC35F3	-0.689337006367098	0.73374498576475	-5.73326027641205	2.76859568121289e-08	1.18177761715826e-06	8.59361429429935	SLC35F3	not-changed
EIF4G2	-0.44345270612591	8.1386819573226	-5.72564456440389	2.88094421392048e-08	1.22640702516828e-06	8.55548652373365	EIF4G2	not-changed
MPZL1	-0.418920159115543	6.05428562175916	-5.72552281078232	2.88277599998352e-08	1.22640702516828e-06	8.55487728522272	MPZL1	not-changed
PRRG1	-0.741485255988219	2.18901466231402	-5.71896776492077	2.98309273197706e-08	1.26696920148286e-06	8.52209143576053	PRRG1	not-changed
FRAT2	0.491179033760026	5.23931967952179	5.71775192824237	3.00207049616335e-08	1.27290786112697e-06	8.51601345823353	FRAT2	not-changed
RAB38	-1.1447491563201	5.12315357979113	-5.71326950877071	3.07305893781562e-08	1.30084320452418e-06	8.49361439638323	RAB38	not-changed
PURB	-0.33215080250907	4.91426224019435	-5.71214368350079	3.09114452326462e-08	1.30613894414189e-06	8.4879906681242	PURB	not-changed
CDK7	-0.335941932189826	5.06348454074042	-5.71185365415642	3.09582043818115e-08	1.30613894414189e-06	8.48654205020846	CDK7	not-changed
MYL5	0.446851434432188	2.76445959247983	5.70987465327867	3.12791104386488e-08	1.31707044381763e-06	8.4766589887767	MYL5	not-changed
ADAM9	-0.640527690021588	5.68742252063519	-5.70961979592617	3.13206721717806e-08	1.31707044381763e-06	8.47538643165948	ADAM9	not-changed
P4HA3	-0.684533172262871	1.62828500422657	-5.70600310939028	3.19163162080223e-08	1.33990689609396e-06	8.4573322585225	P4HA3	not-changed
SLC16A2	-0.961504814632751	2.91900046550973	-5.70185579143195	3.26129617838811e-08	1.36553867830784e-06	8.43664006573055	SLC16A2	not-changed
RNU6-8	0.727936412740918	3.06925122262021	5.70173170183027	3.26340326919702e-08	1.36553867830784e-06	8.43602112467398	RNU6-8	not-changed
CDC27	-0.353985379804315	4.72688287201631	-5.69734508098134	3.33874928012166e-08	1.39477619516951e-06	8.41414796071252	CDC27	not-changed
DENND5A	-0.557972170038529	3.69564469722472	-5.69560772025909	3.36905766206971e-08	1.40513414734079e-06	8.4054884839185	DENND5A	not-changed
RAB32	-0.658253557538806	5.73942624716998	-5.6934660128485	3.40678947919208e-08	1.41854928591915e-06	8.39481643547619	RAB32	not-changed
ADAM12	-0.85385062245434	2.14371792688315	-5.69212548848306	3.43061579728147e-08	1.4261400059074e-06	8.38813822705144	ADAM12	not-changed
MYO10	-0.617220520768467	4.23709127358095	-5.68975889236069	3.47307684747169e-08	1.43969852318832e-06	8.37635130676168	MYO10	not-changed
TNFRSF13C	0.560710889735639	1.85513432389948	5.68967837604542	3.47453043896251e-08	1.43969852318832e-06	8.37595035874316	TNFRSF13C	not-changed
EPHX1	0.815233230412253	7.19169408521518	5.68821243805982	3.50109958304719e-08	1.448352608357e-06	8.3686511757399	EPHX1	not-changed
TIGD3	0.474042340472544	1.69408224563586	5.68741878933848	3.51556653004766e-08	1.45103018194483e-06	8.36470005374313	TIGD3	not-changed
ZNF697	-0.539928211041988	2.20806761716238	-5.68723307058818	3.51896029683281e-08	1.45103018194483e-06	8.36377552796145	ZNF697	not-changed
ADCY7	-0.660774036462598	2.09073270040461	-5.68505448314099	3.55901055777992e-08	1.46517392639589e-06	8.35293204954981	ADCY7	not-changed
COL13A1	-0.514296340706232	1.32673682834392	-5.68197440083537	3.61639320947378e-08	1.48639593801646e-06	8.33760703315258	COL13A1	not-changed
MATN3	-0.915583400131801	1.88011109570959	-5.67755252454427	3.70035463032451e-08	1.5184563131169e-06	8.31561710005863	MATN3	not-changed
LOC105369187	-0.0561553102607083	0.0472663096457165	-5.67653556962444	3.71993159258658e-08	1.52403563945151e-06	8.31056166604914	LOC105369187	not-changed
CCT2	-0.416727572067273	6.82687407931002	-5.66735729178609	3.90125073293177e-08	1.59575557668219e-06	8.26496673258148	CCT2	not-changed
EVA1A	-0.865595200532022	2.16495573127717	-5.66678579168078	3.91282159246519e-08	1.59792360001267e-06	8.26212957683611	EVA1A	not-changed
C1orf74	-0.752598851770264	3.50482562405868	-5.66615388158978	3.92565451000977e-08	1.60059926205726e-06	8.2589927791354	C1orf74	not-changed
ST5	-0.609682425493474	4.0619567888073	-5.66173104317696	4.01663040225109e-08	1.63393753731642e-06	8.23704540763151	ST5	not-changed
RECQL	-0.67204094012388	4.20643257412349	-5.66155737975092	4.02024422515951e-08	1.63393753731642e-06	8.23618391110495	RECQL	not-changed
ULBP2	-1.00357939013409	4.53418045423861	-5.65556665126731	4.14686752282656e-08	1.68271695993932e-06	8.2064780675255	ULBP2	not-changed
ACTBL2	-0.405662822975306	0.400906726769197	-5.65091411988411	4.24788132600174e-08	1.72002245841775e-06	8.18342464446331	ACTBL2	not-changed
SURF4	-0.377846231812023	7.64868447389582	-5.65071297818072	4.25230211828742e-08	1.72002245841775e-06	8.18242831283941	SURF4	not-changed
COL6A2	-0.968434638773477	6.68778743958609	-5.64834829131858	4.30461200227503e-08	1.73842199134667e-06	8.17071717493921	COL6A2	not-changed
COL5A2	-1.03278488044568	4.80250380667376	-5.64613707002031	4.35409448891626e-08	1.75562325729514e-06	8.1597695107594	COL5A2	not-changed
RIN1	-0.690220941725346	4.05960029999341	-5.64535338020653	4.37176460652485e-08	1.75996330913227e-06	8.15589029196883	RIN1	not-changed
ETS2	-0.795592539949658	7.50537695826696	-5.64446936949659	4.39178062972889e-08	1.76523258339718e-06	8.15151499112114	ETS2	not-changed
RAB11FIP5	-0.473678788785674	4.22140488176666	-5.63837549754332	4.53221176619107e-08	1.81880869980862e-06	8.12136857266316	RAB11FIP5	not-changed
NABP1	-0.591175899746745	2.79481040447089	-5.63694086436431	4.56590379187831e-08	1.82944852717665e-06	8.11427510380346	NABP1	not-changed
CD300E	-0.582449098914967	1.1561357852966	-5.63559220309224	4.59779942755957e-08	1.83933630788855e-06	8.10760799435297	CD300E	not-changed
ERBB3	0.618027298062814	5.79506574442608	5.63288143540402	4.66256723210918e-08	1.86019082237578e-06	8.09421105032324	ERBB3	not-changed
ZPR1	-0.366488856691347	4.15130483874361	-5.63279990071017	4.66452904092187e-08	1.86019082237578e-06	8.09380817334939	ZPR1	not-changed
AMMECR1L	-0.361063758098974	4.41919760929672	-5.63158134591585	4.69394480429134e-08	1.86633521295718e-06	8.08778762287284	AMMECR1L	not-changed
LUARIS	-0.21505528303645	0.196639575737039	-5.63155494483515	4.6945841208082e-08	1.86633521295718e-06	8.08765719343452	LUARIS	not-changed
CIAO3	0.323914479359312	3.784798366212	5.6305913533422	4.71797620078199e-08	1.87223849715462e-06	8.08289708030558	CIAO3	not-changed
EGLN3	-1.02526108937054	4.81594301442485	-5.6303387452187	4.72412727571488e-08	1.87223849715462e-06	8.0816493082397	EGLN3	not-changed
ACBD3-AS1	0.700444739540103	1.90048555524056	5.62980583857987	4.73712935266042e-08	1.87447620021499e-06	8.07901712825706	ACBD3-AS1	not-changed
PPP4R1	-0.519558590893339	5.87644763844279	-5.62922807234252	4.75126535410827e-08	1.87715496153087e-06	8.07616359205433	PPP4R1	not-changed
SPRN	0.397489491979578	2.46690302262122	5.62803588664473	4.78056425420583e-08	1.88580679396172e-06	8.07027621055946	SPRN	not-changed
THSD1	-0.916981204253846	2.76109828083187	-5.62752945112252	4.79306354728546e-08	1.88781512172296e-06	8.06777556811701	THSD1	not-changed
EFCC1	0.670686784091061	1.36077354690353	5.62525695162085	4.84954431447748e-08	1.907113237127e-06	8.05655672578983	EFCC1	not-changed
TNFRSF10D	-0.777494301975715	3.14879132374243	-5.62162248438302	4.94122690339289e-08	1.94017388565733e-06	8.03862144944606	TNFRSF10D	not-changed
DDX18	-0.397492410522531	5.03574101126926	-5.61710714733982	5.05748635899281e-08	1.98276807517252e-06	8.01635181215171	DDX18	not-changed
JAG2	-0.742206072138263	4.71444005093988	-5.61643866398439	5.07492333352366e-08	1.98654794636226e-06	8.01305603363922	JAG2	not-changed
UBQLN1	-0.362187430378801	5.93046698127395	-5.61593419383129	5.08812091549501e-08	1.9886592835822e-06	8.01056908003767	UBQLN1	not-changed
CCER2	0.4723290884491	1.09929570957841	5.61327200273772	5.1583233344693e-08	2.01301000815132e-06	7.99744779602374	CCER2	not-changed
GLIS2	-0.813142083570627	3.93330085573463	-5.61172336544614	5.1995946339128e-08	2.02528385302613e-06	7.98981716751156	GLIS2	not-changed
CKAP2L	-0.551242918839529	3.73034425535462	-5.61149640429628	5.20567014767538e-08	2.02528385302613e-06	7.9886989951513	CKAP2L	not-changed
TPM3	-0.334161494220973	7.24934198935147	-5.61028875100159	5.23811433333974e-08	2.03479981031245e-06	7.98274982527171	TPM3	not-changed
HBEGF	-0.93263545295745	4.55021453636911	-5.60818896462873	5.29499605105582e-08	2.05376536330374e-06	7.97240817737512	HBEGF	not-changed
HEPHL1	-1.31724205632953	1.85977353657557	-5.6074331988724	5.31561621074214e-08	2.05862990726963e-06	7.96868669527005	HEPHL1	down-regulated
CCBE1	-0.867534405817935	0.811538573089872	-5.60712769565738	5.32397369686833e-08	2.05873781058112e-06	7.96718247106533	CCBE1	not-changed
ITGB4	-0.815292478931251	7.76042015040635	-5.60089644949016	5.49726061994921e-08	2.12252564209342e-06	7.93651521853596	ITGB4	not-changed
IL24	-0.846621371716544	2.35276426044568	-5.59955220054711	5.53535794931594e-08	2.13400191561903e-06	7.92990293649047	IL24	not-changed
RAB40B	0.598952026281123	3.29312458972	5.5990468263421	5.54974721047876e-08	2.13631734387659e-06	7.92741734954361	RAB40B	not-changed
PET100	0.409344702374598	5.22869390604713	5.59797253479569	5.58045619820555e-08	2.14489842079747e-06	7.92213423048561	PET100	not-changed
SYNCRIP	-0.37129505284791	6.20569738132613	-5.59560611786608	5.64868643639174e-08	2.16785356112305e-06	7.91049951728462	SYNCRIP	not-changed
CDC42EP3	-0.730074514895832	3.39750206957216	-5.59471750234708	5.67451706928135e-08	2.17449200716536e-06	7.90613154320518	CDC42EP3	not-changed
UBC	-0.290927362420282	9.06075242765585	-5.59405592478034	5.69382280134399e-08	2.17861391061034e-06	7.90287992072191	UBC	not-changed
CDA	-1.34211488225914	4.11673815160694	-5.59376343500517	5.70237844478568e-08	2.17861634045688e-06	7.90144244267442	CDA	down-regulated
CENPX	0.466995065935301	6.60712066496258	5.59329954836667	5.71597333480648e-08	2.18054114507296e-06	7.89916273296507	CENPX	not-changed
GNAI2	-0.365263073883126	6.65205700807253	-5.5888959341092	5.84661116446623e-08	2.22704323324503e-06	7.87752907967216	GNAI2	not-changed
NIP7	-0.398715632133433	5.17479357726468	-5.58472525131443	5.9730194593024e-08	2.27103734661093e-06	7.85705198068193	NIP7	not-changed
NID2	-0.711910171187149	1.58203026999093	-5.58449967014527	5.9799319529723e-08	2.27103734661093e-06	7.85594476803455	NID2	not-changed
MXD3	0.529583072299861	3.56923523832306	5.58047103283483	6.10470268751018e-08	2.31497230038425e-06	7.83617700600176	MXD3	not-changed
PSMC6	-0.314584661744092	4.97558648017393	-5.57052316209596	6.42376451514178e-08	2.43234459345257e-06	7.78741230277383	PSMC6	not-changed
ARPC2	-0.438529805275087	7.28463029721435	-5.57019682705439	6.43450182240375e-08	2.43279539970793e-06	7.78581374952733	ARPC2	not-changed
DCUN1D5	-0.769782623325452	5.76777212881642	-5.56601386053214	6.57369121485957e-08	2.48170187685222e-06	7.76532994284149	DCUN1D5	not-changed
TOMM20L	0.249510822079351	0.71924860374628	5.56572733980869	6.58333190264923e-08	2.48170187685222e-06	7.76392730244731	TOMM20L	not-changed
SMIM3	-0.787082373857931	4.79667171802912	-5.56405392756854	6.63991374557587e-08	2.49933415034727e-06	7.7557363654219	SMIM3	not-changed
ACTN4	-0.457634841658647	8.47991824835535	-5.5592493321021	6.80501411511749e-08	2.55770169167462e-06	7.73222974596357	ACTN4	not-changed
FAM49B	-0.387274306518483	4.79575567572927	-5.55683853079382	6.88935677607763e-08	2.58558878828846e-06	7.72044080416688	FAM49B	not-changed
FEZ1	-0.836308439098878	2.03271932084635	-5.55555443873214	6.93469599928451e-08	2.59496120631083e-06	7.71416315774076	FEZ1	not-changed
STT3A-AS1	-0.836308439098878	2.03271932084635	-5.55555443873214	6.93469599928451e-08	2.59496120631083e-06	7.71416315774076	STT3A-AS1	not-changed
SEMA3C	-0.808167918216345	4.46835683882881	-5.55323113923028	7.01746791494144e-08	2.62208408909755e-06	7.70280793161334	SEMA3C	not-changed
MMP10	-1.82868074559226	3.76578277949134	-5.54779527020479	7.21490954475785e-08	2.6919112727535e-06	7.67625438324328	MMP10	down-regulated
HK2	-0.746119273445548	5.9209373616184	-5.5449213334761	7.32147312942466e-08	2.72767689703405e-06	7.66222376863573	HK2	not-changed
BCAR1	-0.507999990406058	4.96018177019698	-5.54341273032384	7.37802320985943e-08	2.74473234243574e-06	7.65486101306649	BCAR1	not-changed
CORO1C	-0.453066700048407	6.15220152689791	-5.54231091754403	7.41959337613437e-08	2.75617344029201e-06	7.64948459228554	CORO1C	not-changed
TSR1	-0.402731745967605	4.71581533392656	-5.53967543347462	7.51995503859467e-08	2.78804888313372e-06	7.63662783752251	TSR1	not-changed
TEAD1	-0.584774402178316	4.01253093375111	-5.53948433595249	7.52728341088568e-08	2.78804888313372e-06	7.63569578711273	TEAD1	not-changed
SLC22A15	-0.570889059580982	2.02781961616946	-5.53371029277596	7.75202184674661e-08	2.86712297127205e-06	7.60754558932642	SLC22A15	not-changed
DERL3	0.793523336258546	4.12004642873138	5.5290835784449	7.93680839964928e-08	2.93121287606178e-06	7.58500554129077	DERL3	not-changed
EHBP1	-0.482182033403576	4.2144906677523	-5.52848461103988	7.96104204064787e-08	2.93590787730578e-06	7.58208861964232	EHBP1	not-changed
LAMA4	-0.693285640030926	2.83660299276692	-5.52759095111589	7.9973326949475e-08	2.94502932175357e-06	7.57773702966639	LAMA4	not-changed
VAMP3	-0.356715053729896	6.85826074688372	-5.52393525701425	8.14747193453776e-08	2.9919532631027e-06	7.55994171764402	VAMP3	not-changed
SPRED3	-0.374425758448763	0.935109516562535	-5.5239167659932	8.14823829452292e-08	2.9919532631027e-06	7.55985172985341	SPRED3	not-changed
LINC01119	-0.176525120937815	0.375914991700418	-5.51996954413942	8.31344817958336e-08	3.04822445986076e-06	7.54064771091952	LINC01119	not-changed
PAXIP1-AS1	0.545761116559512	3.48690199753076	5.51548003930391	8.50532217828747e-08	3.10787273863958e-06	7.51881844905944	PAXIP1-AS1	not-changed
RNF157	0.863064859881408	1.89834251940781	5.51498513410611	8.52673568690979e-08	3.10787273863958e-06	7.5164129294987	RNF157	not-changed
RFTN1	-0.654438734388863	3.58593589894465	-5.51476008504972	8.53649044496881e-08	3.10787273863958e-06	7.51531911957374	RFTN1	not-changed
FAM87A	-0.124524380334211	0.13027222016024	-5.51475257573196	8.53681612387856e-08	3.10787273863958e-06	7.51528262250641	FAM87A	not-changed
NSUN2	-0.458546124340022	5.78121194871715	-5.51474587451995	8.53710676548173e-08	3.10787273863958e-06	7.5152500530577	NSUN2	not-changed
TMEM80	0.469198272047651	4.09262573094361	5.51226779578032	8.64524807970948e-08	3.14275116712178e-06	7.50320814073567	TMEM80	not-changed
CXCL2	-1.30635109985229	3.7637344568407	-5.51112404170271	8.69560942475024e-08	3.15655576881639e-06	7.49765164239284	CXCL2	down-regulated
CHCHD10	0.610298712818582	6.17273372699424	5.50990226865924	8.74972166911984e-08	3.17168075809646e-06	7.49171711682185	CHCHD10	not-changed
SMIM5	0.769411374259642	1.96606104351179	5.50948326621168	8.76835466664567e-08	3.17392019843937e-06	7.48968213125932	SMIM5	not-changed
IGF1R	-0.70291358496877	4.30387181424074	-5.50920346251223	8.78081902229323e-08	3.17392356234182e-06	7.48832326526473	IGF1R	not-changed
BIRC2	-0.797164462104589	5.34180229513901	-5.5031351394329	9.05542793646448e-08	3.26854773519723e-06	7.45886578468428	BIRC2	not-changed
KIAA0040	-0.585772678520895	4.28846189303906	-5.50148287354417	9.13163478381925e-08	3.29139249216501e-06	7.45084959595467	KIAA0040	not-changed
FERMT2	-0.80174500805774	2.618897880475	-5.50113502302983	9.14775795985907e-08	3.29254683744476e-06	7.44916219336514	FERMT2	not-changed
ADAM17	-0.702901987147711	4.36682905308549	-5.50047071166647	9.17862643174814e-08	3.29899770606823e-06	7.44593989023356	ADAM17	not-changed
CCND1	-1.07719606392665	4.98290923203049	-5.49740832358437	9.32224250745069e-08	3.34589726503332e-06	7.43108944506706	CCND1	not-changed
POSTN	-1.30818932258355	3.84053367722455	-5.49578009398498	9.39948976813147e-08	3.36887760564408e-06	7.42319631091413	POSTN	down-regulated
PROSER2	-0.914722672647067	3.65583934139689	-5.49497989749224	9.43768115189359e-08	3.37490630554383e-06	7.41931788799204	PROSER2	not-changed
YIPF5	-0.37330794823295	5.23300712557303	-5.49487292898535	9.44279792745262e-08	3.37490630554383e-06	7.41879946254234	YIPF5	not-changed
TPM1	-0.90736680248744	4.85842943068328	-5.49457435361254	9.45709440138045e-08	3.37528202563555e-06	7.41735245171557	TPM1	not-changed
CBL	-0.484557302498809	3.11635334970403	-5.4940084672342	9.48424818828998e-08	3.38023911303767e-06	7.41461011855606	CBL	not-changed
RBMS2	-0.576299164662866	3.97681677836177	-5.49315197713108	9.52549091625533e-08	3.38552433875422e-06	7.41045991704566	RBMS2	not-changed
CASTOR3	0.531510147253956	2.76409529307166	5.49314871609401	9.52564827880066e-08	3.38552433875422e-06	7.41044411636173	CASTOR3	not-changed
NKILA	-0.700214969892698	2.07155394549152	-5.49260860699296	9.55174640063607e-08	3.39007177614776e-06	7.4078272305048	NKILA	not-changed
GLIPR1	-0.657193233178894	3.08143140844541	-5.49049890506776	9.65435611795846e-08	3.42172401883081e-06	7.39760743715924	GLIPR1	not-changed
VAPA	-0.318335854048747	5.56158938615184	-5.49010624892121	9.67357187060071e-08	3.4237726663683e-06	7.39570567720215	VAPA	not-changed
CCDC60	1.09589888927948	1.62889637767489	5.4849056662283	9.93161707748735e-08	3.5102274339197e-06	7.37052766225252	CCDC60	not-changed
HOXC13	-0.954998458270095	2.68663792776743	-5.48407764973656	9.97331574530607e-08	3.51960710529149e-06	7.3665206470441	HOXC13	not-changed
ASRGL1	1.27094873210098	3.09239095662227	5.48383082902618	9.98577850773357e-08	3.51960710529149e-06	7.36532630104438	ASRGL1	up-regulated
RHOD	-0.722183314188168	6.63752153355753	-5.4829427906415	1.00307439292317e-07	3.5305724799532e-06	7.36102950258538	RHOD	not-changed
SLC4A3	-0.776601495477169	2.05305060183803	-5.47929527514522	1.02175108126007e-07	3.59134935224143e-06	7.34338663434882	SLC4A3	not-changed
ACKR1	1.10402358237966	2.69645385047891	5.47718811981797	1.03269435960241e-07	3.62481409996532e-06	7.33319862523777	ACKR1	not-changed
BICC1	-0.713333382924993	1.66165949983937	-5.47542117193506	1.04195869329121e-07	3.64885922648992e-06	7.32465788040701	BICC1	not-changed
COL16A1	-0.829037008241444	4.7156292184924	-5.47529110082195	1.04264386092629e-07	3.64885922648992e-06	7.32402925242968	COL16A1	not-changed
LEPROT	-0.387232733489697	5.60098379643141	-5.47506415977096	1.04384035478992e-07	3.64885922648992e-06	7.32293248441821	LEPROT	not-changed
STK3	-0.346027180579735	3.24694233315797	-5.47369766257155	1.0510731999787e-07	3.66910936370646e-06	7.31632918861121	STK3	not-changed
CNGB1	-0.642937077328986	0.79411055944896	-5.47265554801179	1.05662186178073e-07	3.68343295537051e-06	7.3112942716134	CNGB1	not-changed
TLR5	0.761757303240924	3.0153816351234	5.47038309117821	1.06882045676926e-07	3.72086771855889e-06	7.30031764151824	TLR5	not-changed
EIF4EBP3	0.681392123381785	3.91263895194557	5.46927964950593	1.07479309407641e-07	3.73655558203945e-06	7.29498898970449	EIF4EBP3	not-changed
RAB8B	-0.429614902061706	3.73184554181286	-5.46896249993662	1.07651574325014e-07	3.73744559744458e-06	7.29345759299284	RAB8B	not-changed
AKR7L	0.549625890723815	1.00005598838003	5.46753282329095	1.08431468755035e-07	3.75940016093137e-06	7.28655508647715	AKR7L	not-changed
MYOF	-0.714138225107552	6.01845408082906	-5.46724599053153	1.08588598275033e-07	3.75973267641666e-06	7.28517042341316	MYOF	not-changed
ANXA3	-0.883192435366776	5.04619026010014	-5.46634314730817	1.09084631974281e-07	3.77178246485836e-06	7.28081239045522	ANXA3	not-changed
MALT1	-0.495504990520627	3.62217925817725	-5.46449432184762	1.10107293051666e-07	3.80198394151164e-06	7.27188985995029	MALT1	not-changed
BEND6	-0.47245707692655	1.09713170677486	-5.46034590848375	1.1243602959543e-07	3.87701711496863e-06	7.25187804325478	BEND6	not-changed
SCAT1	-0.676447543520337	1.45371930516061	-5.45992277682061	1.12676233913369e-07	3.87701711496863e-06	7.24983754187746	SCAT1	not-changed
PDE2A	-0.472272471247353	1.0942323856427	-5.45981637660181	1.12736713973698e-07	3.87701711496863e-06	7.2493244592577	PDE2A	not-changed
CENPM	0.51987030267802	5.49067462228842	5.45731413798696	1.14168181668637e-07	3.92095387259012e-06	7.23726044663284	CENPM	not-changed
C20orf141	-0.507615161737491	0.404519417668601	-5.45618062536484	1.14822443334589e-07	3.93811618236249e-06	7.23179688961302	C20orf141	not-changed
GNPNAT1	-0.466072052012933	4.72575396478744	-5.45571320575946	1.1509329859628e-07	3.9421001722164e-06	7.22954417667404	GNPNAT1	not-changed
MFAP5	-1.21026707416865	2.29138806651408	-5.45341781785942	1.16432456222516e-07	3.98261514351461e-06	7.21848383933083	MFAP5	down-regulated
RNF157-AS1	0.844839068321567	1.59908283600718	5.44773238428571	1.19815043407638e-07	4.09282406321293e-06	7.19110434624139	RNF157-AS1	not-changed
ABCE1	-0.41367050146212	5.1670055914121	-5.44742749806772	1.19999114318469e-07	4.09362440452148e-06	7.18963673360024	ABCE1	not-changed
NNMT	-1.22574490689677	5.53212304136229	-5.44583959694332	1.20962246256666e-07	4.12096379860779e-06	7.18199419543169	NNMT	down-regulated
ND3	0.505280157975159	12.8628714297251	5.44510018097271	1.21413297850058e-07	4.13080783593195e-06	7.17843599982257	ND3	not-changed
UBE2R2	-0.277409582718101	6.17365739759424	-5.44424430102488	1.21937437755347e-07	4.14310896842601e-06	7.17431783545359	UBE2R2	not-changed
SULF2	-0.930687759394377	5.74119573502689	-5.44318186801779	1.22591134506653e-07	4.1597734762091e-06	7.16920652759425	SULF2	not-changed
QKI	-0.486069660045712	3.7024141433753	-5.44192728854032	1.23367447809323e-07	4.18054876665556e-06	7.16317182652494	QKI	not-changed
ZACN	0.164440027830831	0.539210959588505	5.43899922768421	1.25197943124044e-07	4.23694446830014e-06	7.14909171743403	ZACN	not-changed
EPHB2	-0.801137352673578	3.16822681057901	-5.43817503082892	1.25717944119006e-07	4.24889969493984e-06	7.14512949638703	EPHB2	not-changed
TMEM123	-0.809449571226997	7.4712869739183	-5.43711262512925	1.26391337017604e-07	4.26600058439683e-06	7.14002281575172	TMEM123	not-changed
PXDN	-1.12168357221182	3.951428673293	-5.43630315634225	1.26906763650333e-07	4.27773155833524e-06	7.13613245905911	PXDN	not-changed
AKR7A3	0.994464702148415	2.40339722036638	5.43410588993626	1.28316199160535e-07	4.31952668851773e-06	7.12557456642546	AKR7A3	not-changed
SLC38A4	-0.619441625616757	0.720032077107569	-5.42918214564175	1.31530065686439e-07	4.42187422676455e-06	7.10192814840305	SLC38A4	not-changed
PTPRE	-0.5315493442285	2.67578844538471	-5.42385630060657	1.350945736269e-07	4.53572466368154e-06	7.07636968912946	PTPRE	not-changed
GUSBP11	0.201670077519399	0.731413154202821	5.42317809593305	1.35555177880451e-07	4.54520078674675e-06	7.07311644175684	GUSBP11	not-changed
SH3TC1	-0.606204816846388	3.33175240385571	-5.42078716867558	1.37191202061777e-07	4.59401235498062e-06	7.06165008190911	SH3TC1	not-changed
ADGRG6	-0.790261597893483	3.65670729307454	-5.41926901161929	1.38239976528755e-07	4.62305685286386e-06	7.05437140956406	ADGRG6	not-changed
CLDN3	2.05407354426524	4.42125721754641	5.41783416582533	1.39238365579381e-07	4.6503424247174e-06	7.04749364700645	CLDN3	up-regulated
KLHL29	-0.614053178236535	1.46640211572148	-5.41738257780249	1.39554036741513e-07	4.65478470979578e-06	7.04532931139932	KLHL29	not-changed
PLIN3	-0.450989975007588	6.79438450209265	-5.41426679185792	1.41751102103859e-07	4.72188671230409e-06	7.030400104158	PLIN3	not-changed
SH3RF3	-0.605509274286425	1.72454650422338	-5.41169770137083	1.43587950789278e-07	4.7746091810283e-06	7.0180954825639	SH3RF3	not-changed
AHNAK	-0.626981568436431	7.05204746298782	-5.41153013254472	1.43708560289162e-07	4.7746091810283e-06	7.01729307454725	AHNAK	not-changed
YWHAZ	-0.376305548851143	8.55733563158539	-5.41126108457513	1.43902416705095e-07	4.77482458970826e-06	7.01600477191497	YWHAZ	not-changed
SRPK2	-0.451106800107507	4.09639568437727	-5.41074785979855	1.44272914938196e-07	4.78089296667108e-06	7.01354739959965	SRPK2	not-changed
C11orf24	-0.412117845631268	5.16162042940574	-5.40829924512036	1.46053389840312e-07	4.83360848480607e-06	7.00182572219671	C11orf24	not-changed
HTR1D	-0.801672437957881	1.13412614297919	-5.40378805840657	1.49389765960052e-07	4.93761271849546e-06	6.98024137026266	HTR1D	not-changed
PSMA6	-0.456495236770711	4.08052593272425	-5.40255060778099	1.50317840646478e-07	4.96185172693549e-06	6.97432312015435	PSMA6	not-changed
JTB	0.33346131040722	8.32402461758612	5.4008728754437	1.51585083426256e-07	4.99720916035094e-06	6.96630088543042	JTB	not-changed
PI4K2A	-0.374821482967042	5.01285976149323	-5.39934246828998	1.52750106219544e-07	5.02910976329798e-06	6.95898482020534	PI4K2A	not-changed
ENTPD7	-0.675315321418412	3.60465951022066	-5.39831368132694	1.53538161043317e-07	5.04853284886045e-06	6.95406765784465	ENTPD7	not-changed
PDGFA	-0.658235726054225	3.94221643755245	-5.39729489213493	1.54322454205629e-07	5.06778234603357e-06	6.94919901171736	PDGFA	not-changed
HSF2BP	-0.407769782775237	1.37300067276417	-5.39406449928141	1.56835157901302e-07	5.14366837683252e-06	6.93376624391393	HSF2BP	not-changed
PKP2	-0.863011975923822	3.15106923123306	-5.39285512309019	1.57786050266948e-07	5.16820298065892e-06	6.92799049445934	PKP2	not-changed
SACS	-0.459349768761207	1.82128350993493	-5.39150829584759	1.58851616025976e-07	5.19642584234909e-06	6.92155951258718	SACS	not-changed
SAV1	-0.394433119327161	4.40314107231616	-5.39109372709269	1.59181015760964e-07	5.20052541620084e-06	6.91958023932012	SAV1	not-changed
CSRP1	-0.453498865057347	5.91048322354978	-5.39074656658275	1.59457366631107e-07	5.20288357728616e-06	6.9179228856275	CSRP1	not-changed
CCDC86	-0.443927613992307	5.3081293601509	-5.38614092237326	1.63168061874716e-07	5.31715053804781e-06	6.89594341946674	CCDC86	not-changed
HOMER1	-0.520062083474758	2.79501587591227	-5.38529989925321	1.63854669874496e-07	5.33270568634965e-06	6.89193142167338	HOMER1	not-changed
IGFBP7	-0.744698548324523	7.86162069477103	-5.38375512344491	1.65123146923163e-07	5.36713412377929e-06	6.88456355180065	IGFBP7	not-changed
PTPN1	-0.454063972337076	5.8397223976269	-5.37881939666087	1.69240404213398e-07	5.49395314722295e-06	6.86103363914622	PTPN1	not-changed
RFX8	-0.21010537067912	0.366159463514076	-5.37616780709506	1.71493341761298e-07	5.56000614262487e-06	6.84839987979554	RFX8	not-changed
CHST6	1.11278585203879	2.27450523326197	5.37546035961593	1.72099340358507e-07	5.57256352014719e-06	6.84503001184553	CHST6	not-changed
RDX	-0.627883735879533	4.75873669939652	-5.3747728358149	1.72690267404219e-07	5.58450155095705e-06	6.84175538582283	RDX	not-changed
PTPN11	-0.474943264271751	5.43381288178376	-5.37452203819846	1.72906318867681e-07	5.58450155095705e-06	6.84056093768297	PTPN11	not-changed
KLF17	-0.143815632963406	0.0890704063810116	-5.37352681055655	1.73766259173803e-07	5.60517162345067e-06	6.83582150481338	KLF17	not-changed
RIBC1	0.616290673816046	1.76467898985025	5.37302710406287	1.74199604496813e-07	5.61204617116597e-06	6.83344208538256	RIBC1	not-changed
EPHA2	-0.793435790525279	6.78603899824524	-5.36877066650228	1.77933634884374e-07	5.7230335480163e-06	6.81318160689348	EPHA2	not-changed
SEMA3F	-0.572524829231234	6.47630789787775	-5.36858998482037	1.78093850942861e-07	5.7230335480163e-06	6.81232185105756	SEMA3F	not-changed
AHNAK2	-1.01920658764119	4.06023412932414	-5.36724744091586	1.79288727940701e-07	5.75417462734619e-06	6.80593420873556	AHNAK2	not-changed
FMNL2	-0.658716788612123	4.1207969808374	-5.36515112696968	1.8117007212209e-07	5.80724144388328e-06	6.7959627671969	FMNL2	not-changed
HERPUD2	-0.272636700227542	4.78442422290545	-5.36357030026252	1.82601472485922e-07	5.84577050673209e-06	6.78844536634128	HERPUD2	not-changed
SNX33	-0.507534483488279	4.71529631137114	-5.36212626157453	1.83918620884816e-07	5.88054983187926e-06	6.7815799795101	SNX33	not-changed
SLC16A1-AS1	-0.342723809333298	1.14827698246433	-5.35747546903876	1.88223832246993e-07	6.01066155031344e-06	6.75947871868307	SLC16A1-AS1	not-changed
ID3	-0.781701533922851	6.55826323560984	-5.35316686659475	1.92299611860211e-07	6.13313017400972e-06	6.73901719585361	ID3	not-changed
DPY19L1	-0.515246091744667	4.03634795815903	-5.35273886692991	1.92709137794356e-07	6.13850869801696e-06	6.73698534292366	DPY19L1	not-changed
GART	-0.360989957912267	5.21369848942088	-5.351659701194	1.93745491464385e-07	6.16381567913475e-06	6.73186276727566	GART	not-changed
AZI2	-0.413399362657103	3.02984401789333	-5.35093185221112	1.94447523153734e-07	6.17843669891099e-06	6.728408282991	AZI2	not-changed
LOC100996732	-0.427497048229485	0.853927102716754	-5.35019919088896	1.95156693934319e-07	6.18776266828378e-06	6.7249313358908	LOC100996732	not-changed
CBX3	-0.363212994743802	7.21418225070663	-5.35012703916952	1.95226668182716e-07	6.18776266828378e-06	6.72458895025883	CBX3	not-changed
MED15	-0.308215978522332	5.31161244740135	-5.34943918839121	1.95894986151352e-07	6.20123221378249e-06	6.72132503743276	MED15	not-changed
GPR4	-0.459923330164582	2.05846262170276	-5.34852770075524	1.96784017775087e-07	6.22164655702549e-06	6.71700046202332	GPR4	not-changed
TNF	-0.815641255874579	2.47953201585942	-5.34693348902127	1.98348392130041e-07	6.2633359066293e-06	6.70943809434358	TNF	not-changed
MFAP2	-0.966470820020731	4.83237079055789	-5.34648461552982	1.98791041419535e-07	6.26954468873021e-06	6.70730912327974	MFAP2	not-changed
OLA1	-0.364487621376972	5.47555808555678	-5.3460618134912	1.99208858980397e-07	6.27495593745052e-06	6.70530393704968	OLA1	not-changed
ZNF460	-0.36679145898149	1.35112206115628	-5.34398093648836	2.01277676100531e-07	6.33229508650597e-06	6.69543698197557	ZNF460	not-changed
GARS	-0.332593996903103	6.42842743465685	-5.34228501068431	2.02979207207265e-07	6.37264658550907e-06	6.68739762154814	GARS	not-changed
NUP37	-0.341351020815263	4.85779517481112	-5.34220439797549	2.03060433521696e-07	6.37264658550907e-06	6.6870155359069	NUP37	not-changed
GMFB	-0.387762233987227	4.30139924434879	-5.33826818740375	2.07065277202683e-07	6.49033758789173e-06	6.66836438776885	GMFB	not-changed
HERC4	-0.361003639439946	3.18649018752469	-5.3357612616238	2.09655825084536e-07	6.56346362485162e-06	6.65649139686018	HERC4	not-changed
OTUD6B	-0.412504302112486	3.57566433120377	-5.33401840508333	2.11475352753491e-07	6.61230234873277e-06	6.64823971233697	OTUD6B	not-changed
EIF4H	-0.383000945279968	7.74849710044379	-5.33286405389366	2.12688925869594e-07	6.64209791413586e-06	6.64277553204261	EIF4H	not-changed
UBXN11	0.551547239944896	4.68423738363865	5.33258584003842	2.12982423798421e-07	6.64312252834168e-06	6.64145873339504	UBXN11	not-changed
IGFBP6	-1.18363803942642	4.90430375141805	-5.33024420181406	2.1546835358855e-07	6.71244505439734e-06	6.63037782292353	IGFBP6	not-changed
ANKRD35	1.05345176314067	2.97788634836686	5.32955169605901	2.16208919461921e-07	6.72729169065707e-06	6.62710154607688	ANKRD35	not-changed
GTF2IRD2	0.272914879045217	0.857915529597166	5.32846975622851	2.1737090087568e-07	6.75114408099358e-06	6.62198351729754	GTF2IRD2	not-changed
METAP2	-0.338105183414413	5.9082568431355	-5.32834491487265	2.17505367911774e-07	6.75114408099358e-06	6.6213930186374	METAP2	not-changed
CYFIP1	-0.361422864911975	5.45095016693832	-5.32648475501306	2.19518555283185e-07	6.80534226798225e-06	6.61259578238814	CYFIP1	not-changed
MXRA5	-1.05154713038085	4.94448584279679	-5.32508075113689	2.21050042593707e-07	6.84449360317792e-06	6.60595746107125	MXRA5	not-changed
ATP13A3	-0.534755024314296	5.25317602993577	-5.3242938241763	2.21912958568874e-07	6.86287369321676e-06	6.60223737320651	ATP13A3	not-changed
HTR7	-0.851463168975972	1.28283971004096	-5.32350864064335	2.22777225507461e-07	6.88125095467469e-06	6.59852596384012	HTR7	not-changed
NRAS	-0.377105818195667	5.82791185321784	-5.32139818177108	2.25116494675526e-07	6.9394141876952e-06	6.58855239875264	NRAS	not-changed
MED17	-0.372708786290127	2.99824308085161	-5.3213188750931	2.25204863368674e-07	6.9394141876952e-06	6.58817767426448	MED17	not-changed
CDV3	-0.37786967517434	7.04444091395919	-5.32053784199571	2.26076944449298e-07	6.95787291715152e-06	6.58448752640695	CDV3	not-changed
SPACA4	0.572928268339623	1.42412197642282	5.31810091910543	2.2881909676832e-07	7.03377206628117e-06	6.57297657007163	SPACA4	not-changed
ICAM5	-0.679410375987607	1.54526389453845	-5.31746190067979	2.29543486150807e-07	7.04753814166387e-06	6.56995882276549	ICAM5	not-changed
SOCS3	-0.738193290124815	6.74072855677458	-5.31686655337423	2.30220375188618e-07	7.05981446562159e-06	6.56714757134234	SOCS3	not-changed
FAM221A	0.530006975445345	1.77138005855159	5.31580462566174	2.31432568852684e-07	7.08845691354923e-06	6.56213373361165	FAM221A	not-changed
C1S	-0.945457106235639	6.09982161390134	-5.31462811005951	2.32782808048036e-07	7.12125365844909e-06	6.55657980763526	C1S	not-changed
HSP90AB1	-0.445719873530944	10.2141098562241	-5.31423792822183	2.3323229202754e-07	7.12644903805493e-06	6.55473810973199	HSP90AB1	not-changed
ZNF775	0.417437384229949	2.5854653298278	5.31064389110639	2.37412434020883e-07	7.2454862947954e-06	6.53777896224618	ZNF775	not-changed
RASSF8	-0.647814756511327	2.24261644904073	-5.30994717774512	2.38231147799244e-07	7.25481887649899e-06	6.53449244700464	RASSF8	not-changed
TNFRSF10A	-0.532815829967997	4.12887527571409	-5.3098992072465	2.38287619182579e-07	7.25481887649899e-06	6.53426617467596	TNFRSF10A	not-changed
LYRM9	0.380789008084041	1.4074808631368	5.30489298628697	2.44253063801202e-07	7.42756661676137e-06	6.51066127041223	LYRM9	not-changed
SPTLC1	-0.584305314746663	5.46854649425697	-5.30422881422316	2.45055317812869e-07	7.44308064818277e-06	6.50753095848435	SPTLC1	not-changed
TBXA2R	-0.384652973736263	1.2908865319574	-5.30301478846842	2.46528363082037e-07	7.47604579886207e-06	6.50180993767589	TBXA2R	not-changed
CHPF	-0.614606527861191	6.20274573925097	-5.30285128502769	2.46727407167249e-07	7.47604579886207e-06	6.50103951777415	CHPF	not-changed
GNG12	-0.54279338308621	6.21676834096674	-5.29952798037217	2.50807105066222e-07	7.58590299180074e-06	6.48538438597302	GNG12	not-changed
KLRB1	0.677258388662298	2.56858912012684	5.29941388429045	2.50948327201979e-07	7.58590299180074e-06	6.48484705132199	KLRB1	not-changed
MRPL55	0.349858432519835	6.07396208320414	5.29464604918272	2.56919275914295e-07	7.75719657360661e-06	6.46240122862975	MRPL55	not-changed
SLC2A6	-0.642402131498975	2.69623343019815	-5.29428987172035	2.57370830552831e-07	7.76163417157135e-06	6.46072507857801	SLC2A6	not-changed
MACF1	-0.459809052927405	3.6171705110004	-5.29353931952093	2.58324891421742e-07	7.77201087142886e-06	6.45719331932077	MACF1	not-changed
KIAA0754	-0.459809052927405	3.6171705110004	-5.29353931952093	2.58324891421742e-07	7.77201087142886e-06	6.45719331932077	KIAA0754	not-changed
ITPR3	-0.732908429414756	5.62903035928145	-5.29197648639188	2.60322518590736e-07	7.82287587411289e-06	6.44984061726642	ITPR3	not-changed
COL5A1-AS1	-0.239128761598715	0.212823981933013	-5.28632979412694	2.67666014716188e-07	8.03407897881346e-06	6.42328893801129	COL5A1-AS1	not-changed
GPR176	-0.772344714320721	2.68997088207784	-5.2848718128892	2.69594564387148e-07	8.08244504032671e-06	6.41643695066478	GPR176	not-changed
LOC100996583	0.833839469361982	1.33629466087414	5.28439123590524	2.70233202250047e-07	8.09207131955107e-06	6.41417874289457	LOC100996583	not-changed
RIC1	-0.489209952543292	3.40912907961618	-5.28208431557041	2.73319381584033e-07	8.17488004801163e-06	6.40334092329903	RIC1	not-changed
SLC39A10	-0.60242245293312	3.48683801801063	-5.28067307636418	2.75224176521412e-07	8.21659605172867e-06	6.39671284382708	SLC39A10	not-changed
WDR83	0.347147133329757	3.72211875105986	5.28057355785193	2.75358985526676e-07	8.21659605172867e-06	6.39624549488925	WDR83	not-changed
ITGA1	-0.571789745801948	2.47032523330677	-5.27924473638213	2.77165181532449e-07	8.25069503999962e-06	6.39000589081767	ITGA1	not-changed
UBE2V1	-0.367526582961467	2.54480799641244	-5.27893916820973	2.77582148704347e-07	8.25069503999962e-06	6.38857124487052	UBE2V1	not-changed
HACD2	-0.520319380723344	5.91842528392284	-5.27890128826949	2.77633880720041e-07	8.25069503999962e-06	6.38839340276067	HACD2	not-changed
ASPSCR1	0.492464362304782	3.40714291858556	5.27878202394904	2.77796819225353e-07	8.25069503999962e-06	6.38783347669757	ASPSCR1	not-changed
RBBP8NL	0.644610576407426	3.31773152844376	5.27408778096082	2.8428438269338e-07	8.43354938786425e-06	6.36580283031516	RBBP8NL	not-changed
PLLP	0.705344259516671	2.79858330095667	5.27316479003076	2.85577180590027e-07	8.46205034066936e-06	6.36147296828928	PLLP	not-changed
GPT	0.801681147285516	1.99317451801087	5.27285251300792	2.86015866505703e-07	8.46520595373382e-06	6.36000817635373	GPT	not-changed
FUT6	1.17499504665873	2.21426114149208	5.27147814023474	2.87954374017005e-07	8.51269293860247e-06	6.35356225727091	FUT6	not-changed
LOC100128531	0.659276488169089	1.47453795464123	5.2650294461327	2.9722177320401e-07	8.77648023934853e-06	6.32333533000653	LOC100128531	not-changed
SERPINB8	-0.601993233879022	4.0235966545044	-5.26343297760003	2.9956041296929e-07	8.83529861538938e-06	6.31585678837154	SERPINB8	not-changed
TNFRSF21	-0.742490776264693	6.61157212359998	-5.26306325052465	3.00104563288398e-07	8.84111512864537e-06	6.31412508767108	TNFRSF21	not-changed
MPZL2	-0.725158038033104	6.64545031154422	-5.26163125155321	3.02221199299531e-07	8.89319032534635e-06	6.30741891509035	MPZL2	not-changed
SYT12	-0.86103135130478	1.49318615973295	-5.26080544866823	3.03448401586539e-07	8.91900301918081e-06	6.30355227488666	SYT12	not-changed
MINDY2	-0.437194512741415	3.16382111324109	-5.25931790746457	3.05671216343271e-07	8.97398572128522e-06	6.29658841770238	MINDY2	not-changed
INSIG2	-0.40787133324964	4.30550203983601	-5.25643502007034	3.10024187872488e-07	9.09130768648401e-06	6.28309680362461	INSIG2	not-changed
STRAP	-0.370624524120562	7.24594452000127	-5.25560997810854	3.1128098746385e-07	9.1176705787831e-06	6.279236784061	STRAP	not-changed
PNRC1	-0.43827810333215	6.35359703585422	-5.2547593478065	3.12581946270384e-07	9.14526491022754e-06	6.27525755611549	PNRC1	not-changed
GLB1L2	0.917670808471091	2.40762362421588	5.25329368342419	3.14835939116678e-07	9.20064706021825e-06	6.268402425048	GLB1L2	not-changed
CCT8	-0.318058008602797	7.45403682366913	-5.25298623524575	3.15310751439849e-07	9.20126929066333e-06	6.26696463857386	CCT8	not-changed
GLT8D2	-0.70152024482244	2.42775410272261	-5.2527515445882	3.15673667514803e-07	9.20126929066333e-06	6.2658671492552	GLT8D2	not-changed
PPP3CA	-0.400333542497409	4.89272593425033	-5.25257918506913	3.15940455571574e-07	9.20126929066333e-06	6.26506116551309	PPP3CA	not-changed
MSC-AS1	-0.431362528579491	0.90693030789063	-5.25039857488022	3.1933469703082e-07	9.28950466259862e-06	6.25486607619824	MSC-AS1	not-changed
DLL1	-0.937440050252649	3.50538230453981	-5.24521410951065	3.27547400663223e-07	9.51754892941951e-06	6.23064058293094	DLL1	not-changed
MELK	-0.448886418803215	5.4848945687939	-5.24340289515733	3.30464597890387e-07	9.59137738956802e-06	6.22218183281089	MELK	not-changed
SNORD46	-0.556486456478236	2.29903850668657	-5.24239834348719	3.32093419552381e-07	9.6276867013121e-06	6.21749137692905	SNORD46	not-changed
CCNJL	-0.919851505496492	2.46238221559029	-5.24086549492623	3.34593876635948e-07	9.68915427081122e-06	6.21033558548351	CCNJL	not-changed
PI15	-0.489954164679497	0.871683043545107	-5.23971546107568	3.36481860634618e-07	9.73276646373663e-06	6.20496798937782	PI15	not-changed
IGF2R	-0.519312014249701	4.86946585475691	-5.23865604314546	3.38230233243e-07	9.7722460699902e-06	6.20002416511677	IGF2R	not-changed
PLK3	-0.552427397399012	4.38701242140172	-5.2350836239493	3.44191110876117e-07	9.93320733686987e-06	6.18335921723449	PLK3	not-changed
SEC14L2	-0.691376427019664	3.42728276884286	-5.23402014026803	3.45985237295516e-07	9.97368982126882e-06	6.17839994453815	SEC14L2	not-changed
HDHD3	0.461641772137972	5.65635757949547	5.23328381172479	3.47232760195545e-07	9.99834172662493e-06	6.17496674670701	HDHD3	not-changed
LRP12	-0.603020665595229	2.14085099172318	-5.22684084562498	3.58336656439519e-07	1.03064255260139e-05	6.14494239223932	LRP12	not-changed
BAK1	-0.451008094765549	6.08985908512593	-5.22595491098998	3.59890193503199e-07	1.03394383326291e-05	6.14081624285507	BAK1	not-changed
EXOC5	-0.388646014109245	3.88817697224663	-5.22462178186803	3.62240240949799e-07	1.03952343019411e-05	6.13460839050659	EXOC5	not-changed
CRIM1	-0.755099966971225	4.46772344079203	-5.22321456073211	3.64737059322114e-07	1.04551119040556e-05	6.12805690219924	CRIM1	not-changed
NDRG2	0.832783230195433	4.80275845545279	5.22031227318364	3.699394300693e-07	1.05923219061303e-05	6.11454943173478	NDRG2	not-changed
LASP1	-0.392835600415575	6.68197995940421	-5.21928002217181	3.71807056223403e-07	1.06338487247374e-05	6.10974671099996	LASP1	not-changed
CSNK1A1	-0.494488832153558	5.33478174815196	-5.21895929117374	3.72389208286315e-07	1.06385585143051e-05	6.10825461181873	CSNK1A1	not-changed
MEDAG	-0.785832585588881	1.81511509520484	-5.21860683543093	3.73029963692655e-07	1.06449300837401e-05	6.10661500836516	MEDAG	not-changed
TAF1A	-0.431376727910972	3.04232878352464	-5.21773198271883	3.74625051939522e-07	1.06784901550054e-05	6.10254562966677	TAF1A	not-changed
TWISTNB	-0.318280465677464	4.30008049711562	-5.21693993319976	3.76074877171407e-07	1.07078392122447e-05	6.09886188338336	TWISTNB	not-changed
P2RX6	-0.278588571896315	0.426206049434399	-5.21643667475006	3.7699890636267e-07	1.07221686728124e-05	6.09652151032152	P2RX6	not-changed
TNPO1	-0.362380016451533	4.61140567281588	-5.21533157687334	3.79035708205705e-07	1.07680790994492e-05	6.0913829565182	TNPO1	not-changed
SLC16A3	-0.664718073297976	5.75122645967472	-5.21462744902424	3.80339050579589e-07	1.0793073525523e-05	6.08810931519307	SLC16A3	not-changed
HOMER3	-0.589319740781113	5.15222279104644	-5.21061705992768	3.87845649967444e-07	1.0993849497353e-05	6.06947093707962	HOMER3	not-changed
CAMK2A	-0.302299131755686	0.422823517924157	-5.21037968047981	3.88294453379774e-07	1.09943417283075e-05	6.06836807217259	CAMK2A	not-changed
DNAJA2	-0.266516155710131	5.49943481296797	-5.21013586377676	3.88755952207867e-07	1.09951919313131e-05	6.06723534186971	DNAJA2	not-changed
NEK7	-0.463035782219535	4.83443350932692	-5.20893858500276	3.91029911233958e-07	1.10472452638303e-05	6.06167361046925	NEK7	not-changed
CT75	0.449257659746242	0.869447585354221	5.206956543034	3.94822755430006e-07	1.11420468179655e-05	6.05246867176685	CT75	not-changed
SDC4	-0.583662122272958	8.84974542107187	-5.2059651670081	3.96733229475673e-07	1.11744490615115e-05	6.04786561149642	SDC4	not-changed
SHISAL1	-0.622238892731804	1.16122455088121	-5.20570665820531	3.97232873041651e-07	1.11744490615115e-05	6.04666544466668	SHISAL1	not-changed
ABTB2	-0.606634351612104	2.72635070504641	-5.20567895199293	3.97286459589902e-07	1.11744490615115e-05	6.04653681716594	ABTB2	not-changed
ARHGAP22	-0.53805515208296	1.7638285411806	-5.20474039183745	3.99105877749511e-07	1.12085944121711e-05	6.04217982944963	ARHGAP22	not-changed
PTK7	-0.584013954244	5.5695275352183	-5.2045992796434	3.99380125034389e-07	1.12085944121711e-05	6.04152481255198	PTK7	not-changed
FAM98C	0.382138255036984	4.02027670568428	5.20131663333092	4.05811712202026e-07	1.13765675049991e-05	6.02629140653415	FAM98C	not-changed
KIAA1549L	-0.570097203167403	0.941728026609527	-5.19984464897594	4.08728263565348e-07	1.14457388356437e-05	6.01946304845917	KIAA1549L	not-changed
RILPL1	-0.374133929695904	2.60588987428777	-5.19863573319454	4.11138782758218e-07	1.15006032942126e-05	6.01385619802907	RILPL1	not-changed
COL6A1	-0.923425585745466	6.52296381341478	-5.19827650169298	4.11857727973571e-07	1.15080816688054e-05	6.01219031471032	COL6A1	not-changed
OXLD1	0.361935763560354	5.46631494109802	5.19761445071149	4.13185916277491e-07	1.15325484167572e-05	6.00912039347194	OXLD1	not-changed
FAM169A	-0.438773083197564	0.958011158956223	-5.1957052969571	4.17039326400458e-07	1.16273666900031e-05	6.00026943787181	FAM169A	not-changed
SGTB	-0.362277111381278	2.00308152816397	-5.19360161257899	4.21325762411413e-07	1.17340375994864e-05	5.99051966022527	SGTB	not-changed
LRCH1	-0.428165415518417	3.07769630250722	-5.19214201672099	4.24324904050132e-07	1.18046632422593e-05	5.98375685777816	LRCH1	not-changed
JRKL	-0.525286292278	3.70247377496105	-5.1915102589594	4.25629439075019e-07	1.18280425255711e-05	5.98083018493401	JRKL	not-changed
LRP11	-0.533075282545416	6.01585110264329	-5.19058247140252	4.27552311964974e-07	1.18685354747314e-05	5.976532648589	LRP11	not-changed
YRDC	-0.325535652063257	5.06806834082175	-5.19010697020533	4.28541069831594e-07	1.18830381746665e-05	5.97433035451123	YRDC	not-changed
PWP1	-0.264961857184177	5.8329547211477	-5.18945432963964	4.29901785067015e-07	1.19078121618073e-05	5.97130790041892	PWP1	not-changed
TMEM220-AS1	0.367884226525733	0.632424340476904	5.18912901072854	4.30581619766599e-07	1.19105673103753e-05	5.96980142527095	TMEM220-AS1	not-changed
DMWD	-0.323685347450681	4.06855284103986	-5.18895960974545	4.3093603814959e-07	1.19105673103753e-05	5.96901699941717	DMWD	not-changed
FGF5	-0.339338137509344	0.180591272657876	-5.18800620399434	4.32936026644332e-07	1.19528805709399e-05	5.96460255697457	FGF5	not-changed
NXN	-0.740156377238918	5.00467458543624	-5.1870839709655	4.34879191617637e-07	1.19935351082167e-05	5.96033307219005	NXN	not-changed
RBM7	-0.375954556136928	3.22350284855743	-5.18578914338965	4.37621710097192e-07	1.2056123284764e-05	5.95433969097534	RBM7	not-changed
TMEM200B	-0.7436999065094	2.8178437644767	-5.18545881105217	4.38324055226779e-07	1.2062431856743e-05	5.95281087158457	TMEM200B	not-changed
NDEL1	-0.364917140309888	4.17210368417663	-5.18464820924592	4.40052176699007e-07	1.20969251551465e-05	5.94905963781206	NDEL1	not-changed
NDUFB1	0.341493447122063	6.16879624890558	5.18407505862465	4.41278064061023e-07	1.21175527009343e-05	5.94640754576676	NDUFB1	not-changed
PRR15L	1.410012212563	4.52484564000795	5.18352018552082	4.42468014944815e-07	1.21371500805584e-05	5.94384025302562	PRR15L	up-regulated
CASP14	-2.25738229833615	3.95903716452854	-5.18149928047071	4.46828315894526e-07	1.22433860003416e-05	5.93449178190931	CASP14	down-regulated
PPFIBP1	-0.49886007586009	3.96788849048251	-5.18128097292998	4.47301823424166e-07	1.22433860003416e-05	5.9334820926622	PPFIBP1	not-changed
UTP4	-0.371973550199389	4.79063644659029	-5.17817384583377	4.54094168892446e-07	1.23913803526507e-05	5.91911511022703	UTP4	not-changed
PGF	-0.849168341884513	3.27780808399426	-5.17795171471553	4.54583573806866e-07	1.23913803526507e-05	5.91808826894711	PGF	not-changed
SPSB2	0.44271054084622	3.80067721495045	5.17791989785565	4.54653715407464e-07	1.23913803526507e-05	5.91794119266648	SPSB2	not-changed
LOC105369632	0.44271054084622	3.80067721495045	5.17791989785565	4.54653715407464e-07	1.23913803526507e-05	5.91794119266648	LOC105369632	not-changed
RABGAP1L	0.400221265153042	3.29676940220288	5.1753908726324	4.60262774986531e-07	1.25308507425019e-05	5.90625288029092	RABGAP1L	not-changed
BDH1	0.577998589539991	3.91541488493645	5.17513619137898	4.60831332699527e-07	1.2532940075968e-05	5.90507608375872	BDH1	not-changed
LETM2	-0.476544167068293	1.51502387057651	-5.17348819443753	4.64526873022391e-07	1.26199768712469e-05	5.89746237323675	LETM2	not-changed
HUS1	-0.289388139699303	3.56329361721462	-5.17322002858436	4.65130933492903e-07	1.26229303282211e-05	5.89622363791493	HUS1	not-changed
MTCL1	-0.567923482002745	2.12790765384561	-5.17148134417246	4.69065958878941e-07	1.27161785426724e-05	5.88819341134543	MTCL1	not-changed
DNM1L	-0.3199761217188	4.97002905255655	-5.17109513303606	4.6994441346032e-07	1.27264542914021e-05	5.88640996599753	DNM1L	not-changed
RSPH14	0.35275585395131	0.504453366794738	5.16854719555472	4.7577993920641e-07	1.28708069965997e-05	5.87464679836885	RSPH14	not-changed
MBNL2	-0.577337587150362	4.80762901683146	-5.1659704606678	4.81752891001998e-07	1.30185672549352e-05	5.86275544214317	MBNL2	not-changed
NAA15	-0.354552986380924	4.17196221068035	-5.16507807946799	4.83838367483633e-07	1.30610732188405e-05	5.85863831481785	NAA15	not-changed
CCDC71L	-0.520679079800177	4.17648789708706	-5.16414144956953	4.86036671751151e-07	1.31065317526292e-05	5.85431765783003	CCDC71L	not-changed
INVS	-0.322883831609063	2.66856450730384	-5.16374997334785	4.86958349010162e-07	1.3117504870852e-05	5.85251197258789	INVS	not-changed
CASP4	-0.497026554220209	4.55936788459575	-5.16090151945306	4.93715882322308e-07	1.32854929558811e-05	5.83937680055624	CASP4	not-changed
RLF	-0.441553388846546	4.0464546848475	-5.16059223264401	4.94455070777813e-07	1.32913487010876e-05	5.83795092826497	RLF	not-changed
STPG3-AS1	0.411884098120474	0.774830222651345	5.15986178521349	4.96205087781659e-07	1.33126051697841e-05	5.83458369779313	STPG3-AS1	not-changed
RFLNB	-0.586868259341324	3.28922431157875	-5.15982613159008	4.96290660883526e-07	1.33126051697841e-05	5.83441935090046	RFLNB	not-changed
ACBD4	0.48335135294408	3.06996223850557	5.15789250062001	5.00953116654461e-07	1.34235418209313e-05	5.82550757138099	ACBD4	not-changed
DIPK1A	-0.503528508566891	3.32505466356165	-5.15682314249043	5.03549816945438e-07	1.34789495643073e-05	5.82058023924335	DIPK1A	not-changed
MFAP3	-0.562433533086638	3.01249671264266	-5.15495344580506	5.08121366331061e-07	1.35728945577479e-05	5.81196713357269	MFAP3	not-changed
SLC27A2	0.868627913845839	2.88973166228135	5.15495209349151	5.08124687363793e-07	1.35728945577479e-05	5.81196090480245	SLC27A2	not-changed
RAET1G	-1.01791852393342	2.98661174059802	-5.15175407395744	5.16037616927637e-07	1.37698288923214e-05	5.79723448976528	RAET1G	not-changed
TAF13	-0.347967703798586	6.12391557347897	-5.15144057742728	5.16819709773341e-07	1.3776272661249e-05	5.795791281533	TAF13	not-changed
EOGT	-0.43668673436538	3.93665332199517	-5.14828666861459	5.24752133548425e-07	1.39649571834167e-05	5.78127594309786	EOGT	not-changed
LOC105371267	1.29965522130876	3.51959783491363	5.14819112485158	5.24994269972656e-07	1.39649571834167e-05	5.7808363311004	LOC105371267	up-regulated
PXN-AS1	0.354842748758659	2.53638349033105	5.14693722037156	5.2818209905881e-07	1.40351036812468e-05	5.77506752951745	PXN-AS1	not-changed
COPS2	-0.345496763780446	4.86305489146623	-5.14506498460173	5.32976894934505e-07	1.41477606391833e-05	5.76645610534439	COPS2	not-changed
LNCSRLR	-0.365155283852613	0.68867845037507	-5.14333582811748	5.3744274521075e-07	1.42514604330963e-05	5.75850503201793	LNCSRLR	not-changed
FERMT1	-0.870045446159573	4.64884237901453	-5.13838256134367	5.50437231460112e-07	1.45808648329501e-05	5.73574070509033	FERMT1	not-changed
RARS	-0.266747471255558	5.95545171528902	-5.1360249430642	5.56728776678689e-07	1.4732211231675e-05	5.72491175096342	RARS	not-changed
LOC101927661	-0.100721402287987	0.103495384974594	-5.13443175792743	5.61019780539182e-07	1.48303600285062e-05	5.71759625081856	LOC101927661	not-changed
LOC100134368	0.274671901624005	0.714820758154224	5.13334203269818	5.63973243515633e-07	1.48929846264341e-05	5.71259356882333	LOC100134368	not-changed
CREB3L4	0.58035847814548	4.85238841104098	5.13274960461233	5.6558521164878e-07	1.49200910439398e-05	5.70987422637612	CREB3L4	not-changed
MMP28	-1.29028977466042	4.01490310954535	-5.12867698044854	5.76788177549797e-07	1.51998894813873e-05	5.69118709239497	MMP28	down-regulated
DYNC1I2	-0.422816197509664	5.4729554618348	-5.12554484878341	5.85550118435711e-07	1.54019056652174e-05	5.67682356070836	DYNC1I2	not-changed
ITPRIP	-0.667362615662249	4.73931109716079	-5.12550484491144	5.85662857183051e-07	1.54019056652174e-05	5.6766401543584	ITPRIP	not-changed
PCP2	0.712012228294811	2.89427529641434	5.12344538488543	5.91495337500429e-07	1.55268857610561e-05	5.6671996845155	PCP2	not-changed
RGMB-AS1	0.331398956531297	0.942874492623444	5.12339670628529	5.91633876466094e-07	1.55268857610561e-05	5.66697658125862	RGMB-AS1	not-changed
ZBTB43	-0.412908554391451	3.30260267989586	-5.12255995682257	5.94020183961912e-07	1.55596934889658e-05	5.66314186839035	ZBTB43	not-changed
ATP2A2	-0.487500860564376	6.49807417354477	-5.12253022081403	5.9410515892021e-07	1.55596934889658e-05	5.66300560151163	ATP2A2	not-changed
ARL8B	-0.390702378890604	6.52680251679017	-5.12109257790818	5.98227521095667e-07	1.56515728132247e-05	5.65641828955035	ARL8B	not-changed
CLASP1	-0.403378634722934	3.97231572723955	-5.1207999346484	5.99070050307138e-07	1.56575406071557e-05	5.65507757521068	CLASP1	not-changed
ELOVL5	-0.567233150241852	5.72456903898897	-5.12005730337358	6.01213276705938e-07	1.56974568957965e-05	5.65167556690493	ELOVL5	not-changed
HRH2	-0.534412576619442	0.768340358970848	-5.11854286248125	6.05607000475317e-07	1.57959909857856e-05	5.64473912355879	HRH2	not-changed
DEGS2	1.13691667411823	2.74511210939462	5.11759001182414	6.08387366832527e-07	1.58522855511179e-05	5.64037572907126	DEGS2	not-changed
FAM229A	0.412055289613074	2.09145713766194	5.11426284028308	6.18193259512818e-07	1.60845685529472e-05	5.62514476031924	FAM229A	not-changed
TRIP13	-0.51263855243994	4.9113149271458	-5.11409109304745	6.18703572858995e-07	1.60845685529472e-05	5.62435876201587	TRIP13	not-changed
TCP1	-0.396906444546931	6.91466138818914	-5.11391928409126	6.19214478208204e-07	1.60845685529472e-05	5.62357250267345	TCP1	not-changed
DPH3	-0.324099426947236	4.30199866332099	-5.11371355177692	6.19826799003029e-07	1.60845685529472e-05	5.62263102608204	DPH3	not-changed
BCAS1	0.975899068541629	1.79465358359536	5.1093445425972	6.32969741489523e-07	1.64089195548093e-05	5.60264472940258	BCAS1	not-changed
LAMP2	-0.472576414463821	6.84588655464543	-5.1083216588901	6.3608561016886e-07	1.64641762386351e-05	5.59796748872311	LAMP2	not-changed
FAM91A1	-0.382467164336276	4.80402115733067	-5.10822087327553	6.36393422872331e-07	1.64641762386351e-05	5.59750667729364	FAM91A1	not-changed
PLOD3	-0.540659924098387	4.93416717154099	-5.1048606341489	6.46739108128554e-07	1.67148607428397e-05	5.58214723522555	PLOD3	not-changed
ST6GALNAC1	1.23448120561395	3.66655050981318	5.10435126468701	6.48321544643433e-07	1.67387820893096e-05	5.57981965552007	ST6GALNAC1	up-regulated
FOLR3	-0.700266664920759	0.624771846345941	-5.10345221569695	6.51123745267705e-07	1.67941157901386e-05	5.57571188314378	FOLR3	not-changed
HOXB4	0.699655978152316	2.85220236303231	5.10279846639809	6.53168752477693e-07	1.68298274210203e-05	5.57272525876227	HOXB4	not-changed
ENTPD3-AS1	0.336762055854115	1.85497040077318	5.10089623915839	6.59154626777604e-07	1.69669064183573e-05	5.56403678604027	ENTPD3-AS1	not-changed
LOC101929099	0.286605543474621	1.0347241472537	5.10046125406512	6.60530876818626e-07	1.69851749081423e-05	5.56205034980185	LOC101929099	not-changed
ELL2	-0.608665418915668	5.03217139785841	-5.10015298027771	6.61507910759319e-07	1.6993151300282e-05	5.56064264641536	ELL2	not-changed
MYO1E	-0.495833119123321	4.90816422846336	-5.09862045341825	6.6638588601066e-07	1.71012200737257e-05	5.55364553169437	MYO1E	not-changed
RUNDC3A	-0.586003505629893	0.942436060232968	-5.0974285794114	6.70203660315651e-07	1.71818912231627e-05	5.54820492908109	RUNDC3A	not-changed
PTPN18	0.390440412513491	5.34981931387729	5.09721096370593	6.70903005315499e-07	1.7182533954226e-05	5.54721168011407	PTPN18	not-changed
MT1L	-1.16120795328917	3.39686574287316	-5.09683869361489	6.72100998732112e-07	1.71959334846289e-05	5.54551263223305	MT1L	not-changed
SMAD7	-0.499558262470378	4.24574023437914	-5.09471456481158	6.78976376541572e-07	1.73544182581834e-05	5.53581999613302	SMAD7	not-changed
SLC38A1	-0.55394876241708	5.55297742888885	-5.09270770920867	6.85534761914244e-07	1.75044913205017e-05	5.52666550668912	SLC38A1	not-changed
SKI	-0.473479699168152	5.22536980531549	-5.09022254542241	6.93741382767573e-07	1.76963079650311e-05	5.51533322489612	SKI	not-changed
HIGD2A	0.372570335742417	8.00156502502653	5.08946281814664	6.96269135826703e-07	1.77430263882719e-05	5.51186978568151	HIGD2A	not-changed
OSBPL8	-0.444884218782499	4.15016021699298	-5.08654482362857	7.0606108543376e-07	1.79745800600485e-05	5.49857116028265	OSBPL8	not-changed
FMC1	0.497396994884503	3.77560507595128	5.08573792812514	7.08792264834869e-07	1.80261010826217e-05	5.49489486565935	FMC1	not-changed
COA6-AS1	0.484540079383255	3.03581972760944	5.08490690432691	7.11615815195212e-07	1.80798662199597e-05	5.49110913588773	COA6-AS1	not-changed
SERINC1	-0.421101920577494	6.83141671173557	-5.08359818613804	7.16084530211072e-07	1.81752809595306e-05	5.48514828879159	SERINC1	not-changed
LOC102724434	-0.0645779628389835	0.0831011768391783	-5.08320837307775	7.17420824013027e-07	1.81910794610189e-05	5.48337303998389	LOC102724434	not-changed
POLR1B	-0.38595364176624	3.74095143863454	-5.08295390024859	7.18294469806371e-07	1.81951272108109e-05	5.48221420424962	POLR1B	not-changed
RIC8A	-0.294081615075975	5.6487254425561	-5.07771254412418	7.36519899771499e-07	1.8632802043592e-05	5.45835625529947	RIC8A	not-changed
SRPX	-0.810477584748042	2.11521426458907	-5.07756622513593	7.37035061018748e-07	1.8632802043592e-05	5.45769051823485	SRPX	not-changed
RUSC2	-0.472407005379864	3.47558993833708	-5.0766827079536	7.40153184249742e-07	1.86930858218396e-05	5.45367093329488	RUSC2	not-changed
PTGS2	-1.168966475347	3.1153457470192	-5.07640869985669	7.41122812342069e-07	1.86966186701347e-05	5.45242444179587	PTGS2	not-changed
VRK2	-0.409240435073633	4.30585407067726	-5.07622330741723	7.41779555641966e-07	1.86966186701347e-05	5.45158110324546	VRK2	not-changed
KBTBD12	1.04224505556857	1.83659406620236	5.07602176842267	7.4249413703945e-07	1.86966186701347e-05	5.45066434346341	KBTBD12	not-changed
PRSS36	0.614210707160043	2.44630688777743	5.07536598416092	7.44823920635472e-07	1.87367699600728e-05	5.44768151959926	PRSS36	not-changed
COLCA2	0.866129495281419	2.71591822225504	5.07295579285578	7.53447542868337e-07	1.89350135452799e-05	5.43672149903992	COLCA2	not-changed
LINC01315	0.803795852350264	2.57584463116595	5.07182573510693	7.57524109049322e-07	1.90187062767526e-05	5.43158417267445	LINC01315	not-changed
GTF2H3	-0.393767138098986	4.87045398969289	-5.07142108174885	7.58989044201355e-07	1.90367301312826e-05	5.42974481502583	GTF2H3	not-changed
HERC3	-0.514735124229762	3.19039982302527	-5.07049036343236	7.62368876614795e-07	1.91027001797196e-05	5.42551467497039	HERC3	not-changed
TMX1	-0.377442288310851	5.61348925868506	-5.0683907143321	7.70047236120195e-07	1.92761431415039e-05	5.41597403425586	TMX1	not-changed
MMP9	-1.0625495622083	5.4576342526962	-5.06751229221411	7.73281786144951e-07	1.93381155606789e-05	5.41198350773607	MMP9	not-changed
IER3	-0.770856715414626	7.61841751468931	-5.06688907941942	7.75584576115191e-07	1.93639001838683e-05	5.40915269655489	IER3	not-changed
SPNS3	0.477665526865873	1.0059342757028	5.06682206336948	7.75832597721209e-07	1.93639001838683e-05	5.40884830732682	SPNS3	not-changed
HCAR3	-0.941786106898911	2.07520040957637	-5.06640858182063	7.77364563962619e-07	1.93831518429153e-05	5.40697033228045	HCAR3	not-changed
DCST2	0.541120982282681	2.1213967176479	5.06336465867936	7.88732981741479e-07	1.9647392545179e-05	5.39314910340373	DCST2	not-changed
PRDM4	-0.306701390058281	4.51226448598398	-5.06278029831219	7.9093379965841e-07	1.9682974625679e-05	5.39049653250106	PRDM4	not-changed
FKBP10	-1.04354115916548	5.22232528229747	-5.06143341658859	7.96029109466816e-07	1.9790448581993e-05	5.38438361935529	FKBP10	not-changed
COL9A2	1.1018054069976	4.18744977252131	5.05649795179828	8.14973354792345e-07	2.02231673967874e-05	5.36199500737037	COL9A2	not-changed
VCP	-0.293632926271234	7.81936242131929	-5.05648555056421	8.15021501255767e-07	2.02231673967874e-05	5.36193877441611	VCP	not-changed
WDR44	-0.463809988921704	3.93443968631347	-5.05377254881101	8.25620946878712e-07	2.04662437639204e-05	5.3496394670651	WDR44	not-changed
LINC01798	0.338658670392145	0.578852758223457	5.0530156320844	8.28601896548359e-07	2.05201769968336e-05	5.34620896918563	LINC01798	not-changed
ARHGAP29	-0.720479760358876	2.0229752061851	-5.05181307302987	8.33359363161045e-07	2.06179579140125e-05	5.34075959273344	ARHGAP29	not-changed
FJX1	-0.750071961779479	3.50989950460774	-5.05104358939909	8.36417403062574e-07	2.06735447936407e-05	5.33727324525491	FJX1	not-changed
ADK	-0.420840078963818	5.49508337337324	-5.05063918786977	8.38028908351742e-07	2.06933049142708e-05	5.33544117162196	ADK	not-changed
LOC105370526	-0.42234051975089	1.07494393053267	-5.04718438994977	8.51919129660445e-07	2.10159295073932e-05	5.31979466273901	LOC105370526	not-changed
MARK4	-0.331938244268354	4.12073265599651	-5.04669578396008	8.53901511043973e-07	2.10444605473245e-05	5.31758250936474	MARK4	not-changed
FILIP1L	-0.698078520804148	2.79831505998265	-5.0461262440171	8.56217899208171e-07	2.10811601212771e-05	5.31500414971338	FILIP1L	not-changed
SOD2	-0.62134824705383	6.07168093696592	-5.04546442701031	8.58917235509561e-07	2.11168609305288e-05	5.31200834150315	SOD2	not-changed
NUP58	-0.398801327227754	4.08071810880468	-5.04536457166576	8.59325227993501e-07	2.11168609305288e-05	5.31155636000539	NUP58	not-changed
GGT6	0.883066268876002	4.66323252317407	5.04514140383434	8.60237733672989e-07	2.11189192362127e-05	5.31054624785785	GGT6	not-changed
ENHO	0.803860548466584	1.85381945516063	5.04468965481725	8.6208775335331e-07	2.11342540289028e-05	5.30850163297354	ENHO	not-changed
GRAMD1C	0.579024337694205	2.61697097615043	5.04458398293004	8.62521060709449e-07	2.11342540289028e-05	5.30802338384145	GRAMD1C	not-changed
ARF4	-0.438495107794934	7.67743360030485	-5.04223352164998	8.72213834745492e-07	2.1351224928741e-05	5.29738779458494	ARF4	not-changed
GOLT1B	-0.328004904440744	5.17769490858786	-5.04071844714352	8.78517493028332e-07	2.1484895657237e-05	5.2905343861755	GOLT1B	not-changed
COL5A3	-0.78218064726639	3.05299022757436	-5.03960679349335	8.83170710696138e-07	2.15779858299805e-05	5.28550691282888	COL5A3	not-changed
CEACAM19	-0.639417938511347	2.51261455734007	-5.03766352623934	8.91362338929143e-07	2.17572667461028e-05	5.27672062614661	CEACAM19	not-changed
AFAP1L2	-0.741408367363713	4.4777583557602	-5.0371234045166	8.93652200557266e-07	2.1790518744665e-05	5.27427901157247	AFAP1L2	not-changed
KCNMB4	-0.735947832896636	1.47006123566422	-5.03668905446367	8.95497772183705e-07	2.1790518744665e-05	5.27231569175736	KCNMB4	not-changed
RIBC2	0.710766510461418	4.35944530802478	5.03656568140275	8.96022662325435e-07	2.1790518744665e-05	5.27175805437286	RIBC2	not-changed
CDKN1A	-0.607827109438388	8.18700304270669	-5.03653693092382	8.9614502391433e-07	2.1790518744665e-05	5.27162810587278	CDKN1A	not-changed
MICALL1	-0.685006691830799	5.76295656855635	-5.03552925832236	9.00443901326111e-07	2.18741772521385e-05	5.26707393674519	MICALL1	not-changed
NIN	-0.427111903122126	3.58672030655254	-5.0341652719489	9.06294691356401e-07	2.19953405903192e-05	5.26091059522907	NIN	not-changed
NPEPPS	-0.371197907717342	4.88638477617353	-5.03279343618035	9.12216280736359e-07	2.21179899923926e-05	5.25471316045667	NPEPPS	not-changed
LYVE1	-0.346559942956713	0.780295948611469	-5.0320018032323	9.15650431248282e-07	2.21801520337452e-05	5.25113749006849	LYVE1	not-changed
SKAP1	0.769018758777611	3.27434573969447	5.03149050820943	9.17875110506957e-07	2.22129263447757e-05	5.24882830221632	SKAP1	not-changed
MRPS10	-0.324033448838125	6.16842194706713	-5.0302009147053	9.23509495453208e-07	2.23280763497477e-05	5.24300489641367	MRPS10	not-changed
KIF3C	-0.645808575241325	2.8561143353297	-5.02933129354213	9.27327865667275e-07	2.23991431287196e-05	5.23907864427372	KIF3C	not-changed
SEC24B	-0.402919921799314	4.43760748764978	-5.02737209064438	9.35986525412091e-07	2.25868793817011e-05	5.23023507215099	SEC24B	not-changed
FEM1B	-0.467263479460183	5.21556392174216	-5.02679460428134	9.38553620104667e-07	2.26274000956738e-05	5.22762891539011	FEM1B	not-changed
PPP1R3E	0.44974677962488	2.81193046513598	5.02421737673388	9.50093496031245e-07	2.28839627215163e-05	5.21600104435331	PPP1R3E	not-changed
GSDMB	0.66554691266816	3.94432256633294	5.02282261296711	9.56395911684147e-07	2.30140104036328e-05	5.20971021618409	GSDMB	not-changed
RAB23	-0.591600211436741	2.72666756005146	-5.02126157101503	9.63497688099084e-07	2.31630297979518e-05	5.20267111349524	RAB23	not-changed
TMEM270	0.682389091816323	1.29802808437087	5.01923920056426	9.72774187770852e-07	2.33640005909186e-05	5.19355443239735	TMEM270	not-changed
FLII	-0.377977572416764	6.33735653609853	-5.01613172851577	9.87196738748594e-07	2.36880739110456e-05	5.1795520533164	FLII	not-changed
RAN	-0.321767066497913	7.83638510783626	-5.01578138964556	9.88835676626585e-07	2.37050795366654e-05	5.17797385873902	RAN	not-changed
KRT6A	-2.24681146213175	9.80680491508567	-5.01479991012909	9.93441226591422e-07	2.37931041139372e-05	5.17355300334816	KRT6A	down-regulated
PAXX	0.381292973421934	6.71417209362545	5.01396859331969	9.97358384403583e-07	2.38644917462502e-05	5.16980907580347	PAXX	not-changed
LAMTOR4	0.421559526294221	6.7859825656489	5.01353977494711	9.99384815352593e-07	2.38905471384898e-05	5.16787804312399	LAMTOR4	not-changed
PARD3-AS1	0.550215390912755	1.64805923864699	5.01136363417263	1.00973002181259e-06	2.41152297524369e-05	5.15808064105585	PARD3-AS1	not-changed
SDHAP2	0.43548806425397	2.58112869470168	5.00850410938933	1.02348172550176e-06	2.44207722949077e-05	5.14521180404327	SDHAP2	not-changed
ALPK2	-0.406409919483954	0.508587258470686	-5.00815478913262	1.02517401387435e-06	2.44382688452386e-05	5.14364015564694	ALPK2	not-changed
IFNK	-0.489499387116958	0.347179991360879	-5.00725879637212	1.02952706206214e-06	2.4519101049093e-05	5.13960934924737	IFNK	not-changed
GOPC	-0.410504074959162	4.7952016554077	-5.00601777304361	1.03558595915021e-06	2.46403706788279e-05	5.13402732724633	GOPC	not-changed
GLI4	0.378416771610525	3.71607321325945	5.00143898034513	1.05824049874917e-06	2.51559166321129e-05	5.11344208793518	GLI4	not-changed
EIF5A2	-0.67264720222975	2.34397531500876	-4.99968498516963	1.06704523373012e-06	2.53415784633222e-05	5.10556059883391	EIF5A2	not-changed
XIRP1	-0.320829269901603	0.378277379984006	-4.99563951010309	1.08762402372085e-06	2.58062597732573e-05	5.08739109252518	XIRP1	not-changed
CDK5RAP3	0.377857155164996	6.11648831664985	4.99449566873858	1.09351191948831e-06	2.59218272040191e-05	5.08225592425246	CDK5RAP3	not-changed
UBLCP1	-0.338467486873263	5.28045049357798	-4.99384572328558	1.09687123204773e-06	2.59772951731154e-05	5.07933848442289	UBLCP1	not-changed
ARHGAP26-AS1	0.295664545219909	0.306897423816921	4.99297567498487	1.1013838096146e-06	2.60599476512616e-05	5.07543354577133	ARHGAP26-AS1	not-changed
ITSN1	-0.389636232468933	2.14072701412872	-4.9924496772672	1.10412065071021e-06	2.61004698905828e-05	5.07307304051694	ITSN1	not-changed
MYC	-0.979291448208795	6.50640209909585	-4.99217621228154	1.10554612766905e-06	2.61099462200096e-05	5.07184589984561	MYC	not-changed
HOXC13-AS	-0.815936724004165	1.95751415961	-4.99007077795904	1.11658082937156e-06	2.63461382174774e-05	5.06239986532018	HOXC13-AS	not-changed
YWHAQ	-0.383689333908027	8.47350510708194	-4.9896822805205	1.11862858395966e-06	2.6370039042594e-05	5.06065722776346	YWHAQ	not-changed
CAPS	1.05596641947217	4.02599015934347	4.98672707241591	1.1343248005317e-06	2.67153409352582e-05	5.04740503615966	CAPS	not-changed
RAB18	-0.363179047602213	5.20736626869101	-4.98306717475137	1.15405953478522e-06	2.71550315096322e-05	5.03100168990063	RAB18	not-changed
STK10	-0.375794942151662	3.44450617554353	-4.98221862930265	1.15868225298321e-06	2.71894596230889e-05	5.02719999229616	STK10	not-changed
CYTOR	-0.54534175943739	3.78179205729643	-4.9820078067313	1.15983355161885e-06	2.71894596230889e-05	5.02625553634261	CYTOR	not-changed
CFAP70	0.420426253864745	0.847320962194664	4.98194613889612	1.16017052790077e-06	2.71894596230889e-05	5.02597927916739	CFAP70	not-changed
MFSD4A	1.05617402611808	2.43165391330457	4.98168783938502	1.16158300362895e-06	2.71894596230889e-05	5.0248221895097	MFSD4A	not-changed
AASDHPPT	-0.431246429408694	3.9072525668777	-4.98164044281619	1.16184236596485e-06	2.71894596230889e-05	5.02460987513253	AASDHPPT	not-changed
LOC106660606	0.405766266892059	2.13231470500148	4.98147286184215	1.16275984792824e-06	2.71894596230889e-05	5.02385920432483	LOC106660606	not-changed
FOXK1	-0.482342772316577	3.84245471009119	-4.98143058016276	1.16299144485213e-06	2.71894596230889e-05	5.02366980887376	FOXK1	not-changed
TMEM255B	-0.326111037364753	1.34833131412184	-4.98023882501498	1.16953764992583e-06	2.73174408185701e-05	5.01833203421577	TMEM255B	not-changed
PGM2	-0.59813815306238	5.67669723513553	-4.97931120100462	1.17465767280647e-06	2.74119061136697e-05	5.01417800643637	PGM2	not-changed
SGF29	0.346866339932386	4.90200591287707	4.97893688406372	1.17672985288318e-06	2.74351389213378e-05	5.01250194345944	SGF29	not-changed
PLEKHG3	-0.458549342599475	4.58971013458587	-4.97754020292451	1.184493007296e-06	2.75829638492308e-05	5.00624899624809	PLEKHG3	not-changed
TMEM116	0.442520821196309	2.2749379776624	4.97740716058084	1.18523507494831e-06	2.75829638492308e-05	5.00565344019325	TMEM116	not-changed
PPCDC	0.338757243314668	3.57946756593302	4.97695347057043	1.18776899730292e-06	2.76167129181298e-05	5.00362262232155	PPCDC	not-changed
UBA6	-0.442818096442364	4.53391501919937	-4.97585676584804	1.19391591924229e-06	2.77343294166374e-05	4.99871415414301	UBA6	not-changed
G2E3	-0.374269458984152	2.94916402689022	-4.97522905535257	1.19744801539045e-06	2.77910453335109e-05	4.99590514003315	G2E3	not-changed
KRTAP2-3	-0.5808005357538	0.459279344565251	-4.97284591335118	1.21095013925524e-06	2.80670950353644e-05	4.98524319052349	KRTAP2-3	not-changed
C1orf35	0.307874276451307	4.64437888948011	4.97274148926261	1.21154512965117e-06	2.80670950353644e-05	4.98477610299224	C1orf35	not-changed
DAPK3	-0.373954993787431	5.71342313196188	-4.97192921374824	1.21618300376769e-06	2.81487870152059e-05	4.98114308045554	DAPK3	not-changed
COPB1	-0.393051115722454	6.05130250103899	-4.97156218516415	1.21828426891833e-06	2.81487870152059e-05	4.97950165051346	COPB1	not-changed
MAP1LC3B	-0.312822032550743	5.12471385244199	-4.97140038819993	1.21921168351386e-06	2.81487870152059e-05	4.97877809163654	MAP1LC3B	not-changed
ARCN1	-0.394171888969931	6.50074460982814	-4.97135187546757	1.21948988991827e-06	2.81487870152059e-05	4.97856114560809	ARCN1	not-changed
EFNB2	-0.740844888775962	4.76407974549216	-4.97104209866183	1.22126781881895e-06	2.81643147755324e-05	4.97717588328786	EFNB2	not-changed
SBNO2	-0.461804645831045	6.05900096513115	-4.97032077435486	1.22541750366557e-06	2.82237404734364e-05	4.97395053421587	SBNO2	not-changed
LINC02453	0.26400714897705	0.59097359565133	4.97004228547438	1.22702326186555e-06	2.82237404734364e-05	4.97270539426996	LINC02453	not-changed
G3BP1	-0.315383993762521	5.67824932058123	-4.97001732103535	1.22716730544157e-06	2.82237404734364e-05	4.97259377961106	G3BP1	not-changed
SERBP1	-0.310074690428119	7.35174404403558	-4.96897857037063	1.23317537168711e-06	2.83363462549167e-05	4.96794998941427	SERBP1	not-changed
CYTH3	-0.472485279455925	3.71083205328551	-4.96430513371634	1.26056014597651e-06	2.89395082882157e-05	4.94706699989605	CYTH3	not-changed
ATL3	-0.305142581162348	5.42775436037441	-4.95784340030704	1.29939480571385e-06	2.98042104716526e-05	4.91821968963665	ATL3	not-changed
TANC2	-0.49884078032661	2.53023380363979	-4.95762185680153	1.30074658584047e-06	2.98083860134647e-05	4.91723119358503	TANC2	not-changed
WDR1	-0.353639837726596	7.00993390620225	-4.9568539037689	1.30544290383702e-06	2.98891298458928e-05	4.91380497579968	WDR1	not-changed
PATL1	-0.402960769030544	5.73512712521568	-4.95641292400175	1.30814706899944e-06	2.99241577731713e-05	4.91183774436464	PATL1	not-changed
METTL7A	0.940541265694132	4.99311513606126	4.95561727315522	1.31303985559976e-06	3.00091431751108e-05	4.90828867242734	METTL7A	not-changed
PELO	-0.33865311725997	4.35999410775316	-4.955023651652	1.31670180742956e-06	3.0065871109971e-05	4.90564107546104	PELO	not-changed
NCOR2	-0.376927813150475	5.31802583666402	-4.9539355597744	1.32343973387418e-06	3.01926721023418e-05	4.90078877982923	NCOR2	not-changed
C14orf93	0.307210695440715	3.33040876690887	4.95175285309965	1.33705669497259e-06	3.04760427173403e-05	4.89105774060033	C14orf93	not-changed
STX19	0.821582516701577	3.56040565723004	4.95148968026589	1.33870764388386e-06	3.04864047266241e-05	4.88988468998265	STX19	not-changed
LOC554206	0.349856237062714	1.60548613949569	4.95112308672938	1.34101066388207e-06	3.05115845961668e-05	4.88825074361698	LOC554206	not-changed
FAM83E	1.02310892200288	4.39127899543799	4.94944066398791	1.35162925772014e-06	3.07257523411975e-05	4.88075328213799	FAM83E	not-changed
ILDR1	0.698518350941004	3.72366757283462	4.9490819242826	1.35390393760499e-06	3.07500303404526e-05	4.87915488407826	ILDR1	not-changed
KCMF1	-0.282708927914551	5.06126775401621	-4.94835366736022	1.35853302979287e-06	3.08276911827353e-05	4.87591036071837	KCMF1	not-changed
COL11A1	-0.80129315009202	0.985127138406901	-4.94632451483651	1.37151204116923e-06	3.10945207696756e-05	4.86687217051482	COL11A1	not-changed
TMEM185B	-0.42629729952115	5.31393513403226	-4.94268482116025	1.39509365593874e-06	3.16010414526994e-05	4.8506679950092	TMEM185B	not-changed
EIF3J	-0.347456997867375	6.20271901025396	-4.94235279901939	1.39726424650657e-06	3.16221001720489e-05	4.84919029710978	EIF3J	not-changed
ADGRF4	-1.1129617133744	3.58490215570038	-4.94118755824705	1.4049078730742e-06	3.17566478289247e-05	4.84400492216018	ADGRF4	not-changed
DCAF10	-0.278830784082762	3.96291927736755	-4.94106688026199	1.40570179143064e-06	3.17566478289247e-05	4.84346795706449	DCAF10	not-changed
ARNTL2	-0.642217686730582	4.85644092342833	-4.94085619750399	1.40708887495853e-06	3.17598279898743e-05	4.84253053532587	ARNTL2	not-changed
CDK17	-0.376540655990126	3.72234219589542	-4.93682341090678	1.43389637463741e-06	3.23136935420951e-05	4.8245932057502	CDK17	not-changed
LOC101929626	0.498368113866646	1.30797634530982	4.93662260745676	1.43524402402157e-06	3.23136935420951e-05	4.82370037217187	LOC101929626	not-changed
AJUBA	-0.666986133446658	5.01668939932303	-4.93659468644924	1.43543150687327e-06	3.23136935420951e-05	4.82357622919627	AJUBA	not-changed
VTA1	-0.336420856355293	4.58709973236856	-4.93534250447148	1.44386400304956e-06	3.24748335301959e-05	4.81800934523343	VTA1	not-changed
WBP2NL	0.281254587582839	0.7662757033157	4.93092331380239	1.47400851473367e-06	3.3123596984972e-05	4.79837203380037	WBP2NL	not-changed
SNX6	-0.403450989509865	5.73822927927874	-4.92849871674926	1.49080500916778e-06	3.34274345275631e-05	4.78760414024146	SNX6	not-changed
ARHGEF18	-0.316698702334542	1.56283397019782	-4.92845725351529	1.49109385100828e-06	3.34274345275631e-05	4.7874200355341	ARHGEF18	not-changed
SMIM19	0.394934127735753	4.20690694173686	4.92829861340358	1.49219947202629e-06	3.34274345275631e-05	4.78671565480285	SMIM19	not-changed
PPP4R4	-0.627022667502775	0.866437434935898	-4.92821588084315	1.49277638003244e-06	3.34274345275631e-05	4.78634831992409	PPP4R4	not-changed
IARS	-0.379850634314689	5.65128885344412	-4.92766895656375	1.49659560453028e-06	3.34614009679254e-05	4.78392008860534	IARS	not-changed
PPOX	0.336575442946079	3.66114722700234	4.92762264999215	1.4969194013042e-06	3.34614009679254e-05	4.78371450714221	PPOX	not-changed
PSMC1	-0.436482345154297	3.48432365794241	-4.92593081598406	1.50879604576829e-06	3.36973265857259e-05	4.77620457547967	PSMC1	not-changed
CTNNAL1	-0.911134542109721	4.36984218036586	-4.925282505346	1.5133712823017e-06	3.37699127731122e-05	4.77332733329351	CTNNAL1	not-changed
TWIST1	-0.834224890788298	2.51764913333896	-4.92390166184657	1.52316088950313e-06	3.39586255006196e-05	4.76720010537983	TWIST1	not-changed
DPP9	-0.289944905335219	4.82264989239366	-4.92257728590638	1.53260768167897e-06	3.41393719862108e-05	4.7613247711725	DPP9	not-changed
HIVEP2	-0.42637567245417	3.71475571843205	-4.9220404555915	1.53645301557989e-06	3.41951372891026e-05	4.75894359961736	HIVEP2	not-changed
ZNF32	0.372919946585701	5.5920129467734	4.92049740251123	1.54755797872553e-06	3.44122338323409e-05	4.75210040470771	ZNF32	not-changed
PTGS1	-0.982567213948073	3.71689168621472	-4.91937974538871	1.55564990059047e-06	3.45620108254116e-05	4.74714487733904	PTGS1	not-changed
ROCK1	-0.440838874449918	3.74023822398097	-4.91724570326592	1.57121431572794e-06	3.48773993098389e-05	4.73768542530624	ROCK1	not-changed
KIF23	-0.453804595408116	4.6359401884256	-4.91267378109962	1.60506763376619e-06	3.55978577121531e-05	4.7174311046424	KIF23	not-changed
SLC16A11	0.618718591813148	1.46828489474685	4.91078359599896	1.61926883616247e-06	3.58815893495027e-05	4.7090618319142	SLC16A11	not-changed
KCNJ15	-0.857784783250428	2.09669501939246	-4.90892075453975	1.63338342301525e-06	3.61406254910127e-05	4.70081622886634	KCNJ15	not-changed
SRP72	-0.326101256498621	5.92244661983511	-4.90886665519439	1.63379510126934e-06	3.61406254910127e-05	4.70057680435529	SRP72	not-changed
OLFML2A	-0.835685934217059	4.20717668741357	-4.90859648433997	1.63585251465601e-06	3.61547524986809e-05	4.69938115656843	OLFML2A	not-changed
LOC101059948	-0.395049088307154	0.883064590087126	-4.9073743438071	1.64519073296486e-06	3.63296321041106e-05	4.69397322160578	LOC101059948	not-changed
HNRNPA1P33	-0.471202677241626	0.700736810786474	-4.90711401180878	1.64718654403893e-06	3.6342211862982e-05	4.69282140388249	HNRNPA1P33	not-changed
FTH1	-0.540945153324285	9.23725315617526	-4.90615510201216	1.65455814680546e-06	3.64732744420791e-05	4.68857922037477	FTH1	not-changed
SH3BGRL2	0.935066514271205	3.47396004664292	4.90538918325678	1.66046903609796e-06	3.6571100741979e-05	4.68519131383172	SH3BGRL2	not-changed
FUT2	0.835965613024109	4.50819070620206	4.90520853602328	1.66186613268499e-06	3.6571100741979e-05	4.68439231625167	FUT2	not-changed
CEP170	-0.435249267985117	2.53541517243399	-4.9049176736216	1.6641180039318e-06	3.65890587525402e-05	4.68310589112687	CEP170	not-changed
YPEL3	0.40378557489078	5.52682876016994	4.90234893328253	1.68413380342067e-06	3.69866930572866e-05	4.67174760868282	YPEL3	not-changed
TEX22	0.237134474779881	0.643049696615704	4.9022249464841	1.68510578187457e-06	3.69866930572866e-05	4.67119949644776	TEX22	not-changed
MICB	-0.74208651741172	3.60672639005904	-4.90100979956247	1.69466051586537e-06	3.71644009688445e-05	4.66582826475218	MICB	not-changed
JKAMP	-0.336627832284544	4.56996195057947	-4.90055162917889	1.69827670144569e-06	3.7211681154721e-05	4.66380333051012	JKAMP	not-changed
DUSP14	-0.491505841194823	5.18215160937147	-4.89906787491608	1.71003874471123e-06	3.74372142022992e-05	4.65724678822134	DUSP14	not-changed
MHENCR	0.441843974472545	3.893849371567	4.89756955469871	1.72199615133065e-06	3.7666633411467e-05	4.65062754373954	MHENCR	not-changed
DUBR	-0.447672683279029	1.53505338030194	-4.89548669479597	1.73875285814848e-06	3.8000548099655e-05	4.64142871027962	DUBR	not-changed
PAICS	-0.417633650011857	5.89614595060139	-4.89468377282435	1.74525440411826e-06	3.81099554242892e-05	4.63788351337468	PAICS	not-changed
DUSP5	-0.798017282148689	5.62469619877409	-4.8910432700757	1.77502885039787e-06	3.87269350981926e-05	4.62181537464382	DUSP5	not-changed
DLX3	-0.929967170391254	2.25635805416857	-4.89017860812174	1.78217245577879e-06	3.88495301031745e-05	4.61800045502462	DLX3	not-changed
ECI1	0.408014273471126	5.99641728002558	4.88911325792482	1.79101231099744e-06	3.90088604454255e-05	4.61330085778359	ECI1	not-changed
MPC1	0.409992733734425	5.56094676378721	4.88742618673833	1.805097721328e-06	3.92820710782249e-05	4.60586038270814	MPC1	not-changed
LRRFIP1	-0.385104828807528	5.00904092607764	-4.8869516283525	1.80907907985999e-06	3.93351213242936e-05	4.60376782439361	LRRFIP1	not-changed
LINC01179	-0.0678602510531346	0.0456581369216756	-4.8843967988066	1.83065936591778e-06	3.97704114421848e-05	4.59250522563527	LINC01179	not-changed
RAB26	0.724393884522144	2.78127571220277	4.88412393879693	1.83297882719687e-06	3.97868819876131e-05	4.5913026491586	RAB26	not-changed
BZW2	-0.398929264827895	6.03019567718889	-4.88316911166248	1.8411177676304e-06	3.99295353808728e-05	4.58709487466775	BZW2	not-changed
ELF4	-0.491573635787437	5.49211489390074	-4.88054538233744	1.86366267817756e-06	4.03841122687063e-05	4.57553600952712	ELF4	not-changed
NDUFA2	0.344757094964096	6.9595807970318	4.87997278954902	1.868618141737e-06	4.04532780412252e-05	4.57301412903527	NDUFA2	not-changed
AIMP2	-0.359618037768745	5.15169284063914	-4.87980997970798	1.87002949152624e-06	4.04532780412252e-05	4.57229710745085	AIMP2	not-changed
ERF	-0.464668489254238	5.96808910049636	-4.87919924394383	1.87533296327915e-06	4.05335961859564e-05	4.56960757695945	ERF	not-changed
PNO1	-0.334917606674876	4.97236240851539	-4.87851930675997	1.88125446198769e-06	4.06271249617223e-05	4.56661362778574	PNO1	not-changed
PTPN14	-0.456955984533503	3.25658604005698	-4.87481333581138	1.91384835489574e-06	4.12960183131314e-05	4.55030129026564	PTPN14	not-changed
ZNF304	-0.753881156762557	2.25160035201936	-4.87175409452408	1.94116483274869e-06	4.18500029043442e-05	4.53684334653209	ZNF304	not-changed
SEMA5B	-0.544640768982431	0.89786105501832	-4.86817908907882	1.97356416927831e-06	4.25125407656121e-05	4.52112535460867	SEMA5B	not-changed
TNS3	-0.62910198673764	3.73214627928058	-4.86754527217499	1.97936255650348e-06	4.26014324555559e-05	4.51833968974633	TNS3	not-changed
SPIRE2	0.519455290363562	3.00641689485183	4.86653254299295	1.98866154983305e-06	4.27654533961144e-05	4.51388930469201	SPIRE2	not-changed
SCARB2	-0.395275393258429	6.55150170478318	-4.8641911617013	2.01032226850163e-06	4.31948080676451e-05	4.50360316208448	SCARB2	not-changed
PMVK	0.404422521592616	7.40908746942929	4.86351895194193	2.01658305547797e-06	4.3292827298016e-05	4.5006507710895	PMVK	not-changed
DNASE1L2	0.444365453291419	1.29558219560557	4.86230464004735	2.02794062724222e-06	4.35000092626376e-05	4.49531828681336	DNASE1L2	not-changed
STIP1	-0.325366334562741	7.00915276607106	-4.86137267640226	2.03669926351787e-06	4.36511415746224e-05	4.49122644383907	STIP1	not-changed
MGST2	0.407605151640947	5.70597202699464	4.86109119256601	2.03935184005203e-06	4.36712629748284e-05	4.48999069964661	MGST2	not-changed
NDUFB8	0.316084274832051	5.61401966882984	4.85988009880935	2.05080276461585e-06	4.38796027293919e-05	4.48467454411919	NDUFB8	not-changed
SLMAP	-0.403889547632049	3.7128489344644	-4.85962578612634	2.05321517744379e-06	4.3894364401678e-05	4.48355836543931	SLMAP	not-changed
CHDH	0.647102127029541	2.22356017089924	4.85639872156596	2.08406628444493e-06	4.45165642301006e-05	4.46939897619448	CHDH	not-changed
GIPC2	0.880484251125751	2.66626572015555	4.85550334891406	2.092705211835e-06	4.46636573812321e-05	4.46547173063656	GIPC2	not-changed
TDG	-0.34362038740694	4.24534880874289	-4.8541776622457	2.1055595493628e-06	4.49003966497173e-05	4.45965816144206	TDG	not-changed
RHOXF1	0.453514591399945	0.775532580252126	4.85214143046787	2.12545227001748e-06	4.52867058502136e-05	4.4507311810193	RHOXF1	not-changed
NPM1	-0.335015962340391	8.77456497712952	-4.85006395103091	2.14593501842615e-06	4.56849307222669e-05	4.44162656614458	NPM1	not-changed
DLGAP5	-0.430498068684638	5.09424976922785	-4.84923344867182	2.15417653019553e-06	4.57845847525859e-05	4.43798776901244	DLGAP5	not-changed
TRAPPC6A	0.588613867651946	5.63629917705104	4.8492254145853	2.15425640578844e-06	4.57845847525859e-05	4.43795257065779	TRAPPC6A	not-changed
FOXC2	-0.931101135971796	1.68621103138977	-4.84898520964856	2.15664586629667e-06	4.57845847525859e-05	4.4369002246057	FOXC2	not-changed
SUSD1	-0.460781817970426	3.12984058316087	-4.84886900881861	2.15780270328673e-06	4.57845847525859e-05	4.43639116029471	SUSD1	not-changed
KLC3	-0.860028223585239	3.09366544624533	-4.84514638389698	2.19518212384359e-06	4.65195664187786e-05	4.42008806021434	KLC3	not-changed
MIR1915HG	-0.579972115659565	1.41869132257659	-4.84483565251073	2.19833035187232e-06	4.65195664187786e-05	4.41872769275638	MIR1915HG	not-changed
LOX	-0.91008039231058	4.46456507998321	-4.84474965667512	2.19920240357534e-06	4.65195664187786e-05	4.41835121979275	LOX	not-changed
CCDC159	0.411347959284543	3.05757466248648	4.84469626010682	2.19974404640851e-06	4.65195664187786e-05	4.4181174628388	CCDC159	not-changed
LRRC27	0.298345886503822	1.47038159391033	4.8442159577008	2.20462192243314e-06	4.65840633908489e-05	4.41601491384613	LRRC27	not-changed
OTULIN	-0.358010261151746	3.93650175859595	-4.84356300451622	2.2112699721885e-06	4.66668709237218e-05	4.4131568541665	OTULIN	not-changed
RRAGC	-0.341572756538516	4.35311241012216	-4.84347147443799	2.2122034327142e-06	4.66668709237218e-05	4.41275624082099	RRAGC	not-changed
DARS-AS1	-0.240684219256365	0.806161890424063	-4.84281966000832	2.21886191336008e-06	4.67172655020189e-05	4.40990352888474	DARS-AS1	not-changed
PPP1R15A	-0.538010669235287	6.5430517484447	-4.84273477650009	2.21973044726818e-06	4.67172655020189e-05	4.40953205363492	PPP1R15A	not-changed
OSGIN2	-0.351651653762983	3.89260992759264	-4.8426891204634	2.22019773878732e-06	4.67172655020189e-05	4.40933225159481	OSGIN2	not-changed
FITM1	0.26183419922339	0.96895178486229	4.8425203992578	2.221925432188e-06	4.67172655020189e-05	4.40859389967272	FITM1	not-changed
SMIM13	-0.369144013928165	3.74484130839176	-4.84225814441692	2.2246134817865e-06	4.67352228824118e-05	4.40744627142363	SMIM13	not-changed
ARHGAP4	0.657031676493807	5.46186880005742	4.84113575257608	2.23615326101202e-06	4.69128296113215e-05	4.40253526241835	ARHGAP4	not-changed
RASGEF1B	0.465704663000325	2.38349848574972	4.84107791099335	2.23674951841446e-06	4.69128296113215e-05	4.40228220300058	RASGEF1B	not-changed
PRR11	-0.436814039600132	4.59447697480797	-4.84066147805493	2.2410468339528e-06	4.69643063072525e-05	4.40046036494757	PRR11	not-changed
TPD52L2	-0.320531188403087	6.6578891496842	-4.83303292503231	2.32119411760023e-06	4.8603935660482e-05	4.36710947484761	TPD52L2	not-changed
CLEC5A	-0.478430865891252	1.66715292785565	-4.83179259680896	2.33448421639823e-06	4.88420864420987e-05	4.36169107026495	CLEC5A	not-changed
HEIH	0.359273356183087	5.2179010817431	4.8303783529743	2.34972748899878e-06	4.91206772782246e-05	4.3555143191718	HEIH	not-changed
LAMTOR2	0.314741960404491	6.87788794397882	4.82982673552089	2.35569905725609e-06	4.92051467836533e-05	4.35310552068791	LAMTOR2	not-changed
STYX	-0.291496983278044	4.0929725398712	-4.82873049598794	2.3676099992353e-06	4.93753276546249e-05	4.34831914879072	STYX	not-changed
HSD11B2	0.746568949851084	4.01695910152537	4.82854545582175	2.36962623980255e-06	4.93753276546249e-05	4.34751132029305	HSD11B2	not-changed
LOC283140	-0.373338692642246	0.962192657645223	-4.82854243098721	2.36965921287157e-06	4.93753276546249e-05	4.34749811500849	LOC283140	not-changed
MEX3C	-0.429613067289213	3.98113461639909	-4.82749712981741	2.38108038807227e-06	4.95727708572268e-05	4.34293513630153	MEX3C	not-changed
HSPG2	-0.748235517653869	4.36855930980129	-4.82562063560724	2.40171685538369e-06	4.9961592347545e-05	4.33474586738653	HSPG2	not-changed
CITED2	-0.559349471931109	5.08430989826291	-4.82509777176766	2.40749767151688e-06	5.00058042934794e-05	4.33246449129684	CITED2	not-changed
LOC101927837	0.255958044132983	1.26832780232874	4.82507345736724	2.40776681976609e-06	5.00058042934794e-05	4.33235840692757	LOC101927837	not-changed
TIPARP	-0.565456796628428	4.89852554056127	-4.82301284828625	2.43068261455434e-06	5.04406230184758e-05	4.32336952803093	TIPARP	not-changed
LOC101927596	0.421889727467419	0.619312952528311	4.82264034905824	2.43484755065388e-06	5.04859398969186e-05	4.32174493590025	LOC101927596	not-changed
KCTD5	-0.343305005485834	5.65367761313732	-4.81836641491013	2.48313051361528e-06	5.14452153483399e-05	4.30311235524387	KCTD5	not-changed
UTP11	-0.266324009157194	5.37128127107272	-4.81628162003474	2.50701679154926e-06	5.18978951251419e-05	4.29402849353916	UTP11	not-changed
PAQR5	-0.693141258233167	2.09582189664055	-4.81407584004032	2.53253074110645e-06	5.23835072042335e-05	4.28442103189641	PAQR5	not-changed
TPRN	0.435408665637381	3.86098641743857	4.81185495685117	2.55847258267442e-06	5.28771750399775e-05	4.27475148186885	TPRN	not-changed
DUSP28	0.287148395232087	1.99438786948197	4.81072096399655	2.57181735926175e-06	5.31099041864402e-05	4.26981559665115	DUSP28	not-changed
RASA1	-0.480766534851583	4.14550067649958	-4.81003934478916	2.57987093274002e-06	5.32330777158008e-05	4.26684920534755	RASA1	not-changed
NCKAP5L	-0.447939858133779	2.9791733090724	-4.80978380547811	2.58289649126499e-06	5.32523877725775e-05	4.26573719411634	NCKAP5L	not-changed
DPEP2	0.382249286920084	1.23536848652648	4.80934696789355	2.58807653729909e-06	5.33160504446182e-05	4.26383635453113	DPEP2	not-changed
ADA	-0.715443311508745	4.18858020871348	-4.80859159836021	2.597057429108e-06	5.34578469030366e-05	4.26054980495577	ADA	not-changed
IGFBP3	-0.989515723162061	7.27576702551329	-4.80834692429637	2.59997290304288e-06	5.34746646394202e-05	4.25948534061187	IGFBP3	not-changed
FBXW4	0.31678407194886	5.06504078499717	4.8072100787742	2.61356076427936e-06	5.37107814162347e-05	4.25454003917318	FBXW4	not-changed
MB21D2	-0.640963307960321	2.9308707393634	-4.80574283448915	2.63119899999919e-06	5.4029689054778e-05	4.24815893343724	MB21D2	not-changed
SBK1	0.95218450702576	2.95625958719078	4.80497281078104	2.6405016365717e-06	5.4177055720416e-05	4.24481071672147	SBK1	not-changed
AGFG2	0.395042407386129	3.90690139076893	4.80473929919461	2.6433289526477e-06	5.41914333872256e-05	4.24379544991439	AGFG2	not-changed
ANKRD50	-0.531778820582356	3.53515783302303	-4.80379831881909	2.6547518183748e-06	5.43818654241519e-05	4.23970465056844	ANKRD50	not-changed
MCF2L	0.699429630497761	1.88546816340332	4.80344502909633	2.65905280883303e-06	5.44262190582267e-05	4.23816893790903	MCF2L	not-changed
ALKBH4	0.276084110791651	4.26352551204202	4.80316201567215	2.66250309926618e-06	5.44531031128412e-05	4.23693877656917	ALKBH4	not-changed
ACLY	-0.434738163946445	6.31211664107096	-4.80256785760017	2.66976070154974e-06	5.45577481616615e-05	4.23435637332236	ACLY	not-changed
ZNF699	-0.393539311882444	1.21737909436425	-4.80073421411032	2.69227914983549e-06	5.49738378006874e-05	4.2263884407131	ZNF699	not-changed
GLP2R	-0.213820406670716	0.144194256124891	-4.80026171146938	2.6981114628937e-06	5.50488185820017e-05	4.22433563317566	GLP2R	not-changed
ABCG5	0.0835960046610761	0.139477528280868	4.80001177025868	2.70120153004456e-06	5.50677748721004e-05	4.22324982107351	ABCG5	not-changed
MAPKBP1	-0.565337802016573	3.44055989117364	-4.79958347548519	2.706504557824e-06	5.51317790943478e-05	4.22138930228771	MAPKBP1	not-changed
RIPK2	-0.392689922301495	4.41495668104506	-4.79911768670659	2.71228323365087e-06	5.52053623347644e-05	4.21936606576622	RIPK2	not-changed
LOC150051	0.62324140530723	2.62589204877749	4.79725146081992	2.73555571337461e-06	5.5634609931305e-05	4.21126141972838	LOC150051	not-changed
SLC51A	0.681115000822187	2.54861219358678	4.79646630554002	2.74540437032316e-06	5.57903824313756e-05	4.20785243111151	SLC51A	not-changed
C1R	-0.735955998959517	6.55926973008379	-4.79551751140839	2.75735131719346e-06	5.59885128414669e-05	4.20373357456849	C1R	not-changed
TAOK3	-0.391355445965465	3.49408008820261	-4.79477729072426	2.7667067973827e-06	5.61337494567701e-05	4.2005206372669	TAOK3	not-changed
FHAD1	0.497950056022806	1.05960427261467	4.79390050765308	2.77782789999772e-06	5.63145492248544e-05	4.19671548318927	FHAD1	not-changed
USP31	-0.424574443152902	3.12273499366423	-4.79306986441931	2.78840355873111e-06	5.6484012628891e-05	4.19311110580244	USP31	not-changed
MBLAC1	0.330465646488127	2.24035170384562	4.78896938114521	2.84118247058914e-06	5.75074288308365e-05	4.17532565890023	MBLAC1	not-changed
TTPAL	-0.366214106154511	3.80674488501637	-4.78717331970098	2.86460273538949e-06	5.79354535761352e-05	4.16753940847796	TTPAL	not-changed
TRIM31	1.23283677442356	2.40396064701308	4.78526356136417	2.88970994473557e-06	5.83968901837403e-05	4.15926292943656	TRIM31	up-regulated
ARL6IP6	-0.452752303766728	4.85550085078779	-4.784899102813	2.89452547997795e-06	5.84478548385722e-05	4.15768375751036	ARL6IP6	not-changed
ZMAT1	0.690976673630235	1.97049611352776	4.78471633417503	2.89694328888198e-06	5.84503609109893e-05	4.1568918722425	ZMAT1	not-changed
LOC100268168	-0.229577950490292	0.643606995169009	-4.78273376201936	2.92329588735044e-06	5.89354027668919e-05	4.14830356179415	LOC100268168	not-changed
DIAPH1	-0.339240658753618	6.54780121631488	-4.78218322910404	2.93065458384013e-06	5.90370519841882e-05	4.14591923249937	DIAPH1	not-changed
C1orf194	0.92305818479067	1.01474170224874	4.78043645459069	2.95412137007502e-06	5.94627763614705e-05	4.13835555699457	C1orf194	not-changed
EBNA1BP2	-0.308511899638654	6.24551697976419	-4.77924416215998	2.97024306474399e-06	5.97400978838761e-05	4.13319415590436	EBNA1BP2	not-changed
RAI14	-0.66105957026475	4.5452363859942	-4.77862242661149	2.97868356719896e-06	5.98626130464756e-05	4.13050310537589	RAI14	not-changed
MCRIP2	0.511426009091627	3.96817340544719	4.77609082606059	3.01329146313199e-06	6.05104068991273e-05	4.11954862149058	MCRIP2	not-changed
FRS2	-0.360984688858772	3.46273705357204	-4.77528182577135	3.02443236380683e-06	6.06863070290469e-05	4.1160490178755	FRS2	not-changed
PSMD6	-0.279095129574753	4.43173649615744	-4.77409931683537	3.04078846191331e-06	6.0966492820564e-05	4.11093456558545	PSMD6	not-changed
TGFB1I1	-0.613486840613847	3.48170679365951	-4.77389586697456	3.0436111095102e-06	6.0975111559472e-05	4.11005473398383	TGFB1I1	not-changed
LINC01537	-0.446038165069487	0.488488758376071	-4.77262983528943	3.06123283568074e-06	6.1279965712217e-05	4.10458040345854	LINC01537	not-changed
STK24	-0.537639581972708	4.64916385288631	-4.7705537060267	3.09034348706815e-06	6.18141468453357e-05	4.09560582497477	STK24	not-changed
SERINC2	-0.66417159363741	7.53648607822962	-4.76709657602665	3.13941163313523e-06	6.27463738409296e-05	4.08066875669774	SERINC2	not-changed
CST6	-1.21331334294047	4.62905525999237	-4.7645755987101	3.17566570150444e-06	6.34212296798102e-05	4.06978217560164	CST6	down-regulated
LINC02518	-0.421452420691513	0.536105821014393	-4.76405385588877	3.18321914878344e-06	6.35222972344937e-05	4.06752968284202	LINC02518	not-changed
LOC101928120	0.37778102899414	1.99029515790355	4.7634178839637	3.1924497723093e-06	6.36566490984021e-05	4.06478431307313	LOC101928120	not-changed
USP32	-0.380037074207261	3.62553588224465	-4.76287281094576	3.20038161716935e-06	6.37649138000989e-05	4.06243157990994	USP32	not-changed
WDR36	-0.328797258883969	4.02742124972725	-4.76137013975142	3.22234690940171e-06	6.41523955408468e-05	4.05594666830779	WDR36	not-changed
PPP1R12A	-0.370716851598881	3.9586562571671	-4.75983552559005	3.24492920727875e-06	6.45515464395663e-05	4.04932566614948	PPP1R12A	not-changed
LOC100506098	0.625969393827623	2.83788597390479	4.75872418140958	3.26137819857718e-06	6.48281596211719e-05	4.0445319492117	LOC100506098	not-changed
OLMALINC	0.500877466123304	3.21210001290291	4.75807888167032	3.2709661543344e-06	6.49680674286077e-05	4.04174891589101	OLMALINC	not-changed
RNF145	-0.475069638595294	6.43794446317023	-4.75662415656545	3.29268051551297e-06	6.53185098694711e-05	4.03547616758354	RNF145	not-changed
PRMT3	-0.350967392605053	3.34753902661463	-4.75655365382686	3.29373641966293e-06	6.53185098694711e-05	4.03517220172484	PRMT3	not-changed
FBXO2	-1.10268116012176	4.24411256888058	-4.75544008163753	3.31045753484243e-06	6.5599058600614e-05	4.03037163981667	FBXO2	not-changed
TOR1A	-0.268558944513622	5.16222744722225	-4.75485017762684	3.31934853101953e-06	6.57241325687419e-05	4.0278289691008	TOR1A	not-changed
NRTN	0.710070618340863	2.5454011690875	4.75355856547334	3.33889613103683e-06	6.60598525677108e-05	4.02226263635648	NRTN	not-changed
FURIN	-0.615075872954525	6.54329886784689	-4.75149632773449	3.37033696922448e-06	6.66301760952269e-05	4.0133778321755	FURIN	not-changed
GANAB	-0.344874208876412	8.11838849595431	-4.75067900644765	3.38287669026097e-06	6.68262377503258e-05	4.0098574316974	GANAB	not-changed
SPTBN1	-0.426794510491285	5.18201912887913	-4.75029399318608	3.38879932300467e-06	6.68913812146616e-05	4.00819926166766	SPTBN1	not-changed
MANCR	-0.396762086968624	0.544000617843664	-4.74914383665368	3.40655173023135e-06	6.71897505739052e-05	4.00324645108507	MANCR	not-changed
LUCAT1	-0.437329005765944	0.719307911719277	-4.74768403656099	3.42921262296167e-06	6.75667173384669e-05	3.99696169404495	LUCAT1	not-changed
CDYL	-0.379533201052669	4.4775241379013	-4.74757140865402	3.43096700686639e-06	6.75667173384669e-05	3.99647687345156	CDYL	not-changed
ADAMTS7	-0.60442766326872	1.79122309842093	-4.74466621269294	3.47652104087768e-06	6.84109541966687e-05	3.98397442234425	ADAMTS7	not-changed
PTX3	-0.660896371385371	0.981651462757429	-4.74344341822863	3.49586864023813e-06	6.87385961104847e-05	3.97871406326515	PTX3	not-changed
YBX1	-0.306165104033461	9.68969486314622	-4.74256387476611	3.5098493381461e-06	6.89602858010616e-05	3.97493104162435	YBX1	not-changed
TANGO6	-0.311382715242977	2.63829102213612	-4.74091183889955	3.53625501555824e-06	6.94255674587601e-05	3.9678270222586	TANGO6	not-changed
SLC35G2	-0.657757349780441	2.83358247123684	-4.73720414530594	3.59621709248507e-06	7.05090531454094e-05	3.95189087536419	SLC35G2	not-changed
IL1RL1	-0.38971505481591	0.529439043691261	-4.73715753072906	3.59697716473854e-06	7.05090531454094e-05	3.95169058621202	IL1RL1	not-changed
FBXO17	-0.733509108649195	2.65903690647073	-4.73668867868733	3.60463063466401e-06	7.06047674582191e-05	3.949676158247	FBXO17	not-changed
IFT172	0.44311240183205	3.54178750233745	4.73620511918426	3.61254063713336e-06	7.0705355649823e-05	3.94759871410623	IFT172	not-changed
PLPP4	-0.725513236410067	1.96705933704726	-4.73584111466572	3.61850601509315e-06	7.07677580833604e-05	3.94603501307235	PLPP4	not-changed
CSRNP1	-0.504043563483671	4.87573157405135	-4.73538508321415	3.62599295507402e-06	7.08597994433675e-05	3.94407612188754	CSRNP1	not-changed
LAGE3	0.443969748526886	6.86237889551773	4.73456071343449	3.63956505219542e-06	7.10705258429853e-05	3.94053542709743	LAGE3	not-changed
OR7E14P	0.646357258707574	3.01562272010804	4.73411882215998	3.6468603292576e-06	7.11584546481404e-05	3.93863770199474	OR7E14P	not-changed
ZPLD1	-0.150187583071928	0.144360528023531	-4.73223628153107	3.67809790120585e-06	7.17130595382009e-05	3.93055469261936	ZPLD1	not-changed
LINC00524	-0.597032084914573	0.815802887143322	-4.73168118969094	3.68735785964756e-06	7.18386394016809e-05	3.92817182429092	LINC00524	not-changed
ZNF672	0.301449161294871	5.51461202004081	4.73141965850866	3.69172847044809e-06	7.18688438597622e-05	3.92704921833923	ZNF672	not-changed
OPN3	-0.588132634040332	2.72189967305341	-4.73038412819829	3.7090829627942e-06	7.21515733899883e-05	3.92260477990015	OPN3	not-changed
CCDC88A	-0.498646233005156	2.80626650849385	-4.72966242014298	3.72122458667166e-06	7.23325447308572e-05	3.91950773021859	CCDC88A	not-changed
LOC100996288	0.22276997237179	0.335189187404128	4.72884076746938	3.73509427903486e-06	7.25468045065894e-05	3.91598227154178	LOC100996288	not-changed
SRRM2-AS1	0.221057593001447	0.734237235192851	4.7280679720779	3.74818472859188e-06	7.27456141955117e-05	3.9126669119484	SRRM2-AS1	not-changed
PUS7	-0.395747369733426	3.97265930235596	-4.72745663083079	3.75857162083141e-06	7.28916899647236e-05	3.91004452580013	PUS7	not-changed
SOCS5	-0.374273357210376	3.74408455056902	-4.72512263303616	3.79848286525409e-06	7.3564102038524e-05	3.90003530661143	SOCS5	not-changed
USP43	-0.492630720826095	3.26189516804774	-4.72509153918905	3.79901731674833e-06	7.3564102038524e-05	3.89990199029702	USP43	not-changed
GPX8	-0.627790200802637	4.15156447588928	-4.72258323929231	3.84237048112223e-06	7.43470971681381e-05	3.88914995596118	GPX8	not-changed
MET	-0.657677304337853	5.00542940686285	-4.72058248719006	3.87729285089799e-06	7.48848030084153e-05	3.88057699243532	MET	not-changed
SLC22A3	-0.962078512734219	2.72590617474899	-4.72055867049456	3.87771039967269e-06	7.48848030084153e-05	3.88047495929198	SLC22A3	not-changed
MDFI	-0.705452428068577	5.77814342500475	-4.72048650878776	3.87897578664632e-06	7.48848030084153e-05	3.88016581383851	MDFI	not-changed
OXCT2P1	-0.28127860587972	0.506325497426542	-4.71990440774077	3.88919775064575e-06	7.50253037696485e-05	3.87767219966919	OXCT2P1	not-changed
ZNF688	0.301489451956507	3.66292006624914	4.71965259582855	3.89362772729487e-06	7.50539450640356e-05	3.87659356335586	ZNF688	not-changed
SYNGR1	0.721566791981909	2.98875115827838	4.71760726476182	3.92979069459299e-06	7.56937689118014e-05	3.86783417248842	SYNGR1	not-changed
RNFT2	0.512759842956197	1.56355698470657	4.71710562429766	3.9387093941964e-06	7.5808256414129e-05	3.86568631865176	RNFT2	not-changed
SPSB1	-0.527810725871186	5.25520976075644	-4.7169097032686	3.94219798365153e-06	7.5818136767843e-05	3.86484750336946	SPSB1	not-changed
SENCR	-0.536287022058288	1.08854021897888	-4.7163593317255	3.95201389954934e-06	7.59496004541598e-05	3.86249130154075	SENCR	not-changed
PTK2	-0.356481159164933	4.48582667205816	-4.71540701075623	3.96905429793349e-06	7.62196011109564e-05	3.85841485322488	PTK2	not-changed
UGCG	-0.508082822676325	5.84830584684134	-4.71366557261537	4.00039816641232e-06	7.67636645140702e-05	3.85096233964359	UGCG	not-changed
MYL12A	-0.353476743704375	8.05427966308507	-4.70896118549206	4.08626928358265e-06	7.83524455632331e-05	3.8308413627543	MYL12A	not-changed
CHSY3	-0.446330123927242	1.103246342149	-4.70739650634709	4.11522175723257e-06	7.8804385270772e-05	3.82415285551296	CHSY3	not-changed
CHMP5	-0.318580989422875	6.85023869490452	-4.70735330788489	4.11602389025615e-06	7.8804385270772e-05	3.82396822219924	CHMP5	not-changed
CYP2T1P	0.761125802172971	2.31475343325544	4.70631169656764	4.13541079879166e-06	7.91161211603663e-05	3.81951673078426	CYP2T1P	not-changed
DNAJB5	-0.513162971929932	2.76737206666564	-4.70493487961543	4.16117180084744e-06	7.95142006527063e-05	3.81363395141094	DNAJB5	not-changed
STARD4	-0.566235875979445	3.67406388271879	-4.70486629791624	4.16245903821019e-06	7.95142006527063e-05	3.81334095742564	STARD4	not-changed
BMP2K	-0.310701560237066	1.71263618628287	-4.70308215608053	4.19608150268781e-06	8.00182508698723e-05	3.80572002380706	BMP2K	not-changed
CFAP410	0.390754289546025	3.03993406927505	4.70299696615349	4.19769345237809e-06	8.00182508698723e-05	3.80535619697386	CFAP410	not-changed
CHKB	0.327683872669196	2.63034900635095	4.70296673811391	4.19826556578971e-06	8.00182508698723e-05	3.80522710120862	CHKB	not-changed
FASTK	0.278412304934969	6.10975880044216	4.70206276924936	4.21540937716574e-06	8.02849605069616e-05	3.80136681651513	FASTK	not-changed
LINC00525	-0.308042088886037	0.428926962657213	-4.70096963957481	4.23623077580326e-06	8.06212612843872e-05	3.79669957529885	LINC00525	not-changed
TFG	-0.296131723724699	6.55388098328169	-4.70058416323867	4.24359675324906e-06	8.07011761664522e-05	3.79505395725419	TFG	not-changed
IL20	-0.617632071766496	0.913766488003941	-4.69802257542523	4.29286004932832e-06	8.15771458889139e-05	3.78412128242461	IL20	not-changed
XDH	-0.862729377911302	2.76634097672758	-4.6975772257114	4.30148086745216e-06	8.16306160539712e-05	3.78222107128305	XDH	not-changed
PDE4C	0.644857273079509	1.05837691123286	4.69754628086413	4.30208049917527e-06	8.16306160539712e-05	3.78208904190796	PDE4C	not-changed
RERGL	0.420330245827233	0.491389861087836	4.69727982504653	4.30724706355738e-06	8.16678399707089e-05	3.78095221091579	RERGL	not-changed
GPRC5A	-0.970635427332605	5.83848581381093	-4.69671957202932	4.31812985280099e-06	8.18133108096116e-05	3.7785620735624	GPRC5A	not-changed
TFPI2	-1.25538965952594	2.23495945476805	-4.69601527026698	4.33184835726941e-06	8.20122523687194e-05	3.7755577382035	TFPI2	down-regulated
LOC100506125	0.676957533243975	1.28813597020231	4.69383661129066	4.37455107339429e-06	8.27592316282901e-05	3.76626663902934	LOC100506125	not-changed
EGFR-AS1	-0.192933921632418	0.211215174985017	-4.69330905213841	4.384952325159e-06	8.28944659510584e-05	3.76401735643809	EGFR-AS1	not-changed
TMEM245	-0.334633859847342	4.15630316489306	-4.69194676253211	4.41192130750753e-06	8.33424689986764e-05	3.75821012724892	TMEM245	not-changed
TMEM219	0.323265856389733	6.92392084150809	4.69163511693661	4.41811332331531e-06	8.33434108902941e-05	3.75688182917603	TMEM219	not-changed
CCIN	-0.208002660303199	0.317754896854817	-4.69161505241854	4.41851226750333e-06	8.33434108902941e-05	3.75679631258019	CCIN	not-changed
LSM12	-0.307150911496909	3.7185911628082	-4.69093494522837	4.4320554353978e-06	8.35370330327234e-05	3.75389782225868	LSM12	not-changed
WEE2-AS1	0.297611584453811	1.04875716088888	4.68900174757702	4.47077056757026e-06	8.42044688642964e-05	3.74566081852707	WEE2-AS1	not-changed
ALDH1A1	1.42448909808595	4.91261025468695	4.68797764734456	4.49141152249802e-06	8.44155023011954e-05	3.74129846777519	ALDH1A1	up-regulated
LTBR	-0.351636357007033	6.0983864882173	-4.6879698159878	4.49156971837959e-06	8.44155023011954e-05	3.74126511169376	LTBR	not-changed
ALDH1B1	-0.57370539984541	4.69487452515937	-4.68795281886857	4.49191308403331e-06	8.44155023011954e-05	3.74119271606026	ALDH1B1	not-changed
PLEKHA8P1	-0.309739875386285	2.37351193473503	-4.68770074846407	4.49700822990502e-06	8.44489762142002e-05	3.74011910135135	PLEKHA8P1	not-changed
WASF1	-0.609822467911748	3.87896714653993	-4.68558671184502	4.53995941272616e-06	8.51927729856412e-05	3.7311169331093	WASF1	not-changed
DLL4	-0.429805774196279	2.21402320825504	-4.6845518939175	4.5611277958827e-06	8.5466374283516e-05	3.72671162675207	DLL4	not-changed
LINC00294	-0.413197378229619	3.53532076243272	-4.68454605728841	4.56124746009425e-06	8.5466374283516e-05	3.7266867820503	LINC00294	not-changed
LINC002481	0.300072899138453	0.944781776426986	4.68298002613869	4.59346420339796e-06	8.59578172247545e-05	3.72002161662367	LINC002481	not-changed
ARHGEF17	-0.469377595407951	3.32929339423241	-4.68294334088997	4.59422152258822e-06	8.59578172247545e-05	3.71986550342013	ARHGEF17	not-changed
CCM2	-0.314700387301069	4.65820305629266	-4.68231919538933	4.60712464410111e-06	8.61359921537994e-05	3.71720962437868	CCM2	not-changed
PTPRK	-0.500978224418242	4.99077575094066	-4.68188152223405	4.61619359496507e-06	8.62422737393657e-05	3.7153474042126	PTPRK	not-changed
CAST	-0.407464848885953	6.09634834627722	-4.68135074344503	4.62721485188905e-06	8.63848469382335e-05	3.71308923245687	CAST	not-changed
EXOSC3	-0.285112400511927	4.79971602703672	-4.68098780526425	4.63476560465422e-06	8.6462468450515e-05	3.71154525387557	EXOSC3	not-changed
SOX2	1.57182197390496	4.90696868435009	4.68026935098497	4.64974772382819e-06	8.6678508592768e-05	3.70848916741414	SOX2	up-regulated
YY2	-0.269234375083669	1.03218580929175	-4.67988201819986	4.65784422664578e-06	8.67373878307384e-05	3.70684173468055	YY2	not-changed
RAB3GAP1	-0.309016182554375	5.0928943562269	-4.67979267620576	4.65971368913711e-06	8.67373878307384e-05	3.70646175488393	RAB3GAP1	not-changed
PHC2	-0.335568961253033	6.08258172741236	-4.67781804192526	4.7012175423046e-06	8.74460778325168e-05	3.69806500683153	PHC2	not-changed
SNRNP35	0.243025931570967	3.97078144710162	4.6765627297836	4.72778726015638e-06	8.78761508027463e-05	3.69272858327631	SNRNP35	not-changed
SH2D3A	-0.459885883809677	4.38464513543164	-4.67217554305241	4.82178675597685e-06	8.95580115907857e-05	3.67408778022513	SH2D3A	not-changed
RNGTT	-0.328230057898934	3.86802191196081	-4.66982876926627	4.87280506132636e-06	9.04396878206698e-05	3.6641225606846	RNGTT	not-changed
N4BP2L1	0.489987790124546	2.68508063340487	4.66953389435282	4.87925222985697e-06	9.04934385541814e-05	3.66287071647761	N4BP2L1	not-changed
HMGA2	-0.75174724101861	1.09947129977805	-4.6686589349421	4.8984308149767e-06	9.07830636058554e-05	3.65915660738636	HMGA2	not-changed
MPND	0.413756503708041	4.98142007616028	4.66643288485055	4.9475524670447e-06	9.16268019750728e-05	3.6497098996493	MPND	not-changed
WDR38	0.636345523059328	0.861099064395557	4.66595723476866	4.95810986704342e-06	9.17556381567666e-05	3.64769187026628	WDR38	not-changed
DEPTOR	1.04238006341994	3.47284766154635	4.6651476618124	4.97612884842269e-06	9.19463896700075e-05	3.64425751171732	DEPTOR	not-changed
GRPEL1	-0.309576795237345	4.78380980420534	-4.66505706760018	4.97814915918527e-06	9.19463896700075e-05	3.64387322543522	GRPEL1	not-changed
RNASE4	0.456503204319495	1.1369685331405	4.66500808829841	4.97924175900052e-06	9.19463896700075e-05	3.64366546561621	RNASE4	not-changed
MIR6772	-0.790818403489329	2.10342639715152	-4.66474312606411	4.98515637776494e-06	9.19889500178016e-05	3.64254158375069	MIR6772	not-changed
ADNP2	-0.3592760460425	4.11809399260998	-4.66255720403467	5.03421051437241e-06	9.28269077697194e-05	3.63327167524593	ADNP2	not-changed
ERN2	1.35314038482834	2.41501586505637	4.66151119730348	5.05784804209262e-06	9.31953301928028e-05	3.6288371335485	ERN2	up-regulated
NPTN	-0.395915738137232	6.49994739468079	-4.66118039195106	5.0653457645888e-06	9.32660448836824e-05	3.62743485956544	NPTN	not-changed
SPEG	-0.579368340299264	1.7026914742997	-4.6597420681802	5.09807010709882e-06	9.38008090535735e-05	3.62133882091358	SPEG	not-changed
GATM	0.851643649341516	3.66874603865851	4.65867549260879	5.1224679264181e-06	9.41817100785805e-05	3.61681938176269	GATM	not-changed
GPI	-0.38723692610264	7.21453749296248	-4.65849551479631	5.12659597667166e-06	9.41896505216466e-05	3.61605684106679	GPI	not-changed
EAF1	-0.373526973282024	3.9307976624128	-4.65813415740435	5.13489390580691e-06	9.42645676263463e-05	3.61452589538454	EAF1	not-changed
NCKAP1	-0.419427240661824	4.64239206787649	-4.65799591442601	5.13807182957246e-06	9.42645676263463e-05	3.61394023434094	NCKAP1	not-changed
B3GNT5	-0.648283921908767	4.47440766840125	-4.65713436265999	5.15791987733281e-06	9.45606275065266e-05	3.61029063292393	B3GNT5	not-changed
ACER3	-0.365164030379413	3.33203844502861	-4.65673191681364	5.16721653082248e-06	9.46019734540561e-05	3.60858603502834	ACER3	not-changed
CAMK2N1	-1.01951590109992	5.08664378275274	-4.65671533803975	5.1675998527664e-06	9.46019734540561e-05	3.6085158167018	CAMK2N1	not-changed
ASAP2	-0.654602193091725	3.18343539204128	-4.65562775144684	5.19280613101613e-06	9.49951749007064e-05	3.60390987319145	ASAP2	not-changed
ZMYND10	0.893938191123428	1.59300265262842	4.65448286991228	5.21946822144975e-06	9.54144251701607e-05	3.59906226247984	ZMYND10	not-changed
BSPRY	0.772609728838263	4.81666726843458	4.65421874345173	5.22563790978873e-06	9.54587317958037e-05	3.59794405135191	BSPRY	not-changed
SEH1L	-0.325327906292519	3.99857371206225	-4.65404809449746	5.229627806132e-06	9.54631843722506e-05	3.59722161686931	SEH1L	not-changed
C12orf74	0.453695462162903	0.76515540676344	4.65225258764428	5.27178628940426e-06	9.60873972065017e-05	3.5896217719812	C12orf74	not-changed
PLEKHG7	0.453695462162903	0.76515540676344	4.65225258764428	5.27178628940426e-06	9.60873972065017e-05	3.5896217719812	PLEKHG7	not-changed
VPREB3	0.530235263132468	1.45680006432211	4.65201579231034	5.27737061144447e-06	9.60873972065017e-05	3.58861967210138	VPREB3	not-changed
MUC20	1.13681515044531	4.43590677970603	4.65195073776947	5.27890578382068e-06	9.60873972065017e-05	3.58834437373612	MUC20	not-changed
PDCD6IP	-0.337903988659249	5.50755168759808	-4.65153830631724	5.28864844949588e-06	9.61960231538212e-05	3.58659911812756	PDCD6IP	not-changed
PCMT1	-0.324385962248143	6.19244153582151	-4.65114424005292	5.29797345907956e-06	9.62969027515866e-05	3.58493169874034	PCMT1	not-changed
USP10	-0.33329808273814	5.55917131665451	-4.65016629637627	5.32118354378909e-06	9.66498362411812e-05	3.58079422225438	USP10	not-changed
MAPK14	-0.326524933907526	4.94435919955522	-4.64958837700884	5.33494562781135e-06	9.68307830723053e-05	3.57834950962511	MAPK14	not-changed
TIMM23B	-0.326207031006637	2.49903239808369	-4.64852342214779	5.36039539381022e-06	9.72234560999756e-05	3.5738452106977	TIMM23B	not-changed
ZFAND3	-0.351725490232328	5.70897989301217	-4.64754474622205	5.38388636853244e-06	9.75800685130243e-05	3.56970659999147	ZFAND3	not-changed
MMADHC	-0.310731439523866	6.86774963810634	-4.64698064144528	5.397471475559e-06	9.77567630502275e-05	3.56732145498021	MMADHC	not-changed
ACTG1	-0.299658209388001	11.8874414842005	-4.64580453776312	5.42590134103814e-06	9.82018777511895e-05	3.56234944283938	ACTG1	not-changed
AP4E1	-0.3581483117692	2.93807192731517	-4.64259351465076	5.50425737696493e-06	9.95493191889263e-05	3.54878014474488	AP4E1	not-changed
NETO2	-0.506304248656101	4.12587303060935	-4.64153902297492	5.53022612832402e-06	9.99480513674333e-05	3.54432574514555	NETO2	not-changed
LINC01449	-0.0596868157415514	0.0618425672553432	-4.64112208533487	5.54052647706345e-06	0.000100063243242387	3.54256474590905	LINC01449	not-changed
TJP3	1.0356112676923	4.26915579315933	4.64057886398451	5.55397435210059e-06	0.000100235076780864	3.5402705681244	TJP3	not-changed
RNF11	-0.380696003841706	6.3631772053747	-4.6388462281023	5.59707744182701e-06	0.000100941489348958	3.53295466634326	RNF11	not-changed
ECPAS	-0.264814828968869	5.46044845395474	-4.63808519863596	5.61611134722498e-06	0.000101206129162775	3.52974201391182	ECPAS	not-changed
FAM83A	-1.27662702442612	5.3639866184172	-4.6379422152523	5.61969441452444e-06	0.000101206129162775	3.52913846537879	FAM83A	down-regulated
TAF1D	-0.373551808067276	4.42194622018782	-4.63773751204153	5.62482797062856e-06	0.000101227041790627	3.52827441796703	TAF1D	not-changed
HNRNPC	-0.251072694385506	7.60342682603704	-4.63631379995052	5.66065699695478e-06	0.000101799945132956	3.52226585144563	HNRNPC	not-changed
RPL17	-0.346871968957807	5.61579394984767	-4.63584050316143	5.672616538776e-06	0.000101943079871388	3.52026871641345	RPL17	not-changed
IPO5	-0.353530236231653	5.51038697305363	-4.63483772552257	5.69803574123244e-06	0.000102327727127432	3.51603793806718	IPO5	not-changed
PINK1	-0.421001388502583	3.74747216282476	-4.62941195319996	5.83748578755455e-06	0.000104758204453699	3.49315965655197	PINK1	not-changed
PRKAB2	-0.414305581703045	3.86899840024155	-4.62562671045099	5.93671135860014e-06	0.000106463909606761	3.47721219633877	PRKAB2	not-changed
DNAJC6	-0.450082602023964	0.914178652307581	-4.62531989445528	5.94482492290863e-06	0.000106534439880788	3.475920043439	DNAJC6	not-changed
DHRS4L1	0.243449964182941	0.753917430436343	4.62473937079962	5.96020573668669e-06	0.000106735012500342	3.47347537079246	DHRS4L1	not-changed
RRS1	-0.38618675592196	5.73161225321944	-4.62416383701241	5.97549215622835e-06	0.000106933614197449	3.47105196658456	RRS1	not-changed
PCYT2	0.363811397743225	3.92796547705174	4.6239590978053	5.98093921113349e-06	0.000106955981696361	3.47018993106345	PCYT2	not-changed
UBE2Q2	-0.382049844267495	5.28215374690482	-4.62367134206418	5.98860298851208e-06	0.000107017931245619	3.46897841648758	UBE2Q2	not-changed
PPP1R14B	-0.360879688444707	7.62077860250928	-4.62220186558312	6.0278870741328e-06	0.000107644461324545	3.46279259042933	PPP1R14B	not-changed
DNAJB6	-0.305226160488759	4.37504098880931	-4.62019289836677	6.0819951521429e-06	0.000108504634031337	3.45433843702478	DNAJB6	not-changed
URB1	-0.432005580465853	3.92976455570301	-4.61995191056474	6.08851706168863e-06	0.000108504634031337	3.45332451823037	URB1	not-changed
ATF1	-0.350773415293488	4.85461062833274	-4.61994039449032	6.08882889239147e-06	0.000108504634031337	3.4532760672502	ATF1	not-changed
SIK3	-0.335385141361724	3.27617150152456	-4.61893009563305	6.11624554207106e-06	0.000108917040634938	3.44902588589757	SIK3	not-changed
ENDOV	0.34415891113893	2.6510082173927	4.61842103309819	6.13010504043436e-06	0.000109087616442311	3.44688463036732	ENDOV	not-changed
ZDHHC8	-0.385925699039714	4.23103032494166	-4.61781027095843	6.14677325800075e-06	0.000109237561130931	3.44431586129572	ZDHHC8	not-changed
HYOU1	-0.540275819286395	5.7581826006379	-4.61779815152892	6.14710444852472e-06	0.000109237561130931	3.44426489178911	HYOU1	not-changed
TCOF1	-0.281981071067709	4.95929885921809	-4.61721857008911	6.16296287480381e-06	0.000109443054312631	3.44182753418239	TCOF1	not-changed
KATNAL2	0.44348039279635	1.53939064042403	4.61661072458319	6.17963696177188e-06	0.000109662735861304	3.43927159279364	KATNAL2	not-changed
BYSL	-0.356191474609676	5.31167108962474	-4.6163173300272	6.18770073051133e-06	0.00010967520860959	3.43803799388724	BYSL	not-changed
TMEM37	0.749500952609291	3.9894083778897	4.61627199885209	6.18894753288819e-06	0.00010967520860959	3.43784740153855	TMEM37	not-changed
KIAA1586	-0.344972432698809	2.78903427083281	-4.61474963035292	6.23095991893731e-06	0.000110342982358777	3.43144760656178	KIAA1586	not-changed
MAPK6	-0.518811669826813	5.35122970765512	-4.61339070531923	6.26869355825386e-06	0.000110934109684016	3.42573640621798	MAPK6	not-changed
SYNPR-AS1	0.569334674346687	0.679589638021994	4.61208010560115	6.30529361123872e-06	0.000111504369948089	3.42022964870031	SYNPR-AS1	not-changed
HSPA5	-0.344154164002207	9.19878267702445	-4.60865666496789	6.40187009333431e-06	0.000113133741739555	3.40585157915425	HSPA5	not-changed
SPAG9	-0.381421175677509	4.26947242433389	-4.60798789257945	6.42090189444184e-06	0.000113359768162862	3.40304386162109	SPAG9	not-changed
LINC00634	0.317605237341856	1.0332426244855	4.60789474152925	6.4235570861819e-06	0.000113359768162862	3.40265281140383	LINC00634	not-changed
NAA25	-0.281528218071761	3.34271284507468	-4.60718815854889	6.4437320698916e-06	0.000113637110267853	3.39968677732687	NAA25	not-changed
PIM1	-0.573140650344637	6.62442118143107	-4.60696272339608	6.45018171577946e-06	0.000113672185797516	3.39874054556035	PIM1	not-changed
SUSD4	1.07880569588024	4.37634977181191	4.60616269442244	6.47312053531944e-06	0.000113997602350757	3.39538285399467	SUSD4	not-changed
MTAP	-0.370737643523499	3.66704928876891	-4.60527693804239	6.49860894545163e-06	0.000114309853410101	3.39166594194075	MTAP	not-changed
CORO6	-0.761750169347588	2.14406457681898	-4.60523484769964	6.49982253232493e-06	0.000114309853410101	3.39148933265793	CORO6	not-changed
ESYT1	-0.351883473340297	6.18017691622635	-4.60441482145243	6.52350983268165e-06	0.000114647311080156	3.38804880940286	ESYT1	not-changed
LOC105375787	0.244676187434514	0.26781353588044	4.60361149999972	6.54679513408131e-06	0.000114977243557405	3.3846788747954	LOC105375787	not-changed
ZNF532	-0.49621779968013	4.11326978033101	-4.60307543537675	6.56237812621972e-06	0.000115102024423908	3.38243035914223	ZNF532	not-changed
HOXB3	0.791671575129414	3.34064869184246	4.60305634320456	6.562933778909e-06	0.000115102024423908	3.38235028136702	HOXB3	not-changed
PAIP1	-0.379804504602403	5.56098013786857	-4.60184639910721	6.59824011898718e-06	0.000115641645771768	3.37727601803621	PAIP1	not-changed
TUBB	-0.344279348040201	9.84662523741655	-4.60165018616318	6.60398283607641e-06	0.000115662745437619	3.37645324637475	TUBB	not-changed
SRF	-0.332575599790336	5.75653248515145	-4.60098512472576	6.62348350727063e-06	0.000115924608664682	3.37366469200957	SRF	not-changed
BCL2L14	0.46673702836531	1.21831384343339	4.60021653394633	6.64608884643821e-06	0.000116178278809941	3.37044247059968	BCL2L14	not-changed
TWSG1	-0.465802227689989	5.03301430393324	-4.60018237133574	6.64709533826055e-06	0.000116178278809941	3.37029925864922	TWSG1	not-changed
CHRNB1	-0.489023631320729	3.18160746267913	-4.5985825687341	6.69439299771709e-06	0.000116924754462525	3.36359378499214	CHRNB1	not-changed
TTLL11	-0.299230328555263	1.84029610897514	-4.59753562667028	6.72552063491929e-06	0.000117387974205239	3.35920665853357	TTLL11	not-changed
FAM81A	0.613659357435222	2.24439330745431	4.59676489940089	6.74852481579266e-06	0.000117708869186067	3.35597752717091	FAM81A	not-changed
CCNYL1	-0.465970119614851	3.98510805722617	-4.59526709366971	6.79344709102953e-06	0.000118411362668061	3.34970344873193	CCNYL1	not-changed
NDUFS3	0.274165863024486	5.90940175825712	4.59445380251564	6.81795975101552e-06	0.000118757394624148	3.34629742048933	NDUFS3	not-changed
ASIC3	0.414737606326239	1.45778721901697	4.59407506518363	6.82940394581675e-06	0.000118875478655224	3.34471145872348	ASIC3	not-changed
KLHL18	-0.275426194864075	3.15464276454851	-4.59244912730164	6.87874476625014e-06	0.000119652595821401	3.3379041024683	KLHL18	not-changed
KCNJ11	0.596895589667151	1.59806953956515	4.59078923836374	6.92946957596789e-06	0.000120452710234918	3.3309567029589	KCNJ11	not-changed
FAM83B	-0.819600088483778	3.62773407072763	-4.59044674414345	6.93998060645711e-06	0.000120501293973246	3.32952347109845	FAM83B	not-changed
PSMG1	-0.362318272987869	5.75283817660622	-4.59039005308237	6.94172191471666e-06	0.000120501293973246	3.32928624534536	PSMG1	not-changed
GPR89B	0.203360595427011	1.6501065481824	4.58936035691252	6.97342305169463e-06	0.000120969189670752	3.32497787617982	GPR89B	not-changed
GALNT15	-0.403722332439034	0.721048374688232	-4.58844376247092	7.00175927278224e-06	0.00012137811669953	3.32114342514029	GALNT15	not-changed
TMX3	-0.358641639647518	4.24106934836557	-4.58792906082459	7.01771964048904e-06	0.000121572093540845	3.31899052303751	TMX3	not-changed
EPAS1	-0.591004374879166	6.20227831455602	-4.58616694980662	7.07262634269399e-06	0.000122440038784559	3.311621483427	EPAS1	not-changed
MAFG-DT	0.570767447076453	2.75823310965143	4.58512100492257	7.10541279392117e-06	0.000122924123711808	3.3072485382966	MAFG-DT	not-changed
ULBP3	-0.62406278930923	2.2369141234704	-4.58495808012378	7.11053301892041e-06	0.000122929248928866	3.3065674490545	ULBP3	not-changed
NFYA	-0.365489712010463	4.77479898665568	-4.58401450148381	7.14025666892147e-06	0.000123359430979068	3.30262332453074	NFYA	not-changed
OXER1	0.629935294724585	2.30838565573617	4.58259922864562	7.18506334561162e-06	0.000124049437151911	3.29670882224465	OXER1	not-changed
NLN	-0.368360133723881	2.93362630554391	-4.58211740485479	7.20037921633394e-06	0.00012422969774532	3.29469560676625	NLN	not-changed
SNTB2	-0.340854624659193	3.56197473678152	-4.58040366245885	7.25510934291307e-06	0.000125089276986099	3.28753648807127	SNTB2	not-changed
SLC7A1	-0.511020683144989	5.37809324041047	-4.579345082053	7.28911589452086e-06	0.000125590629033181	3.28311542490722	SLC7A1	not-changed
CDCA4	-0.389137805845852	6.13624524160953	-4.57878101192639	7.30729902810846e-06	0.000125818852117086	3.28075999118095	CDCA4	not-changed
LINC01337	0.274662137786123	0.742422582155485	4.57853741490085	7.31516500450199e-06	0.000125869243625742	3.27974285905529	LINC01337	not-changed
ARRB2	0.349166566788462	5.06179861480358	4.57779105092898	7.33931653667267e-06	0.00012619959737114	3.27662672350617	ARRB2	not-changed
RAP2B	-0.553634420958546	6.14382312334706	-4.57694917435694	7.36665080274959e-06	0.000126574916636456	3.27311233017363	RAP2B	not-changed
TNFRSF14	0.495792808924508	4.78141806353388	4.57681310782816	7.3710778279049e-06	0.000126574916636456	3.27254437507995	TNFRSF14	not-changed
FBF1	0.377293954137483	2.57830229203801	4.57641621300211	7.38400571805368e-06	0.00012671152707957	3.27088777858483	FBF1	not-changed
CYP2D6	0.53695744058483	1.61121878792803	4.57440146348489	7.4499683791859e-06	0.000127585715192738	3.26248030448577	CYP2D6	not-changed
LOC107987478	0.53695744058483	1.61121878792803	4.57440146348489	7.4499683791859e-06	0.000127585715192738	3.26248030448577	LOC107987478	not-changed
LOC107987479	0.53695744058483	1.61121878792803	4.57440146348489	7.4499683791859e-06	0.000127585715192738	3.26248030448577	LOC107987479	not-changed
TFAP2A	-0.561405139425944	4.69822460872813	-4.57312006255346	7.4922157634349e-06	0.000128193354748625	3.25713469626371	TFAP2A	not-changed
CDH2	-0.827374784110851	1.51294021951977	-4.57302041723008	7.49551067674336e-06	0.000128193354748625	3.25671905991138	CDH2	not-changed
BCAT1	-0.810290391227111	2.07678635279115	-4.57169042591546	7.53962237978216e-06	0.000128861299197846	3.25117219031167	BCAT1	not-changed
SLAMF9	-0.660275112136555	1.16357033768832	-4.57064887415265	7.57434165423231e-06	0.000129367927865149	3.24682924180609	SLAMF9	not-changed
LMF1	0.343485045612461	1.59457524132331	4.56943401248905	7.61503235678228e-06	0.000129975800099051	3.24176470284607	LMF1	not-changed
L3HYPDH	-0.373621145990971	2.62181372363979	-4.56878555037962	7.63683798871561e-06	0.000130260737929344	3.23906184786234	L3HYPDH	not-changed
UBE3C	-0.383373872363452	4.97245625809558	-4.56845814055482	7.64787049794812e-06	0.000130361661471045	3.23769729430126	UBE3C	not-changed
CATSPER3	0.256084224845462	1.19137064573066	4.56665240322119	7.70899314346274e-06	0.000131315690023303	3.23017296807648	CATSPER3	not-changed
NEURL2	0.247307197977687	1.16994926122482	4.56627651326894	7.72177563573711e-06	0.00013144556347728	3.22860698905542	NEURL2	not-changed
USF1	0.267861623953181	6.4633095137876	4.56569562298778	7.74156945488062e-06	0.000131633454436296	3.22618718159918	USF1	not-changed
BFAR	-0.29835595432861	5.34690312923182	-4.56564946497959	7.74314437860563e-06	0.000131633454436296	3.22599491293421	BFAR	not-changed
ITPRIPL2	-0.578188885760307	4.3825098374546	-4.56489782561336	7.76883391900594e-06	0.000131982129838686	3.2228642317732	ITPRIPL2	not-changed
SPPL2B	0.382734043611529	4.43969429982489	4.56464211524025	7.77759226197629e-06	0.000132042893812086	3.22179926245598	SPPL2B	not-changed
NRBF2	-0.297744473912787	5.19440145218868	-4.56341592720117	7.81972256426809e-06	0.000132669767047433	3.2166931999418	NRBF2	not-changed
FAM149A	0.650590943267721	1.52458278995002	4.56187723758405	7.87290058526803e-06	0.000133483117507908	3.21028746949002	FAM149A	not-changed
ZNF692	0.327846846710704	4.91427024409736	4.56115201037432	7.89808528230444e-06	0.000133821081947449	3.20726890495214	ZNF692	not-changed
TRAM1	-0.363642526475974	7.1158740176856	-4.55980534028232	7.94505623184465e-06	0.000134450948860873	3.20166482861312	TRAM1	not-changed
COX5B	0.337442248466703	7.96680760865672	4.55978373283607	7.94581207018308e-06	0.000134450948860873	3.20157492211527	COX5B	not-changed
RTCA	-0.256904137860951	5.16244576537791	-4.55865708441749	7.98531868289143e-06	0.000135029778365045	3.19688754680709	RTCA	not-changed
ARHGAP26	0.626816355351598	2.94949828764263	4.55795140656865	8.01015983477662e-06	0.000135278225203676	3.19395210235514	ARHGAP26	not-changed
FUBP3	-0.335212151204523	5.03896822408216	-4.55793811785482	8.01062833388324e-06	0.000135278225203676	3.19389682830166	FUBP3	not-changed
GLG1	-0.338258514292821	5.35274108999668	-4.55694117991132	8.04585102797714e-06	0.000135767891355229	3.18975048063289	GLG1	not-changed
HOXB2	0.84999697529667	4.41056875372198	4.55681612162471	8.05027994497318e-06	0.000135767891355229	3.18923040708017	HOXB2	not-changed
DKK1	-1.2399693999935	3.40191887123364	-4.55654104171135	8.06003010171619e-06	0.000135842425318805	3.1880864887515	DKK1	down-regulated
HMGN4	-0.473168121179475	6.73440382180765	-4.55553701509308	8.09571408611145e-06	0.000136353656349225	3.18391174602102	HMGN4	not-changed
ALOX15	1.15748773285228	1.66049672885516	4.55300930450897	8.18622500655737e-06	0.000137787035562815	3.17340497718622	ALOX15	not-changed
NDE1	-0.45839399772672	4.54327610788979	-4.55182754158569	8.22887396245074e-06	0.000138374387117827	3.16849451608163	NDE1	not-changed
FIGN	-0.414388285094498	0.756519008088538	-4.5516569285205	8.23504888242003e-06	0.000138374387117827	3.16778567394649	FIGN	not-changed
CACNA1F	0.315280641144258	0.563589261497277	4.55159169491796	8.23741102922512e-06	0.000138374387117827	3.16751465536587	CACNA1F	not-changed
PTTG1IP	-0.347360046980634	7.74865096336928	-4.55057435749949	8.27433381674584e-06	0.000138903062353185	3.16328846608485	PTTG1IP	not-changed
SERPINB9	-0.582787085450535	4.1371291493222	-4.54832130672327	8.35667228017189e-06	0.000140192942538262	3.15393176807302	SERPINB9	not-changed
BICD1	-0.422661155025876	2.19569686334311	-4.54531117974519	8.46790835270729e-06	0.000141965597731605	3.14143713768053	BICD1	not-changed
CSGALNACT2	-0.403734233104352	3.99065413475305	-4.5439216182657	8.51973705493056e-06	0.000142740604451542	3.13567162201021	CSGALNACT2	not-changed
RAB37	0.424465159885567	1.34174803559159	4.54363896337235	8.53031694788372e-06	0.000142823959778529	3.13449902404509	RAB37	not-changed
EDRF1-DT	0.175727480146756	0.527812868561414	4.54272663253653	8.56455212174197e-06	0.000143303008350854	3.13071462829019	EDRF1-DT	not-changed
ANKRD23	0.190385202498238	0.79451587065068	4.54241963438221	8.57610188525739e-06	0.000143374608928703	3.12944132891055	ANKRD23	not-changed
TINF2	-0.308687705210345	6.14039356919038	-4.54229411001289	8.58082862484858e-06	0.000143374608928703	3.12892072757854	TINF2	not-changed
LOC541472	-0.217168069522907	0.261053425232933	-4.54216454333935	8.58571020779346e-06	0.000143374608928703	3.12838337394109	LOC541472	not-changed
TFPI	-0.746849267643882	1.97390304236937	-4.54159903752967	8.60704760205719e-06	0.000143636800290258	3.12603819616047	TFPI	not-changed
ACOT7	-0.445641764390396	5.41412348743654	-4.54000827625113	8.66734317111549e-06	0.000144548367820377	3.11944256656103	ACOT7	not-changed
BLZF1	-0.340424733125185	4.60883144739431	-4.53951274281176	8.68620846451807e-06	0.000144723248657316	3.11738838146209	BLZF1	not-changed
TGM1	-1.38260526656841	4.71630942581461	-4.53943458173291	8.68918771124645e-06	0.000144723248657316	3.1170643897699	TGM1	down-regulated
LRRC59	-0.358664274302544	6.74520743729684	-4.53837929842717	8.72950796760043e-06	0.000145192230598573	3.11269051446002	LRRC59	not-changed
VPS35	-0.304083752345364	5.41168682586003	-4.53834495516649	8.73082317160221e-06	0.000145192230598573	3.11254818505631	VPS35	not-changed
HNRNPK	-0.240082272578698	8.58536721570109	-4.53825058248323	8.73443823363072e-06	0.000145192230598573	3.11215707932346	HNRNPK	not-changed
WWP1	-0.347599653919566	4.67364197425074	-4.53780002757003	8.7517171363824e-06	0.000145384620460517	3.11028995392287	WWP1	not-changed
FAM83A-AS1	-0.949455079648285	2.93564294597992	-4.53735176794057	8.76894061743552e-06	0.000145532989845313	3.10843249638721	FAM83A-AS1	not-changed
MEFV	-0.31788065280758	0.680280049924359	-4.53727040040918	8.77207049414909e-06	0.000145532989845313	3.10809534969613	MEFV	not-changed
LOC101929340	0.410506435381098	0.978438179492417	4.53694066676454	8.78476499738869e-06	0.00014560642736652	3.10672914953832	LOC101929340	not-changed
HAUS6	-0.342286372351307	3.5093346270604	-4.5368586660262	8.78792470626333e-06	0.00014560642736652	3.10638940529158	HAUS6	not-changed
BMPER	-0.43489535977712	0.395326748961744	-4.53568741055939	8.83317573586464e-06	0.000146170485868793	3.10153724567028	BMPER	not-changed
TWF1	-0.383081585758636	5.76915313747828	-4.53568059075483	8.83343987120594e-06	0.000146170485868793	3.10150899638119	TWF1	not-changed
TAB2	-0.354433372585759	4.52679174757846	-4.53537336731827	8.84534670654395e-06	0.000146272530903867	3.10023643957194	TAB2	not-changed
SHISA8	0.413554344369348	0.806552666092569	4.53500065777821	8.8598122491346e-06	0.000146416728628208	3.09869272955909	SHISA8	not-changed
TRIOBP	0.318940533436005	3.33690509988757	4.53480896862471	8.86726090951348e-06	0.000146444854022769	3.09789882221628	TRIOBP	not-changed
CLIP1	-0.451384647534637	4.4968047784193	-4.53406343389579	8.89628818042021e-06	0.000146829087889668	3.09481135700832	CLIP1	not-changed
ING4	0.415538165425642	5.10661011895467	4.53359600736721	8.91453391258534e-06	0.000147034995271464	3.09287583438333	ING4	not-changed
NRDC	-0.253528909130538	6.2725994576394	-4.5328343780264	8.94434075875559e-06	0.000147315706080521	3.0897224377454	NRDC	not-changed
NDUFA6-DT	0.246584165112844	1.04368562219594	4.5326505434235	8.95154957993788e-06	0.000147315706080521	3.08896136923001	NDUFA6-DT	not-changed
ACTL10	0.458638584653257	2.53844230858867	4.53257158727752	8.9546474505929e-06	0.000147315706080521	3.08863450172289	ACTL10	not-changed
SEPTIN3	0.745327473460171	2.68413418459116	4.53243411195174	8.96004379986685e-06	0.000147315706080521	3.08806538445021	SEPTIN3	not-changed
C17orf97	0.486688459044237	2.20524966114154	4.53242357002157	8.96045773357955e-06	0.000147315706080521	3.08802174380879	C17orf97	not-changed
OVCH2	-0.400561743580435	0.423823288357934	-4.53193286751869	8.97974574399737e-06	0.000147537627849313	3.08599046807469	OVCH2	not-changed
MFSD14B	-0.338590886657152	6.41724790590781	-4.53156355286291	8.99428868229979e-06	0.000147681352120519	3.08446180359678	MFSD14B	not-changed
CTSB	-0.467013859598291	9.16244097989061	-4.53089182828836	9.02079802174978e-06	0.000147975044781928	3.0816816773073	CTSB	not-changed
AKR1A1	0.316628183504316	7.29379265499941	4.53081615405986	9.02378917674981e-06	0.000147975044781928	3.08136849956725	AKR1A1	not-changed
BGLAP	0.378276952247067	1.7863087364247	4.52802039736313	9.13496688762564e-06	0.000149598777726752	3.0698013749477	BGLAP	not-changed
GATAD2A	-0.253369591781947	5.34409815371337	-4.52795461180148	9.13759874195488e-06	0.000149598777726752	3.06952926767873	GATAD2A	not-changed
LIMK1	-0.352068275989705	4.77149994260323	-4.52788413757617	9.14041898208816e-06	0.000149598777726752	3.06923777052461	LIMK1	not-changed
TMEM52B	-0.630555976472706	1.00307913618889	-4.52702054153544	9.17504640534044e-06	0.000150069131930225	3.06566605702174	TMEM52B	not-changed
FAM3D	1.280823758638	2.70801165258866	4.52661077125622	9.19152094387422e-06	0.000150189677456803	3.06397150631404	FAM3D	up-regulated
HSPD1	-0.3930606742968	7.83148541019418	-4.52654410620252	9.19420385482922e-06	0.000150189677456803	3.06369583413388	HSPD1	not-changed
PARD6A	0.610124666394184	3.38953031472331	4.52556748244154	9.23359410016778e-06	0.000150666814706087	3.05965771159355	PARD6A	not-changed
ABL1	-0.383974431758328	5.32549725143858	-4.52552681665375	9.2352377887575e-06	0.000150666814706087	3.05948958363064	ABL1	not-changed
C2orf50	0.590593195532467	0.725696327028961	4.52525734024758	9.24613698319377e-06	0.000150748118197522	3.05837549723594	C2orf50	not-changed
LAMA1	-0.604402114033826	0.72465612572073	-4.52472407140206	9.26774192560731e-06	0.000151003751592232	3.05617098951474	LAMA1	not-changed
LDHC	0.572860272829124	1.39135526545517	4.52410384692497	9.2929308296847e-06	0.000151317416187128	3.05360728893045	LDHC	not-changed
ADAMTS1	-0.722677800849221	2.97254246589712	-4.52374058090694	9.3077145303089e-06	0.000151461359754701	3.05210586585878	ADAMTS1	not-changed
COL8A2	-0.73342597322601	3.90092445661133	-4.52330883540575	9.32531450899861e-06	0.00015163888591889	3.05032154183742	COL8A2	not-changed
SBDSP1	-0.416705245438002	4.70354970658886	-4.52318116257676	9.33052517838638e-06	0.00015163888591889	3.04979392144234	SBDSP1	not-changed
HENMT1	0.495990326462044	5.04360786366333	4.52174626687464	9.38927986721588e-06	0.000152496506600549	3.04386494521292	HENMT1	not-changed
CAP2	-0.638918372424416	2.6527004678451	-4.52141467215094	9.40290816652146e-06	0.000152620578858259	3.04249502606662	CAP2	not-changed
MBD1	-0.303647940823374	4.96111872778209	-4.52095917025972	9.42165995262768e-06	0.000152827600619231	3.04061334767112	MBD1	not-changed
CYP27B1	-0.514853010395015	2.63418203115076	-4.51991068768879	9.46495981005804e-06	0.000153432296971825	3.0362826779507	CYP27B1	not-changed
AGBL3	0.22383124325632	0.85855012819831	4.51963201521077	9.47650045305555e-06	0.000153521717129825	3.03513178808565	AGBL3	not-changed
LOC101929460	-0.0967471813012903	0.0926629433033292	-4.5188080955642	9.51070051837714e-06	0.000153977878849939	3.03172943376374	LOC101929460	not-changed
ID1	-0.669754517110398	8.64934076353025	-4.51821821617431	9.53525862867071e-06	0.000154164644668244	3.02929386618815	ID1	not-changed
HES6	0.941385738531483	4.48961243188657	4.51814886869766	9.53814973195295e-06	0.000154164644668244	3.02900755342578	HES6	not-changed
KCTD9	-0.407245931394397	4.48837996864749	-4.51797624063286	9.5453502719336e-06	0.000154164644668244	3.02829484553829	KCTD9	not-changed
MYO15B	0.649119277281276	3.05914363759111	4.51795024004547	9.54643524257303e-06	0.000154164644668244	3.02818750217182	MYO15B	not-changed
GBX2	-0.477628497086974	0.752959320390294	-4.51754275187272	9.56345468241895e-06	0.00015434168186959	3.02650525674178	GBX2	not-changed
NAB1	-0.382565733743425	5.51013306645519	-4.51656164466849	9.60455198959209e-06	0.000154906834399225	3.02245545186465	NAB1	not-changed
ARHGEF26	0.667031948098667	2.64050776906948	4.51607806910687	9.62487072342841e-06	0.000155136357144292	3.0204596283063	ARHGEF26	not-changed
GABARAPL1	-0.46578722668679	4.87556347114115	-4.51551336951597	9.6486503803582e-06	0.000155421338585757	3.01812921773809	GABARAPL1	not-changed
ADRB2	-0.900449612182878	2.97560610867346	-4.5138676050019	9.71827641555929e-06	0.000156376468895523	3.01133886521489	ADRB2	not-changed
LPCAT1	-0.653302690499249	4.99356862218729	-4.51382186335884	9.7202184487897e-06	0.000156376468895523	3.01115016724016	LPCAT1	not-changed
LOC101927497	-0.433403603622581	0.434729420494304	-4.51346458486355	9.73540010363988e-06	0.000156521893275114	3.00967634238369	LOC101927497	not-changed
METTL27	0.721017716036965	2.60100864646512	4.51204957293977	9.7957515888611e-06	0.000157322491750059	3.00384018999186	METTL27	not-changed
SCARB1	-0.531678297514468	4.11480899181968	-4.51193475314992	9.80066448853067e-06	0.000157322491750059	3.00336668921389	SCARB1	not-changed
C1QTNF1-AS1	-0.195561439067877	0.169360811458967	-4.5118634436265	9.80371686611049e-06	0.000157322491750059	3.00307262385398	C1QTNF1-AS1	not-changed
FBN1	-0.704370183649762	2.43455924479284	-4.50965264796358	9.89880355275118e-06	0.00015866098300252	2.99395773112077	FBN1	not-changed
WNK2	0.758399413229808	2.36018314638874	4.5096347104638	9.89957865926329e-06	0.00015866098300252	2.993883792108	WNK2	not-changed
CT62	-0.209567747503093	0.255105418805988	-4.50807092553163	9.9673767653477e-06	0.000159640659438083	2.987438776043	CT62	not-changed
RNF216	-0.278578475378307	4.23908087709911	-4.50793629945419	9.97323430622092e-06	0.000159640659438083	2.98688401415022	RNF216	not-changed
TMEM30A	-0.382365480387833	6.55010372912613	-4.50772130635615	9.98259545064279e-06	0.000159690194518977	2.98599810818171	TMEM30A	not-changed
SERPINB5	-1.2877536313409	6.73698810396434	-4.50726629993915	1.00024350052088e-05	0.000159907183963448	2.98412331576634	SERPINB5	down-regulated
CCDC50	-0.39315874528396	4.47371911066841	-4.50525382158718	1.00906398958938e-05	0.000161133734619428	2.97583310083843	CCDC50	not-changed
RNFT1-DT	0.167824612245334	0.566942517587776	4.50522737538534	1.0091803965491e-05	0.000161133734619428	2.9757241791612	RNFT1-DT	not-changed
AFF4	-0.381393288616689	4.39691413614716	-4.50332552576523	1.01758558250801e-05	0.000162347895329561	2.96789262178967	AFF4	not-changed
HCAR2	-1.13675647356002	4.25082270337339	-4.5032188883654	1.01805884996523e-05	0.000162347895329561	2.96745358678788	HCAR2	not-changed
PMS2CL	-0.273659938732533	2.3469117758613	-4.5023354971753	1.02198756792541e-05	0.000162872477757619	2.96381693218884	PMS2CL	not-changed
SCN4B	-0.389206015017707	0.839567099444585	-4.50070646013937	1.02927063083588e-05	0.000163913398554363	2.95711227045885	SCN4B	not-changed
GPR160	0.775481821435893	3.03500634668977	4.50058724670283	1.02980556090544e-05	0.000163913398554363	2.95662170227989	GPR160	not-changed
ALDH5A1	0.492657295823224	3.75340293416388	4.49995297969119	1.03265611327829e-05	0.000164243810726881	2.95401185339094	ALDH5A1	not-changed
TCF7L1	-0.683952280142213	3.91981833606992	-4.49983871299632	1.03317046107284e-05	0.000164243810726881	2.95354170800829	TCF7L1	not-changed
LINC00242	-0.374947345091241	1.01509666731806	-4.49737927946712	1.04430092621814e-05	0.000165909728820554	2.94342493709465	LINC00242	not-changed
PNPLA7	0.385827990120458	1.15932112213729	4.49705689984776	1.0457684045368e-05	0.00016603935360007	2.9420991916753	PNPLA7	not-changed
NAA35	-0.31273031472945	4.24282663975581	-4.49663500736534	1.04769185981433e-05	0.000166164702873661	2.94036433435594	NAA35	not-changed
SPARC	-0.749738787730884	7.86522220713443	-4.49659772099086	1.04786201592424e-05	0.000166164702873661	2.94021101631395	SPARC	not-changed
LRRN4	-0.395459028563556	0.374918055216259	-4.49593331956182	1.05089846142877e-05	0.000166542571471327	2.93747924192937	LRRN4	not-changed
STRIP2	-0.55398060255329	2.76705080872992	-4.49535137855251	1.0535649880933e-05	0.000166861383415672	2.93508679668681	STRIP2	not-changed
PSME3	-0.280418420479506	6.23280532482052	-4.49482023071502	1.05600444575644e-05	0.000167143858951624	2.93290339971614	PSME3	not-changed
ZBTB18	0.50461929597798	4.12934481759568	4.49449814013993	1.05748638594834e-05	0.000167274522489892	2.93157948435308	ZBTB18	not-changed
CRYGS	0.426563308848948	2.37644801044824	4.49309169176625	1.06398089843539e-05	0.000168197427015069	2.92579939013933	CRYGS	not-changed
SYP	0.333182799257325	1.01823248338278	4.48961874593043	1.08018231442659e-05	0.000170652733530891	2.91153318788083	SYP	not-changed
NETO1	-0.114099030163802	0.107098945516876	-4.48925271347821	1.08190360527283e-05	0.000170818770589638	2.91003014311733	NETO1	not-changed
MED10	-0.33214056639472	5.91003368876444	-4.48898001009939	1.08318772229611e-05	0.000170915620602301	2.90891040480635	MED10	not-changed
SDAD1	-0.440377791838461	4.50275314177965	-4.48883239221129	1.08388344205077e-05	0.000170919565308043	2.90830430004589	SDAD1	not-changed
ADRA2A	0.785377991395746	2.00910957121378	4.4877885222403	1.08881543905976e-05	0.000171591118327519	2.90401875531124	ADRA2A	not-changed
THAP7	0.292923826097216	5.16869569094814	4.48755466621165	1.08992329547034e-05	0.000171659550917619	2.9030587899584	THAP7	not-changed
LOC105376557	-0.46026317388885	1.22688752020541	-4.48615984905358	1.09655354166034e-05	0.000172597121075543	2.89733403165261	LOC105376557	not-changed
ACSL3	-0.399179688291608	5.20425404437475	-4.4857401842287	1.09855598175842e-05	0.000172805568414505	2.89561189481759	ACSL3	not-changed
GRB10	-0.5541192949798	2.9282792409064	-4.48177831088505	1.11763401605213e-05	0.000175698134676474	2.8793607115067	GRB10	not-changed
PPFIBP2	0.566262105405141	3.4472397858756	4.48155256471128	1.1187306023629e-05	0.000175762095807731	2.87843509303431	PPFIBP2	not-changed
ARPC1B	-0.378232846509254	7.21965310203963	-4.48086322360645	1.12208554899514e-05	0.00017618056712904	2.87560885967858	ARPC1B	not-changed
SPEF1	0.596478243299405	0.947245465236143	4.48053325615643	1.12369488097197e-05	0.00017632460992493	2.87425615540734	SPEF1	not-changed
NCKAP5-AS2	-0.353944524153561	0.367630752886748	-4.47889885822397	1.13169897218243e-05	0.000177471291742307	2.8675571789846	NCKAP5-AS2	not-changed
SFXN2	0.406114821374941	2.39846237707823	4.47867507679996	1.13279914248601e-05	0.000177534566715689	2.86664011861205	SFXN2	not-changed
UQCR10	0.293380949325318	7.94733382795873	4.47672958670986	1.14240707115023e-05	0.000178930297443892	2.85866910982403	UQCR10	not-changed
LINC01003	0.403100834568749	2.91149991773516	4.47637881695502	1.14414767541297e-05	0.000179092845285926	2.85723225960166	LINC01003	not-changed
CLGN	0.975553145976958	2.03573772963337	4.47538577414471	1.14908921358867e-05	0.000179755926518601	2.85316500109835	CLGN	not-changed
CCK	-0.587363824028208	0.723190579750039	-4.47499168459427	1.15105593982519e-05	0.000179953119721259	2.85155112062898	CCK	not-changed
ZNF319	-0.383406609045392	3.36783218705071	-4.47482190843122	1.15190421312729e-05	0.000179975322275431	2.85085588848798	ZNF319	not-changed
SMOX	-0.666942461539535	4.31366684377662	-4.47353960996177	1.15833053182973e-05	0.000180868486167996	2.84560561182012	SMOX	not-changed
IL4R	-0.534678434180182	6.0714958188657	-4.47285245685048	1.16178839341717e-05	0.000181297327798223	2.84279264181199	IL4R	not-changed
TGIF1	-0.356353613059461	5.07257532713943	-4.47207807798998	1.1656970661137e-05	0.00018179595064734	2.83962304084699	TGIF1	not-changed
LOC101927318	1.08495027776298	1.65745393991497	4.47119840625291	1.17015252122783e-05	0.000182379184699992	2.836023034432	LOC101927318	not-changed
VGLL4	-0.545100051055799	3.81017902792563	-4.47058295069998	1.17327946215281e-05	0.000182754770990465	2.83350467665864	VGLL4	not-changed
AVEN	-0.3596938229783	4.80085430738909	-4.46593828204243	1.197137675681e-05	0.000186348925780512	2.81450887729002	AVEN	not-changed
VPS28	0.304115040251773	6.38786756274356	4.46580746305984	1.1978163498351e-05	0.000186348925780512	2.81397409668355	VPS28	not-changed
PCDHGC3	-0.73746287351997	2.36346779601362	-4.4645755412091	1.20422556396232e-05	0.000187231726946014	2.80893872511087	PCDHGC3	not-changed
CIRBP	0.345482624091403	6.37653298322969	4.4618052760512	1.21875865756681e-05	0.000189329722691854	2.79761983988605	CIRBP	not-changed
TESK1	-0.298505455957958	4.97945271564346	-4.46172064993338	1.21920525423746e-05	0.000189329722691854	2.79727416467981	TESK1	not-changed
PTGDS	1.06341545057127	4.36193740099627	4.46098323210932	1.22310347688419e-05	0.000189721207393372	2.79426224552506	PTGDS	not-changed
RAB1A	-0.285039868555877	7.4483228034361	-4.46096212035475	1.22321525623871e-05	0.000189721207393372	2.79417602264815	RAB1A	not-changed
MESP1	0.664953354326777	2.32491493969281	4.45981403913039	1.22930873275821e-05	0.000190550331124559	2.78948764878538	MESP1	not-changed
GANC	-0.296883554948542	2.62743386116725	-4.45754406108725	1.24144257873464e-05	0.00019231417163462	2.78022085989995	GANC	not-changed
DICER1-AS1	0.368152318026898	2.08952830112077	4.45631767362616	1.24804580496191e-05	0.00019308638252936	2.77521602240782	DICER1-AS1	not-changed
XPO5	-0.329882592081184	4.57216240519857	-4.45624567486562	1.2484345130341e-05	0.00019308638252936	2.77492223491044	XPO5	not-changed
COL1A1	-0.871285861197815	7.97433589329497	-4.45619641235614	1.24870053921589e-05	0.00019308638252936	2.77472122393167	COL1A1	not-changed
PCDH7	-0.835021163442753	3.13647244170947	-4.45574309794466	1.25115107173868e-05	0.000193347985209927	2.77287160666342	PCDH7	not-changed
MIR4435-2HG	-0.431442561980441	3.27512840809959	-4.45514988127687	1.2543648627411e-05	0.000193727150286251	2.77045140162009	MIR4435-2HG	not-changed
APCDD1L	-0.625349301385029	0.907243107281346	-4.454947294338	1.25546420487782e-05	0.000193779493233806	2.76962495053482	APCDD1L	not-changed
DENR	-0.264814953520505	6.26173832518155	-4.45476719915255	1.25644227144825e-05	0.000193804522479642	2.76889028123111	DENR	not-changed
DMD	-0.454707410657165	1.03732989858503	-4.45463744187108	1.2571474145856e-05	0.000193804522479642	2.76836097301138	DMD	not-changed
COL27A1	-0.653656110367292	3.13282628296315	-4.45349048171354	1.26339690703414e-05	0.00019465020182558	2.76368284493202	COL27A1	not-changed
YME1L1	-0.33441260764259	5.86703046466369	-4.45311498420222	1.26544936784056e-05	0.000194848617768465	2.76215151956298	YME1L1	not-changed
NRIP1	-0.567710263106815	3.98386059105682	-4.45255707316475	1.26850480756519e-05	0.000195201135333235	2.75987649277954	NRIP1	not-changed
LINC00324	0.362461449013963	2.07344677183236	4.4523303389383	1.26974855615614e-05	0.000195274607462443	2.75895199477404	LINC00324	not-changed
RPL7L1	-0.312215815887744	5.50311151511213	-4.4519400407478	1.27189227530163e-05	0.000195486313941564	2.75736066663512	RPL7L1	not-changed
TGFBR2	-0.607207851548354	4.95552665772595	-4.45124110924869	1.27573985053685e-05	0.000195959485299763	2.75451127292281	TGFBR2	not-changed
MRAP2	0.973792070672785	2.73044972011502	4.45090323222763	1.27760384578373e-05	0.000196000977965691	2.75313395777295	MRAP2	not-changed
RNF217	-0.476154376655076	2.7943769058147	-4.45089220561216	1.27766472128371e-05	0.000196000977965691	2.75308901060161	RNF217	not-changed
MAMDC2	-0.569870761808965	1.03469773874294	-4.45077401339663	1.27831740917073e-05	0.000196000977965691	2.75260723630385	MAMDC2	not-changed
ZCWPW1	0.522953641873917	3.04605208442197	4.45053729925009	1.2796255680602e-05	0.000196083573967998	2.75164237656893	ZCWPW1	not-changed
ENDOD1	-0.473009700646953	4.98163396844502	-4.45003036462089	1.28243137587452e-05	0.00019639068481253	2.74957623083744	ENDOD1	not-changed
CHMP1B	-0.390634284549278	6.22293806340859	-4.44989689435846	1.28317109529044e-05	0.00019639068481253	2.74903227101308	CHMP1B	not-changed
OCM	0.165426838329141	0.349819093328582	4.4464099065665	1.3026424282109e-05	0.000199251122437566	2.73482594262646	OCM	not-changed
CDK14	-0.624502881503076	2.82041548634946	-4.445164166918	1.30966713348113e-05	0.000200205444286141	2.72975298361186	CDK14	not-changed
NAPG	-0.293407124728729	4.21730303819026	-4.44469646543669	1.31231386884355e-05	0.000200489774099162	2.72784870133294	NAPG	not-changed
CDH26	0.789334840377957	1.63329851299971	4.4440315821436	1.31608529798906e-05	0.000200855005487324	2.72514187284706	CDH26	not-changed
TACR2	0.424994650332788	1.37892355828208	4.44399715020547	1.31628088986317e-05	0.000200855005487324	2.72500170525875	TACR2	not-changed
SGSM3	0.424239487509618	5.75400668229776	4.44339185718525	1.31972383751125e-05	0.000201259859672646	2.72253779380845	SGSM3	not-changed
RNMT	-0.371997430439428	4.14155642003707	-4.44267237290253	1.32382755421271e-05	0.000201764937583747	2.71960942725984	RNMT	not-changed
STARD3NL	-0.437194194392276	4.07350251810183	-4.44223490995329	1.32632869111133e-05	0.000202025308042977	2.71782911125459	STARD3NL	not-changed
C11orf58	-0.299953627510763	5.21033015554034	-4.44117669650287	1.33239765207476e-05	0.000202828490847199	2.71352318453096	C11orf58	not-changed
MTRR	-0.353897178650572	3.83829360924359	-4.44030459741995	1.33741924894103e-05	0.000203446136293744	2.70997522584429	MTRR	not-changed
C10orf55	-0.500729796794285	1.59790736218075	-4.44019497610108	1.33805173813254e-05	0.000203446136293744	2.70952929580375	C10orf55	not-changed
TMEM184B	-0.365223253455767	5.79790133365799	-4.43945161403131	1.34234834054567e-05	0.000203977714741355	2.70650561139316	TMEM184B	not-changed
POLR3GL	0.325168787937039	5.16094198670695	4.43822087918287	1.34949105542204e-05	0.000204940885371394	2.70150045038796	POLR3GL	not-changed
ETF1	-0.284515442578706	6.58919094746778	-4.43671675722572	1.35826993006469e-05	0.000206151236616072	2.69538508712008	ETF1	not-changed
RAB22A	-0.284297016193833	4.53133058146023	-4.43616123286869	1.36152610782434e-05	0.000206522439319569	2.69312691952811	RAB22A	not-changed
SPTSSA	-0.373215228355162	6.47770638880629	-4.43568818720461	1.36430474388985e-05	0.000206820807784325	2.69120421255567	SPTSSA	not-changed
CATSPERG	0.226306657559046	0.701603518167096	4.43500421864189	1.36833194827901e-05	0.000207260584856101	2.68842451359624	CATSPERG	not-changed
UMAD1	-0.281653317175283	3.71232710730719	-4.43491935580389	1.3688324149936e-05	0.000207260584856101	2.68807965027863	UMAD1	not-changed
RSAD1	0.322804738879951	4.21709748305162	4.43404806317439	1.37398090966484e-05	0.000207916600480934	2.68453924098153	RSAD1	not-changed
GDPD1	0.41546134968642	1.80096211147259	4.43349817967076	1.37723974527834e-05	0.00020828605595803	2.68230515114464	GDPD1	not-changed
PIGA	-0.343543974873675	4.23490039510967	-4.43251179932464	1.38310403134812e-05	0.000209001291870948	2.67829823707039	PIGA	not-changed
IMPDH1	-0.448809168889967	5.50322152143422	-4.43242698620416	1.38360938424161e-05	0.000209001291870948	2.6779537413724	IMPDH1	not-changed
PRKAR1B	-0.422615722051582	3.94336849291404	-4.43143948724465	1.38950637994902e-05	0.000209767719669674	2.67394311233273	PRKAR1B	not-changed
SUN1	-0.347292944134861	5.18867817109526	-4.43112183926281	1.39140838189566e-05	0.000209930490206318	2.67265317897582	SUN1	not-changed
FCF1	-0.340750670182272	5.10052090913701	-4.42991089604013	1.39868216371383e-05	0.000210903062591241	2.66773639751891	FCF1	not-changed
RNF32	0.382965926819171	1.77871313694332	4.42822243305937	1.4088851853867e-05	0.000212315914720339	2.66088266516366	RNF32	not-changed
NDUFA1	0.325470981666859	8.56987535618863	4.42678693182701	1.41761573437686e-05	0.000213382945023531	2.6550575009772	NDUFA1	not-changed
DGLUCY	0.446659647556041	3.89296011681822	4.42678287360042	1.41764048944331e-05	0.000213382945023531	2.65504103526543	DGLUCY	not-changed
JUN	-0.566893735580407	7.72485490738852	-4.42569140964262	1.42431346390049e-05	0.000214165805205205	2.6506130348538	JUN	not-changed
PMM2	-0.396422200689432	2.76122343619429	-4.42550269867044	1.42547025291594e-05	0.000214165805205205	2.64984754103757	PMM2	not-changed
PLEKHB1	0.852792789943588	2.03598980246115	4.4254686104365	1.42567930820112e-05	0.000214165805205205	2.64970926730505	PLEKHB1	not-changed
NOC2L	-0.297198225011015	6.1009304857497	-4.42538320012224	1.4262032391525e-05	0.000214165805205205	2.64936281736602	NOC2L	not-changed
TMEM175	0.362363140929894	4.13345435141379	4.4241514207352	1.43377989177129e-05	0.000215106180301102	2.64436698548422	TMEM175	not-changed
POLR2J	0.290623269332125	6.56582910330323	4.42405598425964	1.4343685286798e-05	0.000215106180301102	2.64397996535062	POLR2J	not-changed
OSBPL1A	-0.444433028018849	3.21859976624014	-4.42395399031656	1.43499786725218e-05	0.000215106180301102	2.6435663608474	OSBPL1A	not-changed
ZUP1	-0.289348266611104	3.56913558863728	-4.4222116803572	1.44578952993965e-05	0.000216596440866855	2.63650222814935	ZUP1	not-changed
DSP	-0.713162318542848	8.09460373230708	-4.42014403269706	1.45869731664906e-05	0.000218401784489823	2.62812211449702	DSP	not-changed
IRS1	-0.661009462469194	2.9279903345485	-4.41843382200031	1.46945717161053e-05	0.000219883600141815	2.62119321602953	IRS1	not-changed
LOC101928446	-0.0365323322092567	0.029458654987483	-4.4181120200141	1.4714902926893e-05	0.000220058609909632	2.61988969557258	LOC101928446	not-changed
MCEE	0.316867097538513	4.27226829121354	4.41474499991942	1.49292531369378e-05	0.000223133230315887	2.60625580986978	MCEE	not-changed
NSUN5P1	0.394871288599069	3.26389390789836	4.41360617801763	1.50024278213152e-05	0.00022409546786083	2.60164645567455	NSUN5P1	not-changed
MGAT3	0.860518871275588	2.14432268425362	4.41336657906784	1.50178669229727e-05	0.000224194670649158	2.60067681431584	MGAT3	not-changed
TMEM125	0.886810147600197	4.28743182709301	4.41311825730825	1.50338841783594e-05	0.00022421235230143	2.59967191986629	TMEM125	not-changed
MYO5A	-0.525459278357949	2.86650201465064	-4.41307542884115	1.50366483570672e-05	0.00022421235230143	2.59949860894241	MYO5A	not-changed
IRF6	-0.667579458949495	7.52664873882904	-4.412818502824	1.50532407741222e-05	0.000224328499793542	2.59845895485687	IRF6	not-changed
CCNK	-0.415964240753464	2.25211920831858	-4.41237012709599	1.50822391835981e-05	0.000224629281774185	2.59664472143704	CCNK	not-changed
ANKH	-0.574518305491207	3.65541829055935	-4.41209263224721	1.51002128131805e-05	0.00022476560929806	2.59552199121881	ANKH	not-changed
NAA38	0.388319656076871	6.02273254176527	4.41112874925878	1.51628042493667e-05	0.000225482547248943	2.59162263875467	NAA38	not-changed
FAM241A	-0.367532793698199	2.11595771545355	-4.41107848793539	1.51660748728442e-05	0.000225482547248943	2.59141932846611	FAM241A	not-changed
PSTPIP2	-0.545604710057271	3.92417437667808	-4.41063014168209	1.51952797770388e-05	0.000225785023066052	2.58960582676933	PSTPIP2	not-changed
ZNHIT1	0.310467007596502	5.39631839311874	4.4104500775623	1.5207024178464e-05	0.000225827853811071	2.5888775354816	ZNHIT1	not-changed
LINC01342	0.318982493978522	0.378972322696306	4.40788734589395	1.5375120866043e-05	0.000228191150279193	2.57851501456109	LINC01342	not-changed
IPMK	-0.393049870036866	3.19149998318456	-4.40594995067451	1.55033812126839e-05	0.000229960805263576	2.57068449340568	IPMK	not-changed
RHOB	-0.647586131598191	7.52018868284088	-4.4043516338711	1.56099654912106e-05	0.000231259681295795	2.56422667152085	RHOB	not-changed
MIR137HG	-0.12919109344309	0.104451492364783	-4.40425214472877	1.56166231346499e-05	0.000231259681295795	2.56382476302141	MIR137HG	not-changed
MACROD1	0.468058632098074	5.06045880819787	4.40422898475373	1.56181733512563e-05	0.000231259681295795	2.5637312042714	MACROD1	not-changed
PMF1	0.282656911542158	5.59132585510873	4.40346046426477	1.56696981619959e-05	0.000231774601531657	2.56062687102316	PMF1	not-changed
NOMO2	-0.443326299801738	2.36064394779905	-4.40330360911711	1.56802343931474e-05	0.000231774601531657	2.55999333316404	NOMO2	not-changed
LOC102723728	-0.443326299801738	2.36064394779905	-4.40330360911711	1.56802343931474e-05	0.000231774601531657	2.55999333316404	LOC102723728	not-changed
MME	-1.03575617454498	1.97067249599158	-4.40256098344125	1.57302101263207e-05	0.000232307246028469	2.5569941308919	MME	not-changed
THBD	-1.08929340875281	5.29742407976216	-4.40249731745369	1.57345016930949e-05	0.000232307246028469	2.55673702667013	THBD	not-changed
NIPAL1	-0.52128977581352	2.55494459160389	-4.40138855576395	1.58094208450342e-05	0.000233176690532657	2.55225999266027	NIPAL1	not-changed
LMAN1	-0.402005548717134	6.04780930405643	-4.4013550377335	1.58116909798858e-05	0.000233176690532657	2.55212466630238	LMAN1	not-changed
HGD	1.11450476955639	1.40998698972607	4.40077332205583	1.58511396852879e-05	0.000233623246153957	2.54977617658115	HGD	not-changed
RNASE7	-1.09914780719057	2.95619743896167	-4.40033055919777	1.58812286179253e-05	0.000233931415532133	2.54798884238085	RNASE7	not-changed
MBTPS2	-0.327571399387444	2.84198656142966	-4.39925299458436	1.59546859070449e-05	0.000234877678202903	2.54363959994345	MBTPS2	not-changed
TSLP	-0.516849369041604	1.2445233687762	-4.39854439335706	1.60031684928643e-05	0.000235455394170705	2.54078005682343	TSLP	not-changed
ELFN2	-0.342052841810004	0.377720749010383	-4.39729523707954	1.60889801153781e-05	0.000236581350421339	2.53574007817276	ELFN2	not-changed
TATDN3	0.223650107737582	3.29123540182466	4.39656288120528	1.61394947484664e-05	0.000237123787510786	2.53278580782891	TATDN3	not-changed
ECHDC2	0.426938969414085	3.85130804614299	4.39649073183802	1.61444795091321e-05	0.000237123787510786	2.53249478534778	ECHDC2	not-changed
EFEMP2	-0.637150104066666	3.43772564662801	-4.39625977070654	1.61604464158528e-05	0.000237221576045608	2.53156320551228	EFEMP2	not-changed
KRT14	-2.49007884800955	8.00102899816132	-4.39591342071828	1.61844188142058e-05	0.000237436698124587	2.53016628428157	KRT14	down-regulated
PTCD1	0.222551469550532	2.51948032810665	4.39308585179447	1.63814066095518e-05	0.000240188368602537	2.51876547886871	PTCD1	not-changed
B3GNTL1	0.290963453063307	1.99680468232088	4.39155907659055	1.64887257713878e-05	0.000241622886045011	2.51261211016198	B3GNTL1	not-changed
LINC01265	-0.276563617637125	0.970032980433119	-4.39097989089067	1.65296136206113e-05	0.000242082841318412	2.51027829531335	LINC01265	not-changed
LEMD3	-0.321542463555637	4.36120241550764	-4.38974378018154	1.66172026904974e-05	0.000243225833522082	2.50529829967455	LEMD3	not-changed
LINC01835	-0.658865048734872	0.934888437276565	-4.38891466030538	1.66762020784169e-05	0.000243949286776291	2.50195864684368	LINC01835	not-changed
MARCH3	0.422749059761255	1.7684462256444	4.38859569494535	1.66989527943221e-05	0.000244141947250551	2.50067401462759	MARCH3	not-changed
SETD3	-0.25057200312933	5.14804452470751	-4.38752861903993	1.67752801594133e-05	0.000245117238705464	2.49637695097573	SETD3	not-changed
C8orf58	-0.330826630144434	3.19612665956783	-4.38679189648912	1.68281725590599e-05	0.000245676411354824	2.49341072743466	C8orf58	not-changed
COQ10B	-0.26901409158129	4.94048296042484	-4.38672712674365	1.68328302878595e-05	0.000245676411354824	2.49314996917168	COQ10B	not-changed
TTC28-AS1	0.251404906685937	2.21433663293602	4.38593738004263	1.68897221254165e-05	0.00024636564906811	2.4899707722532	TTC28-AS1	not-changed
KIF18A	-0.376783657307654	3.35562981887651	-4.38574466115695	1.69036331754704e-05	0.000246427508129584	2.48919503943327	KIF18A	not-changed
KPNB1	-0.273197280972071	6.85527472596073	-4.38551164113131	1.69204679558031e-05	0.000246531895321744	2.48825712535261	KPNB1	not-changed
E2F4	-0.275790736345847	6.07640018943676	-4.38458626465342	1.69874815418717e-05	0.000247120568142501	2.48453287329912	E2F4	not-changed
ILK	-0.445720391939962	3.05153056396883	-4.38456162224248	1.69892695601438e-05	0.000247120568142501	2.48443370714973	ILK	not-changed
C9orf16	0.374939838744336	6.6933698363978	4.38455206148039	1.69899633240067e-05	0.000247120568142501	2.48439523279787	C9orf16	not-changed
GSDMC	-1.02006350465563	4.31547683176126	-4.38432219742058	1.70066512780615e-05	0.000247222187403788	2.48347023712196	GSDMC	not-changed
LLGL2	0.528787130727598	5.56806113225923	4.38398243308808	1.70313466854808e-05	0.000247440027130049	2.48210306808378	LLGL2	not-changed
TRIM32	-0.409353055056691	4.00709307292174	-4.38296678075003	1.7105373408586e-05	0.000248373920553275	2.47801675247287	TRIM32	not-changed
MED14	-0.383582489998852	4.59632582507344	-4.38221449673313	1.71604030095868e-05	0.00024903106485951	2.47499058102823	MED14	not-changed
EFNB1	-0.645423555177291	6.7720014781347	-4.38151318678042	1.72118566553695e-05	0.000249635596555936	2.4721698615258	EFNB1	not-changed
GINM1	-0.330094078189293	6.14838717421479	-4.38137850956099	1.72217545520792e-05	0.000249637071246095	2.47162822431258	GINM1	not-changed
IGFALS	0.898460868419947	1.10759006266931	4.38071206516467	1.72708142135848e-05	0.000250205888916874	2.46894816622563	IGFALS	not-changed
IPPK	-0.549949220266007	2.64342226193148	-4.37766762581489	1.74966363788753e-05	0.000253333400478909	2.45670962222811	IPPK	not-changed
NIBAN2	-0.38379483945258	8.21422643517145	-4.37364348404838	1.77994738519979e-05	0.000257571829739048	2.44054391288845	NIBAN2	not-changed
SIPA1L1	-0.354967739060397	3.8808529611111	-4.3724979962234	1.78865920935283e-05	0.000258685599500216	2.4359446134111	SIPA1L1	not-changed
AGPS	-0.367885747583784	4.56242197983961	-4.37156082916774	1.79581705964959e-05	0.000259573489115431	2.43218252124476	AGPS	not-changed
TTYH3	-0.489957158092506	5.69274459808683	-4.37091863728386	1.80073780342602e-05	0.000260137196398555	2.42960495476116	TTYH3	not-changed
STRN3	-0.384560222350569	4.41215845778875	-4.37013683020825	1.80674577844626e-05	0.000260857238935671	2.42646745343941	STRN3	not-changed
DPP7	0.356683540765977	6.70424290943412	4.36987489994493	1.80876293365631e-05	0.000261000599311233	2.42541639837194	DPP7	not-changed
TANC1	-0.367888871838412	3.43940338856166	-4.36900104412685	1.81550821986657e-05	0.000261825670440633	2.42191024340394	TANC1	not-changed
CYP3A5	0.748177765075803	1.57075046671916	4.36848676243714	1.81948921653888e-05	0.000262251378422287	2.41984708229213	CYP3A5	not-changed
SH3D21	-0.46567088403279	2.95783538653462	-4.36821184458601	1.82162075427351e-05	0.00026241018474365	2.41874427067092	SH3D21	not-changed
TPM2	-0.691422122422761	6.65109288359305	-4.36801703845609	1.82313260507626e-05	0.000262479594209934	2.41796285708197	TPM2	not-changed
AIDA	-0.328707503114196	3.90858185997969	-4.3655309555448	1.84253248159225e-05	0.000265039535851823	2.40799321717017	AIDA	not-changed
SLC25A30	-0.356310876867038	2.51601087661568	-4.36547216994852	1.84299359388389e-05	0.000265039535851823	2.40775753534901	SLC25A30	not-changed
KDM5B	-0.46776262454187	4.63055999557117	-4.36516162290928	1.84543135019929e-05	0.000265240423559665	2.40651254274767	KDM5B	not-changed
IL12B	0.185402504395847	0.353669681955111	4.36419668373762	1.853025735282e-05	0.000266181819685407	2.40264455748418	IL12B	not-changed
LTBP1	-0.657227331419059	4.64100059767006	-4.36338462700494	1.85944008156186e-05	0.000266952741399666	2.39938997491209	LTBP1	not-changed
RNF169	-0.450911651088773	2.41208928589204	-4.36305441194332	1.8620544935299e-05	0.000267177560014766	2.39806667900625	RNF169	not-changed
PLCB3	-0.272779619064444	5.69604700125541	-4.36040968506659	1.88312103159841e-05	0.000270048245628713	2.38747136828752	PLCB3	not-changed
RRAS	-0.403186270617766	6.98581408248076	-4.35592307602504	1.91938233203107e-05	0.000275093475630752	2.3695097319877	RRAS	not-changed
PIP4K2C	-0.321426264924875	5.95682093065004	-4.35559926270122	1.92202515083487e-05	0.00027531740819969	2.36821399653471	PIP4K2C	not-changed
SAMD4B	-0.292677734988947	5.52013136757459	-4.35293094576287	1.94393586968169e-05	0.000278299538017408	2.35753990808826	SAMD4B	not-changed
PCYOX1	-0.364024455416821	5.3461854975253	-4.3527664763395	1.94529419984566e-05	0.000278337631076176	2.35688216378998	PCYOX1	not-changed
TUBA1B	-0.491803317949784	8.04701173070031	-4.35256984425771	1.94691935027258e-05	0.000278413837278318	2.35609582298551	TUBA1B	not-changed
BNIP2	-0.317557222001104	4.61527925096264	-4.35234569866725	1.94877348423128e-05	0.000278522684793414	2.35519949163395	BNIP2	not-changed
UBE2N	-0.252692253390345	5.60147282353832	-4.35101510976446	1.95981499799854e-05	0.000279719791622149	2.3498794431467	UBE2N	not-changed
PDIA6	-0.481813697612925	7.34894199114245	-4.35093961567859	1.96044325738178e-05	0.000279719791622149	2.34957763963104	PDIA6	not-changed
OSBPL10	-0.497128793401435	2.92243917247622	-4.35086110061171	1.96109686193099e-05	0.000279719791622149	2.34926376388362	OSBPL10	not-changed
GPR35	0.701907255902675	1.65240603884049	4.35080786848488	1.96154011548397e-05	0.000279719791622149	2.34905096324862	GPR35	not-changed
SLC6A11	-0.766435966807203	1.90699821081264	-4.35034052940497	1.96543567884593e-05	0.000280118553713818	2.34718282565417	SLC6A11	not-changed
ZNF598	-0.300594375297646	5.27900370805425	-4.35006534479228	1.96773298007005e-05	0.000280289209229319	2.34608288554447	ZNF598	not-changed
MCEMP1	-0.374479787227967	0.707611641004954	-4.34959861489905	1.97163522508889e-05	0.000280688158887934	2.34421745679862	MCEMP1	not-changed
SLC15A4	-0.292887690730648	3.89730550718075	-4.34925621722494	1.97450266327797e-05	0.000280939426958752	2.34284906923489	SLC15A4	not-changed
NUS1	-0.311639271894945	4.49581033021439	-4.34858801176199	1.98011011502709e-05	0.000281580056145287	2.34017886214407	NUS1	not-changed
KITLG	-0.612328590390329	3.92224730969293	-4.34750482539999	1.98923242547479e-05	0.000282719519790151	2.33585110486502	KITLG	not-changed
TENT4B	-0.304557338763653	2.83949204782715	-4.34689652266926	1.99437302777817e-05	0.000283292128577877	2.33342110179818	TENT4B	not-changed
GTF2IRD2B	0.284912865973423	1.41733649505882	4.34597088995449	2.00221971993963e-05	0.000284248273666973	2.32972401330542	GTF2IRD2B	not-changed
NAA30	-0.302243185821824	3.54814356412753	-4.34522420515037	2.00857098972966e-05	0.000284991172223167	2.32674215779369	NAA30	not-changed
CCN4	-0.555665785336218	2.09430206255418	-4.34478884469443	2.01228304849488e-05	0.000285358981217557	2.32500376684313	CCN4	not-changed
GRSF1	-0.279668311131527	5.19410742153305	-4.34392727727953	2.01964849715669e-05	0.000286244174933504	2.32156397644006	GRSF1	not-changed
TRIML2	-0.432180329512102	0.342191927496147	-4.34334780426815	2.02461686679e-05	0.000286788836111226	2.3192507722898	TRIML2	not-changed
NECAB3	0.396588768802884	3.92175188423927	4.3420157001273	2.03608267882346e-05	0.000288252749469213	2.31393413899957	NECAB3	not-changed
HPN-AS1	0.321733236970473	0.714223774293577	4.34149559103562	2.04057626996637e-05	0.000288728512423947	2.31185868417702	HPN-AS1	not-changed
ZNF648	0.127650137072845	0.153930546558832	4.34078549783289	2.04672660680573e-05	0.000289344687877555	2.30902545794804	ZNF648	not-changed
LINC01353	0.183497654332374	0.516709729794123	4.34073070202871	2.04720194735012e-05	0.000289344687877555	2.30880684278438	LINC01353	not-changed
ANKRD36BP2	0.362836391891793	0.923954565632137	4.34045623095607	2.04958451008265e-05	0.000289520854048981	2.30771183959573	ANKRD36BP2	not-changed
FRMD5	-0.49014168750077	1.13297745373454	-4.34018760130132	2.05191893732994e-05	0.000289690029251961	2.30664019845133	FRMD5	not-changed
AKIRIN2	-0.293757571481129	6.03296646009104	-4.33794020101172	2.0715491602572e-05	0.000292295030718881	2.29767690687247	AKIRIN2	not-changed
TAGLN	-0.812724971836476	5.96847534708599	-4.33781311091251	2.07266460192684e-05	0.000292295030718881	2.29717015362871	TAGLN	not-changed
CCDC187	0.541483856225757	0.712481325666177	4.33694328038885	2.08031436658544e-05	0.000293211565285934	2.29370217421111	CCDC187	not-changed
EFCAB6	0.213788810851134	0.499415805484214	4.33384682735025	2.10776630514363e-05	0.000296916576860006	2.28136159858825	EFCAB6	not-changed
MAPK1IP1L	-0.2619919501165	5.53925008163891	-4.33177946201003	2.12628751218575e-05	0.000299360136315081	2.27312656371383	MAPK1IP1L	not-changed
PHKG2	0.24505702319281	4.15655296041577	4.3313844878186	2.12984371127155e-05	0.000299695236302224	2.27155362908776	PHKG2	not-changed
ANKRD33B	-0.59803545853378	1.42450382248344	-4.33061038722334	2.13682994774757e-05	0.000300512348556575	2.26847122982674	ANKRD33B	not-changed
NPIPB6	0.116025572496319	0.246667803966467	4.32959827056689	2.14599737843828e-05	0.000301635141725001	2.26444178751517	NPIPB6	not-changed
LINC01629	-0.853080842918393	1.53427855718194	-4.32926320682347	2.14904056772126e-05	0.00030189636597156	2.26310800927244	LINC01629	not-changed
CCL19	1.20915667755674	3.62675530248866	4.32719558831127	2.1679111657284e-05	0.000304379505433921	2.25487946872841	CCL19	up-regulated
EIF2B2	-0.270437748140118	4.20431441464881	-4.32698297675188	2.16986058540473e-05	0.000304485447675489	2.25403352642932	EIF2B2	not-changed
LINC01356	-0.327770071951425	0.529984784718499	-4.32589809348536	2.17983396039767e-05	0.000305716614269751	2.24971753279498	LINC01356	not-changed
SPAG8	0.473679992583669	1.08651313879356	4.32515183592507	2.18671979862086e-05	0.000306513644819886	2.24674923574179	SPAG8	not-changed
NECTIN1	-0.753184921171983	6.48374199366403	-4.32118688715577	2.22365568457587e-05	0.000311364097448191	2.23098574465337	NECTIN1	not-changed
DNAJB4	-0.45517593466945	3.96137979144263	-4.32117498626217	2.22376744243499e-05	0.000311364097448191	2.23093844888665	DNAJB4	not-changed
PLGLB1	0.0853390878731757	0.206018035559237	4.31929373645289	2.2415014876419e-05	0.000313674807301365	2.22346351791812	PLGLB1	not-changed
CAPRIN2	-0.379595345962462	2.6501727086434	-4.3189698082042	2.24456870500544e-05	0.000313931637264838	2.22217670912042	CAPRIN2	not-changed
TNRC6C	0.354137703526949	2.14539744921388	4.3180698235191	2.25311159904703e-05	0.000314953608768598	2.21860194583981	TNRC6C	not-changed
PTPRN	-0.374052230056862	0.349663516110348	-4.3174572489951	2.25894411296588e-05	0.000315595794028013	2.21616915063231	PTPRN	not-changed
OLFML2B	-0.612928529142425	3.57289573361593	-4.31564696706352	2.27626496320753e-05	0.00031784142497215	2.20898148597015	OLFML2B	not-changed
BMP3	0.838420481467408	1.28716086866771	4.31358390806949	2.2961593942964e-05	0.000320443755995921	2.20079334613229	BMP3	not-changed
CCDC146	0.549571307871391	2.93473781212213	4.31303436948343	2.30148669557135e-05	0.000321011414686616	2.198612834367	CCDC146	not-changed
PTGES	-0.919411236862296	5.92076025209909	-4.31233776700945	2.3082566591323e-05	0.000321779564795779	2.19584913265339	PTGES	not-changed
SPAAR	-0.20522306443068	0.58466752861433	-4.31120596439142	2.31929679771173e-05	0.000323141827753351	2.19135963786719	SPAAR	not-changed
LRRC46	0.433417164365351	1.53170450354487	4.31105695887661	2.32075402756009e-05	0.000323168168766742	2.19076865688893	LRRC46	not-changed
B4GALNT3	0.750199719896797	4.08115781607915	4.30932490283291	2.33775745236833e-05	0.000325358127573469	2.18390032303243	B4GALNT3	not-changed
ZNF484	-0.307610180248321	2.08529174009866	-4.30696339373821	2.3611323612173e-05	0.000328431964852077	2.17453977668168	ZNF484	not-changed
NR3C1	-0.448994278331491	4.17581911640558	-4.3047344599644	2.38340008506422e-05	0.000331313798205952	2.16570879185216	NR3C1	not-changed
RAB4B	0.273937646445764	3.69923547539761	4.3046298152898	2.3844504411165e-05	0.000331313798205952	2.16529428894039	RAB4B	not-changed
ARHGAP33	0.539523763519717	3.47570403870517	4.30195768103222	2.41142218530907e-05	0.000334754935896937	2.15471277334401	ARHGAP33	not-changed
FBXO30	-0.33448266689285	2.82272802665178	-4.30180729237906	2.4129488108532e-05	0.000334754935896937	2.15411741042537	FBXO30	not-changed
LHFPL6	-0.574034347005017	4.09896350885637	-4.3017867833008	2.41315707429531e-05	0.000334754935896937	2.15403621988884	LHFPL6	not-changed
TUBB2A	-0.564162069206644	4.97368569231888	-4.30119783565894	2.41914500321033e-05	0.000335403003899939	2.15170485950107	TUBB2A	not-changed
HMGN5	0.932422081449219	3.08825818802034	4.30090774302798	2.42209964754668e-05	0.000335630045233453	2.1505566235662	HMGN5	not-changed
SNPH	-0.474901142606928	1.22808139071033	-4.30039043803192	2.42737706161981e-05	0.000336178530767705	2.14850920829747	SNPH	not-changed
TBCD	0.353311724233885	4.59889524396987	4.29905114991347	2.44109130966075e-05	0.000337795334679729	2.14320949487764	TBCD	not-changed
FAM198B-AS1	-0.257059008241851	0.535960970851897	-4.29899164670929	2.44170233677377e-05	0.000337795334679729	2.14297406706863	FAM198B-AS1	not-changed
IER5	-0.485300065390027	6.07686338115131	-4.29768259411513	2.45518183573924e-05	0.000339440750541419	2.13779543750592	IER5	not-changed
FNDC4	-0.609217430812538	2.39748244385649	-4.29757818303531	2.45626003217195e-05	0.000339440750541419	2.13738244448672	FNDC4	not-changed
ADGRF5	-0.44456536913184	2.09176453386124	-4.296835818138	2.46393910406655e-05	0.000340317399397983	2.13444630539393	ADGRF5	not-changed
BAZ2A	-0.356254446313808	4.93129443104464	-4.29643418452724	2.46810319965251e-05	0.000340707875605336	2.13285798046472	BAZ2A	not-changed
EIF3A	-0.462629824869869	6.57821026833724	-4.29569554565095	2.47577891715901e-05	0.000341582426345225	2.12993724836615	EIF3A	not-changed
IL6ST	-0.415807605846084	4.86499656110164	-4.29516557373903	2.48130029728974e-05	0.000342158958202568	2.12784189600648	IL6ST	not-changed
MIR762HG	0.262822105886081	1.83901223890958	4.29389102655011	2.49462713080708e-05	0.000343810617492465	2.12280362664647	MIR762HG	not-changed
REM2	0.27210422118193	1.19589214292119	4.29359523597663	2.49772973300723e-05	0.000343939762049817	2.1216345546815	REM2	not-changed
SIGIRR	0.475537149147606	5.06799025596281	4.29354437963019	2.49826354649849e-05	0.000343939762049817	2.12143355890125	SIGIRR	not-changed
CRACR2B	0.994136400877114	3.47892568752345	4.29325807171137	2.5012708144596e-05	0.000344167841063034	2.12030204362267	CRACR2B	not-changed
CORO2B	-0.479003584082966	1.02321969630214	-4.29274497926112	2.50666880733952e-05	0.000344724453413022	2.11827441794577	CORO2B	not-changed
DCBLD2	-0.576229593593795	3.77768170558988	-4.29233343131139	2.5110065544307e-05	0.000345134735849825	2.11664822444066	DCBLD2	not-changed
LINC01561	-0.235686868893812	0.340984020433521	-4.29219330546099	2.51248513001435e-05	0.000345151798211082	2.11609456087245	LINC01561	not-changed
RYK	-0.363290029744293	4.8990918883335	-4.2912375365253	2.52259242393243e-05	0.000346353538449401	2.11231855441106	RYK	not-changed
DR1	-0.31124295329717	4.74831169411779	-4.29110931347963	2.52395134364297e-05	0.000346353538449401	2.1118120321339	DR1	not-changed
TTC39A	0.69616752072778	2.73358300165643	4.29046428161814	2.5307980819058e-05	0.000347106176109825	2.10926414700626	TTC39A	not-changed
PPIA	-0.225671898829411	8.32114068961923	-4.29030540502177	2.53248721475639e-05	0.000347151004269162	2.10863663292612	PPIA	not-changed
AGPAT4	-0.506286003248473	2.15924755805483	-4.28856089227401	2.55110548776543e-05	0.000349515167444766	2.1017476596058	AGPAT4	not-changed
NOP14-AS1	-0.318731543636673	2.61360582277159	-4.28800241103326	2.55709348787179e-05	0.000350147304413954	2.0995427628529	NOP14-AS1	not-changed
SYNGR2	0.337132512618556	7.44323557940412	4.28537242354724	2.58547326630276e-05	0.000353843261252381	2.08916284568421	SYNGR2	not-changed
HSP90B1	-0.332106005509374	9.34775973134451	-4.28484972504827	2.59114940407372e-05	0.000354429738400486	2.08710053780772	HSP90B1	not-changed
THBS2	-0.796145550364857	4.20269263795631	-4.28441729995652	2.59585424502146e-05	0.000354882798958594	2.08539456806245	THBS2	not-changed
IRAK2	-0.596832714841697	3.34998171779444	-4.28410109671435	2.5992997488947e-05	0.000355163300273907	2.08414720182988	IRAK2	not-changed
WWC2-AS2	-0.188312957184027	0.536080208733667	-4.28360772091438	2.60468455109029e-05	0.000355708340918724	2.08220107983376	WWC2-AS2	not-changed
ALKBH7	0.405878105328676	5.95324113241964	4.28287889291305	2.61265865571808e-05	0.000356459893580834	2.07932657034879	ALKBH7	not-changed
TRABD2B	-0.353004912331628	0.569950598464196	-4.28277195090591	2.61383067076197e-05	0.000356459893580834	2.07890482488256	TRABD2B	not-changed
PTBP3	-0.325181076105751	6.11001091892462	-4.28265662381243	2.61509514455362e-05	0.000356459893580834	2.07845002148226	PTBP3	not-changed
KCNE5	-0.241384195139118	0.417107279499421	-4.28259390310763	2.6157830749761e-05	0.000356459893580834	2.07820268083836	KCNE5	not-changed
INTS13	-0.322697389382091	4.83768383401138	-4.28146874555384	2.62815342537415e-05	0.000357954215600264	2.0737661259441	INTS13	not-changed
YBX3	-0.364459323277758	6.76898208249668	-4.28124127454445	2.63066110738662e-05	0.000358104364313746	2.0728693182852	YBX3	not-changed
SWAP70	-0.37176758760117	4.57131278542707	-4.28071408234598	2.63648177310258e-05	0.000358577959043084	2.07079101388362	SWAP70	not-changed
FPR2	-0.330908580567718	0.602155185324597	-4.28067132228451	2.63695442156237e-05	0.000358577959043084	2.07062245427108	FPR2	not-changed
ATMIN	-0.279843018598373	5.01246055618756	-4.28032662700272	2.64076747314305e-05	0.000358904946763223	2.06926372303336	ATMIN	not-changed
KIF4B	-0.0315134618201563	0.0771298963003889	-4.27971520981994	2.64754400594724e-05	0.000359634135946448	2.06685385117464	KIF4B	not-changed
CACNA1D	0.48054696404699	0.872231668268548	4.27886650018848	2.65697810254131e-05	0.00036072335102323	2.06350919541487	CACNA1D	not-changed
PIPOX	0.521897729067539	1.23559832014451	4.27813199979699	2.66516861924399e-05	0.000361468831477385	2.06061508631359	PIPOX	not-changed
P2RY2	-0.601960627060907	3.81538377972007	-4.27811969609634	2.66530602498139e-05	0.000361468831477385	2.06056661041494	P2RY2	not-changed
C1orf143	-0.0908036042968156	0.103179760349879	-4.2771274677622	2.67640940585934e-05	0.000362781600476136	2.05665768240623	C1orf143	not-changed
CSDE1	-0.289762002910298	7.98923565242331	-4.27672819490838	2.68088988053341e-05	0.00036319573006716	2.05508495019757	CSDE1	not-changed
LINC01546	-0.280773516716424	0.480363017830107	-4.27619625896631	2.68687019246813e-05	0.000363812503266022	2.05298985640598	LINC01546	not-changed
PLAA	-0.271263602355776	4.75713445025738	-4.2760388377193	2.68864245283022e-05	0.000363859137681744	2.0523698770501	PLAA	not-changed
LINC01429	-0.0846126068349073	0.0714868363323743	-4.27589718188778	2.69023818065727e-05	0.000363881844786036	2.05181200421899	LINC01429	not-changed
LINC00520	-0.54594947357586	0.841491487431302	-4.27261428907285	2.72747415292978e-05	0.000368722672886523	2.03888770196061	LINC00520	not-changed
ROPN1B	0.366733238477707	0.63732709524479	4.27208174428775	2.73356077990867e-05	0.000369349572398795	2.03679195452617	ROPN1B	not-changed
MYB	0.637478184046861	2.67227376928154	4.27163668378917	2.73865748351952e-05	0.000369842123224843	2.03504066117659	MYB	not-changed
GALNS	-0.387687860136731	3.41033262599769	-4.27033594208281	2.75360534851826e-05	0.000371663798179506	2.02992320441073	GALNS	not-changed
DDX10	-0.33423012902761	3.24583148730262	-4.2685409788634	2.77436088879133e-05	0.000374267011800261	2.02286356435359	DDX10	not-changed
MARCKS	-0.462656607640199	7.39267191960153	-4.26783452169841	2.78257076349254e-05	0.000375175929979261	2.02008575259908	MARCKS	not-changed
SNW1	-0.261992063039536	6.62647558031354	-4.26704026645826	2.79182870017614e-05	0.000376225123038544	2.01696319085346	SNW1	not-changed
ZFP91	-0.317163301204308	5.63570291411415	-4.26684186015353	2.79414594250252e-05	0.000376268399068324	2.01618324809572	ZFP91	not-changed
RALGPS1	0.448024113530134	2.1163429305189	4.26669468234828	2.7958660610829e-05	0.000376268399068324	2.0156047067873	RALGPS1	not-changed
PAWR	-0.334760965898728	4.35945724078397	-4.26663366613281	2.79657947586786e-05	0.000376268399068324	2.01536486317598	PAWR	not-changed
PLEKHA8	-0.292106700077455	2.52206574232605	-4.26630872211934	2.80038172468037e-05	0.000376581147704644	2.01408761750544	PLEKHA8	not-changed
DYNC1H1	-0.291857756621749	6.10491525709569	-4.26614503328379	2.80229895941052e-05	0.000376640212988704	2.01344424359029	DYNC1H1	not-changed
NDUFA13	0.365639075576242	5.40675315275862	4.26547916687578	2.81011098513338e-05	0.000377491081888001	2.01082729629918	NDUFA13	not-changed
USP12	-0.331928053088302	4.18774598778736	-4.26392690206547	2.82840328800332e-05	0.000379748161160108	2.00472805229239	USP12	not-changed
C3orf62	0.260489024143412	3.11074921153143	4.26227271021063	2.84802203067792e-05	0.000382180860493762	1.99823042459779	C3orf62	not-changed
ADORA2B	-0.567863405205349	3.89437082610098	-4.26205492581265	2.85061463022715e-05	0.00038229905356006	1.99737513495283	ADORA2B	not-changed
PPM1L	0.597017415282083	2.14187201887483	4.261906104725	2.85238755853562e-05	0.00038229905356006	1.99679070190508	PPM1L	not-changed
SOX21-AS1	0.833106794738167	2.36964045360485	4.26182087022642	2.85340344492891e-05	0.00038229905356006	1.99645598674321	SOX21-AS1	not-changed
MPRIP	-0.346709638800617	4.43319114549719	-4.26166197988924	2.85529813854057e-05	0.000382351878425798	1.99583204118055	MPRIP	not-changed
SPRYD7	-0.297054838648933	3.77061692507509	-4.26149460957815	2.85729525290421e-05	0.000382418355723519	1.99517481742159	SPRYD7	not-changed
NOD1	-0.263307260989087	2.68501365762416	-4.26026081173602	2.87205857959845e-05	0.000384192487054631	1.99033067321562	NOD1	not-changed
VANGL1	-0.348063592685818	4.1981836359278	-4.25990151067485	2.87637158403966e-05	0.000384567560734956	1.98892021149081	VANGL1	not-changed
CATSPERE	0.181707227399036	0.602420446048245	4.25968749474923	2.87894354640958e-05	0.000384709587798403	1.98808012575388	CATSPERE	not-changed
NOB1	-0.319166182649664	6.18194497939798	-4.25931568458201	2.8834170496654e-05	0.000385105433315637	1.98662073046213	NOB1	not-changed
LINC01767	0.342518481664898	0.624603589259497	4.25726115402258	2.90825659860223e-05	0.000388055596613703	1.97855846236179	LINC01767	not-changed
MEMO1	-0.194555295285934	1.52865416597351	-4.25723685955291	2.90855154233086e-05	0.000388055596613703	1.9784631475689	MEMO1	not-changed
LINC01781	0.282441239256052	0.445896532953614	4.2566873904655	2.91522994077145e-05	0.000388743090427414	1.97630753442873	LINC01781	not-changed
LYAR	-0.336221815838544	5.08080915473635	-4.25637560839398	2.91902594308188e-05	0.000389045701399349	1.97508449439224	LYAR	not-changed
SEMA3A	-0.773497166921183	1.58051356775145	-4.25551453486498	2.92953423156145e-05	0.000390156733332286	1.97170712947934	SEMA3A	not-changed
PIP5K1A	-0.38371528757673	5.22086367124333	-4.25541915873657	2.93070039623405e-05	0.000390156733332286	1.97133307470699	PIP5K1A	not-changed
SSR4	0.381121759761269	6.89204344997411	4.25531657344568	2.93195520280707e-05	0.000390156733332286	1.9709307544852	SSR4	not-changed
APOC1	0.879457441986914	6.15990222901615	4.25447045667824	2.94232437340606e-05	0.000391332212982811	1.96761276377587	APOC1	not-changed
RSL1D1	-0.307772760390745	6.29694083194236	-4.25348029589013	2.95450332783616e-05	0.000392747043835413	1.96373063923642	RSL1D1	not-changed
CRKL	-0.370865464031207	6.00808344893194	-4.25303698713679	2.9599716207115e-05	0.000393268805060433	1.9619928115872	CRKL	not-changed
NTF4	-0.641215631493314	2.31771943334714	-4.25151835425045	2.97877767103895e-05	0.000395421457522088	1.95604076288685	NTF4	not-changed
FLJ12825	0.163255068482973	0.38894116587323	4.25147814449611	2.97927715905666e-05	0.000395421457522088	1.95588319192876	FLJ12825	not-changed
HADH	0.371098842749263	6.21379817922754	4.25084188486189	2.987191480559e-05	0.000396265489323712	1.95339003730747	HADH	not-changed
ASCL2	0.722227766743396	3.69317580042025	4.25017727881888	2.99547985819195e-05	0.000397158237389726	1.95078615353676	ASCL2	not-changed
LOC105371049	0.826989391901991	2.60780054771624	4.24971414788441	3.00126860991672e-05	0.000397581678613235	1.94897184470796	LOC105371049	not-changed
AMN	0.627059066303268	2.77637325481652	4.24967216098095	3.0017939396926e-05	0.000397581678613235	1.94880737007584	AMN	not-changed
MIR429	0.800728345229389	3.98859458568062	4.24782422424352	3.02500213742887e-05	0.000400447425808311	1.94156987053845	MIR429	not-changed
TPPP2	0.057069377646744	0.0633071168614332	4.24744549142691	3.02977976767541e-05	0.000400717864570619	1.94008688870518	TPPP2	not-changed
RHOU	0.722143324675288	3.30952262119414	4.24741299578836	3.03019002875479e-05	0.000400717864570619	1.93995965277677	RHOU	not-changed
USP47	-0.273540599025716	4.11766860736196	-4.24688798300658	3.03682573842389e-05	0.000401387086578092	1.93790409408799	USP47	not-changed
LINC02389	0.074195254716443	0.0905854529777986	4.24651546537535	3.04154246280902e-05	0.000401802107722977	1.93644572619334	LINC02389	not-changed
IQCN	0.412525970496572	1.05283436686088	4.24619583527241	3.04559511999283e-05	0.000402129017838225	1.93519449579935	IQCN	not-changed
OSBPL9	-0.332764002471508	4.46438334053218	-4.24553766486959	3.05395646445604e-05	0.000403024197740721	1.93261826568682	OSBPL9	not-changed
CRTAP	-0.287822530778752	5.74689522885436	-4.24482503895116	3.06303434695101e-05	0.000404012962025635	1.92982927416863	CRTAP	not-changed
NALCN	-0.197630164313727	0.188160967905929	-4.24436820864988	3.06886730315475e-05	0.000404572920260178	1.92804159875263	NALCN	not-changed
POLR1E	-0.282505263427232	5.04462992851247	-4.24212380947727	3.09767906889498e-05	0.000408049589217977	1.91926120189848	POLR1E	not-changed
RAP2C	-0.344146619940394	5.0284903599486	-4.24206465570796	3.09844192260246e-05	0.000408049589217977	1.91902983866832	RAP2C	not-changed
FAM160B1	-0.303258291454079	3.21743127139609	-4.2418189062975	3.10161305781897e-05	0.000408256227026864	1.91806868931221	FAM160B1	not-changed
LINC01711	-0.335497372275228	0.65822218967352	-4.24019719611633	3.12261741710151e-05	0.000410808774599885	1.91172723584341	LINC01711	not-changed
C19orf38	0.541537429805107	2.53682351865768	4.23869466271071	3.14219948018599e-05	0.000413171668491123	1.90585368026984	C19orf38	not-changed
C2orf88	0.830354933661523	1.63668896382238	4.23725156888543	3.16111733961689e-05	0.000415317875086256	1.90021417823044	C2orf88	not-changed
CA11	0.574900172013034	4.07437398172136	4.23720108588796	3.16178109982081e-05	0.000415317875086256	1.90001692460146	CA11	not-changed
AP4B1	0.297575343813313	3.62600082894175	4.2369468435825	3.16512595191255e-05	0.000415543042929353	1.89902354748113	AP4B1	not-changed
FBXO11	-0.400847497805224	3.6068150147685	-4.23629532463672	3.1737128825554e-05	0.000416455846478678	1.89647816439086	FBXO11	not-changed
SMARCD1	-0.26847381075671	5.3931027921939	-4.2346817405779	3.19507565662682e-05	0.00041904329880505	1.89017560320969	SMARCD1	not-changed
PDCD1LG2	-0.597426620446381	2.24805576468466	-4.23409224435785	3.20291441121243e-05	0.000419855287761967	1.88787358585095	PDCD1LG2	not-changed
FOSL2	-0.40723458483208	6.83070328763952	-4.233746815558	3.20751624530124e-05	0.000420242346935791	1.88652479517684	FOSL2	not-changed
FBLN2	-0.735815084051804	4.83869054515098	-4.23356175154869	3.20998428366354e-05	0.000420349586334008	1.88580221774423	FBLN2	not-changed
ILRUN	-0.302733413003636	6.87702250311892	-4.23204347753568	3.23030082003733e-05	0.000422792787863437	1.87987519153701	ILRUN	not-changed
SLC9A3R1	0.526554732973828	8.26043580802002	4.22994339357437	3.25860537661593e-05	0.000426178682688481	1.87167993798948	SLC9A3R1	not-changed
CCDC74A	0.708539868632492	2.84782377595082	4.22987617959501	3.25951517701938e-05	0.000426178682688481	1.87141770405079	CCDC74A	not-changed
SET	-0.292794697225663	8.16694580001808	-4.22965817014904	3.26246779761618e-05	0.000426345984034119	1.87056716960719	SET	not-changed
SLC35B4	-0.29638105724528	2.99348888818331	-4.22938120788171	3.26622253439349e-05	0.000426617882337003	1.86948669349952	SLC35B4	not-changed
TMEM161B-AS1	0.345287762912411	2.21794701166799	4.2285197306137	3.27792787019129e-05	0.000427927438094696	1.86612631882682	TMEM161B-AS1	not-changed
CLEC3B	0.490699796462163	2.0533378789107	4.22750856251401	3.29171827087513e-05	0.000429507714780906	1.86218280057748	CLEC3B	not-changed
COL8A1	-0.711215130725346	2.37023158776714	-4.22677308004287	3.30178365338374e-05	0.000430600577477881	1.85931495987062	COL8A1	not-changed
FLRT3	-0.885131243504052	2.11925580179686	-4.2252020003884	3.32338312548969e-05	0.000433195765661655	1.85319035415949	FLRT3	not-changed
XPO6	-0.229902727405484	5.51813607856684	-4.22497755242705	3.32647987417388e-05	0.000433377743525425	1.85231554046478	XPO6	not-changed
SEC22C	-0.342961021530053	3.55547678035317	-4.22392639627494	3.34101959228799e-05	0.000434806086434347	1.84821906574204	SEC22C	not-changed
ZNF155	-0.329744836811949	1.26274320864026	-4.22390736898196	3.34128333876623e-05	0.000434806086434347	1.84814492237015	ZNF155	not-changed
SLC25A34-AS1	-0.273638399800731	0.313431815017521	-4.22381512985478	3.34256219175484e-05	0.000434806086434347	1.84778549962994	SLC25A34-AS1	not-changed
PEX3	-0.311526759348089	4.47846850233023	-4.22304120108525	3.35331079668709e-05	0.000435981729754986	1.84477004546703	PEX3	not-changed
ANKMY1	0.261766665345571	1.90542754570248	4.22268569908781	3.35825919933458e-05	0.000436402443532091	1.8433850657534	ANKMY1	not-changed
RAP1A	-0.238685595992792	5.27299803323367	-4.22168925674776	3.37216636872875e-05	0.000437986317911899	1.8395036225947	RAP1A	not-changed
PLEKHM2	-0.281450158992693	6.08387075541119	-4.22139948775542	3.37622093941618e-05	0.000438289547626808	1.83837503419957	PLEKHM2	not-changed
PMS2	-0.324995005966255	2.9802699816501	-4.22103283054294	3.38135803841855e-05	0.000438577098916761	1.83694707891079	PMS2	not-changed
CYP4F12	0.847626072010112	2.47838446523553	4.2209957402642	3.38187811235504e-05	0.000438577098916761	1.83680263592555	CYP4F12	not-changed
FCRL2	0.277762572017102	0.435273415359263	4.22060541484701	3.38735582865779e-05	0.000439064031442962	1.83528263408126	FCRL2	not-changed
FHIT	0.381157704640641	1.39987276841097	4.21973356106319	3.39962180652577e-05	0.000440429905926265	1.83188790907766	FHIT	not-changed
ARL16	0.330329142695752	5.11486779908985	4.21959911318377	3.4015171055458e-05	0.000440451526425933	1.83136446538194	ARL16	not-changed
TTL	-0.300912086650724	3.15452246246909	-4.2192448480494	3.40651598315545e-05	0.000440874793289742	1.82998528011706	TTL	not-changed
ZNF770	-0.655183967676006	3.75266339535931	-4.21836033971491	3.41902754182739e-05	0.000442269435778617	1.82654225011426	ZNF770	not-changed
LOC105373383	0.414171571914386	2.29533563315671	4.21752710823981	3.43085392612638e-05	0.000443457034463844	1.82329939294383	LOC105373383	not-changed
SOX15	-1.15476952202919	5.31775829540162	-4.21746838652825	3.43168885909312e-05	0.000443457034463844	1.82307087462936	SOX15	not-changed
FMO5	0.469987880127519	1.19169135520909	4.21732903517853	3.43367099921228e-05	0.000443488282173981	1.82252859331915	FMO5	not-changed
GEMIN5	-0.305342001815893	3.80405866969444	-4.21682554904761	3.44084172819328e-05	0.000444189309825478	1.82056942275809	GEMIN5	not-changed
C22orf23	-0.544133285850953	2.3363816446503	-4.21614939138396	3.45049418157279e-05	0.000445132860755639	1.81793867024405	C22orf23	not-changed
PRRC2A	-0.348185293948569	6.70775806415939	-4.21594985211954	3.45334763350888e-05	0.000445132860755639	1.8171623851487	PRRC2A	not-changed
CAPRIN1	-0.310484615333638	6.40880882640039	-4.21594681055636	3.45339114591649e-05	0.000445132860755639	1.81715055253544	CAPRIN1	not-changed
TECPR1	0.301027118240697	3.17528455748988	4.21546984625869	3.46022105120029e-05	0.000445787730271673	1.81529510686832	TECPR1	not-changed
HELZ	-0.341496829835263	3.32889629944247	-4.21498327890312	3.46720176280763e-05	0.000446461356855113	1.81340249193292	HELZ	not-changed
HSPH1	-0.380329313241039	5.72080818097064	-4.21427103607864	3.47744447214866e-05	0.000447449929507988	1.81063240259632	HSPH1	not-changed
CRK	-0.269058581244553	5.77441030891368	-4.21419824023665	3.47849297015016e-05	0.000447449929507988	1.81034930436222	CRK	not-changed
FXYD5	-0.59605367492394	6.62697411946483	-4.21408347286901	3.48014660866002e-05	0.000447449929507988	1.8099029902503	FXYD5	not-changed
CDKN2C	0.69182494636453	5.68327353405479	4.21372139854617	3.48536852032321e-05	0.000447895340410471	1.80849500339991	CDKN2C	not-changed
DBP	0.446497122177799	3.31638028354569	4.21292269040719	3.49691413508801e-05	0.000448929851790247	1.80538946388766	DBP	not-changed
RCOR1	-0.387671414981417	5.09263648790756	-4.21292075877191	3.49694210180763e-05	0.000448929851790247	1.80538195391669	RCOR1	not-changed
RIOK3	-0.32799243654281	5.89730644101229	-4.21122311359375	3.5216038333867e-05	0.000451868230041256	1.79878286461137	RIOK3	not-changed
SLC25A24	-0.449397824262273	4.52934380556832	-4.21038527514627	3.53383627498713e-05	0.000453209611451923	1.79552686848492	SLC25A24	not-changed
C1orf210	0.539949065868839	4.79441364195505	4.20911795794118	3.5524162600259e-05	0.00045536329755654	1.79060290680959	C1orf210	not-changed
HNF1A-AS1	0.523870917220025	0.439158319496328	4.20873224886004	3.55808959036515e-05	0.000455832917556226	1.78910455029406	HNF1A-AS1	not-changed
CRYM	0.819169903630669	1.19436616042471	4.20862575993493	3.55965744196872e-05	0.000455832917556226	1.78869089585287	CRYM	not-changed
MAP3K7	-0.288564616131193	4.40134154576768	-4.20793061278051	3.56990841758588e-05	0.000456916003040387	1.78599083169631	MAP3K7	not-changed
IL13RA2	-0.447750928938167	0.802917030923894	-4.20737403998726	3.57813622759876e-05	0.000457739184176201	1.78382929197391	IL13RA2	not-changed
PDE4D	-0.56882796672642	2.24649871030064	-4.20485912276628	3.61554057591482e-05	0.000462232263269101	1.77406530325225	PDE4D	not-changed
LOC101927795	-0.168171011170196	0.158152592549052	-4.20476910628973	3.61688628873597e-05	0.000462232263269101	1.77371591461517	LOC101927795	not-changed
OSGEP	0.269291689369505	4.46907498714975	4.20264925465947	3.6487159109708e-05	0.000466066303555233	1.76548983137181	OSGEP	not-changed
MALL	-0.787922965100857	3.21022297330058	-4.20167497115307	3.66343436459347e-05	0.00046771191339146	1.76171033325964	MALL	not-changed
RBAK	-0.324713708058875	3.35096928617391	-4.19996382011164	3.6894219848286e-05	0.000470793893036491	1.75507417764094	RBAK	not-changed
P3H1	-0.377624824541852	4.04998119212814	-4.19767854083672	3.72440368401663e-05	0.000475019915314293	1.74621511076821	P3H1	not-changed
LOC100240735	0.403728873892145	0.910454403347449	4.19713383311024	3.73278836991189e-05	0.000475851155730188	1.74410412624334	LOC100240735	not-changed
[truncated: 23,484 more rows]
