# Supplementary material for: Constructe a novel 5 hypoxia genes signature for cervical cancer
Source: Cancer Cell Int. 2021 Jul 3;21:345. doi: 10.1186/s12935-021-02050-3 (PMC8254931; doi:10.1186/s12935-021-02050-3)
Supplement: Supplementary file 5 — Additional file 5. Detailed analysis results of KEGG pathway. [file 12935_2021_2050_MOESM5_ESM.csv]

	ID	Description	GeneRatio	BgRatio	pvalue	p.adjust	qvalue	geneID	Count	core_enrichment
hsa05146	hsa05146	Amoebiasis	13/77	102/8081	8.90977720718902e-12	1.41665457594305e-09	9.94143562065302e-10	1287/1288/2920/3576/2335/3553/3569/3909/3914/3918/5275/6318/7042	13	COL4A5,COL4A6,CXCL2,CXCL8,FN1,IL1B,IL6,LAMA3,LAMB3,LAMC2,SERPINB13,SERPINB4,TGFB2
hsa04512	hsa04512	ECM-receptor interaction	12/77	88/8081	2.6613585457543e-11	2.11578004387467e-09	1.48475792552608e-09	1287/1288/2335/3675/3678/3688/3694/3909/3914/3918/7057/3371	12	COL4A5,COL4A6,FN1,ITGA3,ITGA5,ITGB1,ITGB6,LAMA3,LAMB3,LAMC2,THBS1,TNC
hsa04510	hsa04510	Focal adhesion	14/77	201/8081	4.67252730986877e-09	2.47643947423045e-07	1.73785226261786e-07	857/1287/1288/1956/2335/3675/3678/3688/3694/3909/3914/3918/7057/3371	14	CAV1,COL4A5,COL4A6,EGFR,FN1,ITGA3,ITGA5,ITGB1,ITGB6,LAMA3,LAMB3,LAMC2,THBS1,TNC
hsa04933	hsa04933	AGE-RAGE signaling pathway in diabetic complications	10/77	100/8081	2.94658359946447e-08	1.17126698078713e-06	8.21941740903247e-07	1287/1288/3576/2152/2335/3552/3553/3569/5054/7042	10	COL4A5,COL4A6,CXCL8,F3,FN1,IL1A,IL1B,IL6,SERPINE1,TGFB2
hsa05323	hsa05323	Rheumatoid arthritis	9/77	93/8081	2.02905346821192e-07	5.90112097159625e-06	4.14113752392719e-06	2920/3576/3589/3552/3553/3569/4312/4314/7042	9	CXCL2,CXCL8,IL11,IL1A,IL1B,IL6,MMP1,MMP3,TGFB2
hsa04657	hsa04657	IL-17 signaling pathway	9/77	94/8081	2.22683810248915e-07	5.90112097159625e-06	4.14113752392719e-06	2920/3576/8061/3553/3569/4312/4322/4314/6278	9	CXCL2,CXCL8,FOSL1,IL1B,IL6,MMP1,MMP13,MMP3,S100A7
hsa04151	hsa04151	PI3K-Akt signaling pathway	15/77	354/8081	9.23184207873276e-07	2.09694698645501e-05	1.47154174488071e-05	374/1287/1288/1956/2335/3569/3675/3678/3688/3694/3909/3914/3918/7057/3371	15	AREG,COL4A5,COL4A6,EGFR,FN1,IL6,ITGA3,ITGA5,ITGB1,ITGB6,LAMA3,LAMB3,LAMC2,THBS1,TNC
hsa05222	hsa05222	Small cell lung cancer	8/77	92/8081	2.29565602442059e-06	4.56261634853593e-05	3.2018360340603e-05	1287/1288/2335/3675/3688/3909/3914/3918	8	COL4A5,COL4A6,FN1,ITGA3,ITGB1,LAMA3,LAMB3,LAMC2
hsa05165	hsa05165	Human papillomavirus infection	13/77	331/8081	1.2373066155369e-05	0.000218590835411519	0.000153397077481767	1287/1288/1956/2335/3675/3678/3688/3694/3909/3914/3918/7057/3371	13	COL4A5,COL4A6,EGFR,FN1,ITGA3,ITGA5,ITGB1,ITGB6,LAMA3,LAMB3,LAMC2,THBS1,TNC
hsa05133	hsa05133	Pertussis	6/77	76/8081	7.91455774505936e-05	0.00125841468146444	0.000883098022080308	3576/3552/3553/3569/3678/3688	6	CXCL8,IL1A,IL1B,IL6,ITGA5,ITGB1
hsa04060	hsa04060	Cytokine-cytokine receptor interaction	11/77	295/8081	9.91820192827135e-05	0.00138375573748459	0.000971056657883924	650/6363/284340/2920/3576/3589/3552/3553/3569/3624/7042	11	BMP2,CCL19,CXCL17,CXCL2,CXCL8,IL11,IL1A,IL1B,IL6,INHBA,TGFB2
hsa05144	hsa05144	Malaria	5/77	50/8081	0.000104434395281856	0.00138375573748459	0.000971056657883924	3576/3553/3569/7042/7057	5	CXCL8,IL1B,IL6,TGFB2,THBS1
hsa05410	hsa05410	Hypertrophic cardiomyopathy	6/77	90/8081	0.000202851923072682	0.00248103505911972	0.00174107723446998	3569/3675/3678/3688/3694/7042	6	IL6,ITGA3,ITGA5,ITGB1,ITGB6,TGFB2
hsa04640	hsa04640	Hematopoietic cell lineage	6/77	99/8081	0.000341176720854659	0.00387479275827791	0.00271915281282661	3589/3552/3553/3569/3675/3678	6	IL11,IL1A,IL1B,IL6,ITGA3,ITGA5
hsa05219	hsa05219	Bladder cancer	4/77	41/8081	0.00059070544786191	0.00626147774733625	0.00439401947181491	3576/1956/4312/7057	4	CXCL8,EGFR,MMP1,THBS1
hsa05205	hsa05205	Proteoglycans in cancer	8/77	205/8081	0.000701543798520668	0.00697159149779914	0.00489234491073624	857/1956/2335/3678/3688/5328/7042/7057	8	CAV1,EGFR,FN1,ITGA5,ITGB1,PLAU,TGFB2,THBS1
hsa05135	hsa05135	Yersinia infection	6/77	137/8081	0.00188122998477667	0.0170453440382039	0.0119616449390905	3576/2335/3553/3569/3678/3688	6	CXCL8,FN1,IL1B,IL6,ITGA5,ITGB1
hsa04350	hsa04350	TGF-beta signaling pathway	5/77	94/8081	0.0019540282663694	0.0170453440382039	0.0119616449390905	650/10468/3624/7042/7057	5	BMP2,FST,INHBA,TGFB2,THBS1
hsa05134	hsa05134	Legionellosis	4/77	57/8081	0.00205379053732587	0.0170453440382039	0.0119616449390905	2920/3576/3553/3569	4	CXCL2,CXCL8,IL1B,IL6
hsa05414	hsa05414	Dilated cardiomyopathy	5/77	96/8081	0.00214406843247848	0.0170453440382039	0.0119616449390905	3675/3678/3688/3694/7042	5	ITGA3,ITGA5,ITGB1,ITGB6,TGFB2
hsa05206	hsa05206	MicroRNAs in cancer	9/77	310/8081	0.00260343655247519	0.0197117338973121	0.013832795717412	1591/1956/6624/3678/5328/5268/7042/7057/3371	9	CYP24A1,EGFR,FSCN1,ITGA5,PLAU,SERPINB5,TGFB2,THBS1,TNC
hsa05142	hsa05142	Chagas disease	5/77	102/8081	0.00279531153183555	0.0201479124118171	0.0141388859030295	3576/3553/3569/5054/7042	5	CXCL8,IL1B,IL6,SERPINE1,TGFB2
hsa04974	hsa04974	Protein digestion and absorption	5/77	103/8081	0.0029163755539901	0.0201479124118171	0.0141388859030295	1303/1308/1287/1288/1289	5	COL12A1,COL17A1,COL4A5,COL4A6,COL5A1
hsa04064	hsa04064	NF-kappa B signaling pathway	5/77	104/8081	0.00304119432631201	0.0201479124118171	0.0141388859030295	6363/2920/3576/3553/5328	5	CCL19,CXCL2,CXCL8,IL1B,PLAU
hsa05321	hsa05321	Inflammatory bowel disease	4/77	65/8081	0.0033240053024008	0.0211406737232691	0.0148355605075573	3552/3553/3569/7042	4	IL1A,IL1B,IL6,TGFB2
hsa04390	hsa04390	Hippo signaling pathway	6/77	157/8081	0.003721259134946	0.0227569308637082	0.0159697760447075	374/650/5054/6591/6657/7042	6	AREG,BMP2,SERPINE1,SNAI2,SOX2,TGFB2
hsa05145	hsa05145	Toxoplasmosis	5/77	112/8081	0.00418287214147266	0.0246324692775612	0.0172859433526746	3688/3909/3914/3918/7042	5	ITGB1,LAMA3,LAMB3,LAMC2,TGFB2
hsa05100	hsa05100	Bacterial invasion of epithelial cells	4/77	77/8081	0.00609780321067211	0.0323183570165622	0.0226795487835524	857/2335/3678/3688	4	CAV1,FN1,ITGA5,ITGB1
hsa05140	hsa05140	Leishmaniasis	4/77	77/8081	0.00609780321067211	0.0323183570165622	0.0226795487835524	3552/3553/3688/7042	4	IL1A,IL1B,ITGB1,TGFB2
hsa05412	hsa05412	Arrhythmogenic right ventricular cardiomyopathy	4/77	77/8081	0.00609780321067211	0.0323183570165622	0.0226795487835524	3675/3678/3688/3694	4	ITGA3,ITGA5,ITGB1,ITGB6
hsa05332	hsa05332	Graft-versus-host disease	3/77	42/8081	0.007313657979608	0.0364442750484424	0.0255749298585561	3552/3553/3569	3	IL1A,IL1B,IL6
hsa04380	hsa04380	Osteoclast differentiation	5/77	128/8081	0.00733469686509532	0.0364442750484424	0.0255749298585561	2274/8061/3552/3553/7042	5	FHL2,FOSL1,IL1A,IL1B,TGFB2
hsa04926	hsa04926	Relaxin signaling pathway	5/77	129/8081	0.00757470356770423	0.0364962990080295	0.0256114379003716	1287/1288/1956/4312/4322	5	COL4A5,COL4A6,EGFR,MMP1,MMP13
hsa05130	hsa05130	Pathogenic Escherichia coli infection	6/77	197/8081	0.0109906323260847	0.0513973688190433	0.0360683289958199	1365/3576/3553/3569/3688/84617	6	CLDN3,CXCL8,IL1B,IL6,ITGB1,TUBB6
hsa04145	hsa04145	Phagosome	5/77	152/8081	0.0147145878877766	0.0662530901414812	0.0464933965905131	3678/3688/4973/7057/84617	5	ITGA5,ITGB1,OLR1,THBS1,TUBB6
hsa04061	hsa04061	Viral protein interaction with cytokine and cytokine receptor	4/77	100/8081	0.015000699654675	0.0662530901414812	0.0464933965905131	6363/2920/3576/3569	4	CCL19,CXCL2,CXCL8,IL6
hsa04218	hsa04218	Cellular senescence	5/77	156/8081	0.0163011762077385	0.0700510004602815	0.0491585968142326	3576/3552/3569/5054/7042	5	CXCL8,IL1A,IL6,SERPINE1,TGFB2
hsa04810	hsa04810	Regulation of actin cytoskeleton	6/77	218/8081	0.0173927885301194	0.07277508884971	0.0510702377892701	1956/2335/3675/3678/3688/3694	6	EGFR,FN1,ITGA3,ITGA5,ITGB1,ITGB6
hsa04928	hsa04928	Parathyroid hormone synthesis, secretion and action	4/77	106/8081	0.0182124442387975	0.0742507342043283	0.0521057783890023	1591/1956/4322/5744	4	CYP24A1,EGFR,MMP13,PTHLH
hsa04066	hsa04066	HIF-1 signaling pathway	4/77	109/8081	0.0199671354356452	0.0793693633566898	0.0556977988467999	1956/3569/5054/6513	4	EGFR,IL6,SERPINE1,SLC2A1
hsa04668	hsa04668	TNF signaling pathway	4/77	112/8081	0.0218231313840935	0.0846311680505089	0.0593902933687782	2920/3553/3569/4314	4	CXCL2,IL1B,IL6,MMP3
hsa05171	hsa05171	Coronavirus disease - COVID-19	6/77	232/8081	0.0228699995083893	0.0865792838531879	0.0607573921776757	3576/1956/3553/3569/4312/4314	6	CXCL8,EGFR,IL1B,IL6,MMP1,MMP3
hsa05120	hsa05120	Epithelial cell signaling in Helicobacter pylori infection	3/77	70/8081	0.0288649246226802	0.10430734125014	0.0731981342106244	2920/3576/1956	3	CXCL2,CXCL8,EGFR
hsa05230	hsa05230	Central carbon metabolism in cancer	3/77	70/8081	0.0288649246226802	0.10430734125014	0.0731981342106244	1956/6513/8140	3	EGFR,SLC2A1,SLC7A5
hsa04115	hsa04115	p53 signaling pathway	3/77	73/8081	0.0321430356686061	0.113572059362408	0.0796996907806373	5268/5054/7057	3	SERPINB5,SERPINE1,THBS1
hsa01523	hsa01523	Antifolate resistance	2/77	31/8081	0.0348705005694437	0.119267423783412	0.0836964377427452	3553/3569	2	IL1B,IL6
hsa03320	hsa03320	PPAR signaling pathway	3/77	76/8081	0.0356082067573944	0.119267423783412	0.0836964377427452	51129/4312/4973	3	ANGPTL4,MMP1,OLR1
hsa04068	hsa04068	FoxO signaling pathway	4/77	131/8081	0.0360052600100866	0.119267423783412	0.0836964377427452	1956/3569/10769/7042	4	EGFR,IL6,PLK2,TGFB2
hsa00760	hsa00760	Nicotinate and nicotinamide metabolism	2/77	35/8081	0.0435481885737969	0.141309428229259	0.0991645110380768	4837/4907	2	NNMT,NT5E
hsa05020	hsa05020	Prion disease	6/77	273/8081	0.04528381650377	0.144002536481989	0.101054411566308	857/3552/3553/3569/5621/84617	6	CAV1,IL1A,IL1B,IL6,PRNP,TUBB6
hsa04610	hsa04610	Complement and coagulation cascades	3/77	85/8081	0.0471086740924182	0.145461122303887	0.102077980564131	2152/5328/5054	3	F3,PLAU,SERPINE1
hsa05143	hsa05143	African trypanosomiasis	2/77	37/8081	0.0481574052485419	0.145461122303887	0.102077980564131	3553/3569	2	IL1B,IL6
hsa05210	hsa05210	Colorectal cancer	3/77	86/8081	0.0484870407679624	0.145461122303887	0.102077980564131	374/1956/7042	3	AREG,EGFR,TGFB2
hsa04514	hsa04514	Cell adhesion molecules	4/77	149/8081	0.053410591168172	0.157264518439618	0.110361065571661	1001/1365/3688/3897	4	CDH3,CLDN3,ITGB1,L1CAM
hsa04932	hsa04932	Non-alcoholic fatty liver disease	4/77	150/8081	0.0544913795155552	0.157529624417696	0.110547104854523	3576/3552/3553/3569	4	CXCL8,IL1A,IL1B,IL6
hsa04940	hsa04940	Type I diabetes mellitus	2/77	43/8081	0.0629696327263353	0.178788778633702	0.12546580956751	3552/3553	2	IL1A,IL1B
hsa05215	hsa05215	Prostate cancer	3/77	97/8081	0.0649280170352937	0.181114994887924	0.127098242026614	1956/4314/5328	3	EGFR,MMP3,PLAU
hsa04620	hsa04620	Toll-like receptor signaling pathway	3/77	104/8081	0.0765610823723543	0.209882967193178	0.147286292767143	3576/3553/3569	3	CXCL8,IL1B,IL6
hsa04672	hsa04672	Intestinal immune network for IgA production	2/77	49/8081	0.0791000831181313	0.211729736543838	0.148582271258834	3569/5284	2	IL6,PIGR
hsa05164	hsa05164	Influenza A	4/77	171/8081	0.0798980137901276	0.211729736543838	0.148582271258834	3576/3552/3553/3569	4	CXCL8,IL1A,IL1B,IL6
hsa05131	hsa05131	Shigellosis	5/77	246/8081	0.0849112883488287	0.22132614504039	0.1553165930108	3576/1956/3553/3678/3688	5	CXCL8,EGFR,IL1B,ITGA5,ITGB1
hsa05152	hsa05152	Tuberculosis	4/77	180/8081	0.0923207764141783	0.236621205478983	0.166049968757181	3552/3553/3569/7042	4	IL1A,IL1B,IL6,TGFB2
hsa04621	hsa04621	NOD-like receptor signaling pathway	4/77	181/8081	0.0937555719822384	0.236621205478983	0.166049968757181	2920/3576/3553/3569	4	CXCL2,CXCL8,IL1B,IL6
hsa00240	hsa00240	Pyrimidine metabolism	2/77	57/8081	0.102333251925874	0.254234172753344	0.17840994579182	978/4907	2	CDA,NT5E
hsa05202	hsa05202	Transcriptional misregulation in cancer	4/77	192/8081	0.110231607488466	0.269643470625631	0.189223488158338	3576/3569/4314/5328	4	CXCL8,IL6,MMP3,PLAU
hsa04623	hsa04623	Cytosolic DNA-sensing pathway	2/77	63/8081	0.120832071274487	0.291095444433991	0.204277504865959	3553/3569	2	IL1B,IL6
hsa05211	hsa05211	Renal cell carcinoma	2/77	69/8081	0.140080606314451	0.327073143146964	0.229525012734711	6513/7042	2	SLC2A1,TGFB2
hsa04915	hsa04915	Estrogen signaling pathway	3/77	138/8081	0.144172852435901	0.327073143146964	0.229525012734711	1956/3861/3872	3	EGFR,KRT14,KRT17
hsa05162	hsa05162	Measles	3/77	139/8081	0.146398855236125	0.327073143146964	0.229525012734711	3552/3553/3569	3	IL1A,IL1B,IL6
hsa05418	hsa05418	Fluid shear stress and atherosclerosis	3/77	139/8081	0.146398855236125	0.327073143146964	0.229525012734711	857/3552/3553	3	CAV1,IL1A,IL1B
hsa04520	hsa04520	Adherens junction	2/77	71/8081	0.146639043944896	0.327073143146964	0.229525012734711	1956/6591	2	EGFR,SNAI2
hsa04010	hsa04010	MAPK signaling pathway	5/77	294/8081	0.148108593123153	0.327073143146964	0.229525012734711	374/1956/3552/3553/7042	5	AREG,EGFR,IL1A,IL1B,TGFB2
hsa00910	hsa00910	Nitrogen metabolism	1/77	17/8081	0.150343989336668	0.327461565815482	0.229797590045952	760	1	CA2
hsa05166	hsa05166	Human T-cell leukemia virus 1 infection	4/77	219/8081	0.155621465171576	0.33437585084163	0.234649719888863	8061/3569/6513/7042	4	FOSL1,IL6,SLC2A1,TGFB2
hsa05212	hsa05212	Pancreatic cancer	2/77	76/8081	0.163300520482536	0.346197103422976	0.242945335735422	1956/7042	2	EGFR,TGFB2
hsa05163	hsa05163	Human cytomegalovirus infection	4/77	225/8081	0.166556848178821	0.348454458689902	0.244529444694668	3576/1956/3553/3569	4	CXCL8,EGFR,IL1B,IL6
hsa01521	hsa01521	EGFR tyrosine kinase inhibitor resistance	2/77	79/8081	0.173456745715401	0.355618564977363	0.249556887703412	1956/3569	2	EGFR,IL6
hsa00100	hsa00100	Steroid biosynthesis	1/77	20/8081	0.174454390366253	0.355618564977363	0.249556887703412	1591	1	CYP24A1
hsa04012	hsa04012	ErbB signaling pathway	2/77	85/8081	0.194060939927769	0.388579279228285	0.272687213493533	374/1956	2	AREG,EGFR
hsa04964	hsa04964	Proximal tubule bicarbonate reclamation	1/77	23/8081	0.197889254581614	0.388579279228285	0.272687213493533	760	1	CA2
hsa04630	hsa04630	JAK-STAT signaling pathway	3/77	162/8081	0.200399376708927	0.388579279228285	0.272687213493533	1956/3589/3569	3	EGFR,IL11,IL6
hsa05161	hsa05161	Hepatitis B	3/77	162/8081	0.200399376708927	0.388579279228285	0.272687213493533	3576/3569/7042	3	CXCL8,IL6,TGFB2
hsa04540	hsa04540	Gap junction	2/77	88/8081	0.204482258552737	0.391719025420303	0.274890544154599	1956/84617	2	EGFR,TUBB6
hsa04976	hsa04976	Bile secretion	2/77	90/8081	0.211465434834958	0.398124053455455	0.279385300670495	760/6513	2	CA2,SLC2A1
hsa05132	hsa05132	Salmonella infection	4/77	249/8081	0.212833613482476	0.398124053455455	0.279385300670495	3576/3553/3569/84617	4	CXCL8,IL1B,IL6,TUBB6
hsa04966	hsa04966	Collecting duct acid secretion	1/77	27/8081	0.22811712712104	0.421751432700528	0.295965917684581	760	1	CA2
hsa05150	hsa05150	Staphylococcus aureus infection	2/77	96/8081	0.232547953916784	0.42500143302033	0.29824661966339	3861/3872	2	KRT14,KRT17
hsa05231	hsa05231	Choline metabolism in cancer	2/77	98/8081	0.239608899743172	0.432929716581413	0.303810327425553	1956/80736	2	EGFR,SLC44A4
hsa04972	hsa04972	Pancreatic secretion	2/77	102/8081	0.253762524235932	0.453351026443969	0.31814107118875	760/9635	2	CA2,CLCA2
hsa04625	hsa04625	C-type lectin receptor signaling pathway	2/77	104/8081	0.260849436346887	0.460834004212833	0.323392283658129	3553/3569	2	IL1B,IL6
hsa00512	hsa00512	Mucin type O-glycan biosynthesis	1/77	32/8081	0.264324943134153	0.461842483058575	0.324099988111281	55808	1	ST6GALNAC1
hsa04659	hsa04659	Th17 cell differentiation	2/77	107/8081	0.271484716235027	0.462194962801426	0.32434734231679	3553/3569	2	IL1B,IL6
hsa05010	hsa05010	Alzheimer disease	5/77	369/8081	0.274888672414476	0.462194962801426	0.32434734231679	22943/3552/3553/3569/84617	5	DKK1,IL1A,IL1B,IL6,TUBB6
hsa04931	hsa04931	Insulin resistance	2/77	108/8081	0.275029810047333	0.462194962801426	0.32434734231679	3569/6513	2	IL6,SLC2A1
hsa04062	hsa04062	Chemokine signaling pathway	3/77	192/8081	0.276461053993332	0.462194962801426	0.32434734231679	6363/2920/3576	3	CCL19,CXCL2,CXCL8
hsa05167	hsa05167	Kaposi sarcoma-associated herpesvirus infection	3/77	193/8081	0.279061109615955	0.462194962801426	0.32434734231679	2920/3576/3569	3	CXCL2,CXCL8,IL6
hsa04670	hsa04670	Leukocyte transendothelial migration	2/77	114/8081	0.296278710791072	0.479979787332734	0.336827920935252	1365/3688	2	CLDN3,ITGB1
hsa05022	hsa05022	Pathways of neurodegeneration - multiple diseases	6/77	475/8081	0.298521005738075	0.479979787332734	0.336827920935252	22943/3552/3553/3569/5621/84617	6	DKK1,IL1A,IL1B,IL6,PRNP,TUBB6
hsa00250	hsa00250	Alanine, aspartate and glutamate metabolism	1/77	37/8081	0.298855339282646	0.479979787332734	0.336827920935252	80150	1	ASRGL1
hsa05033	hsa05033	Nicotine addiction	1/77	40/8081	0.318800483289985	0.506892768431077	0.355714223460404	2568	1	GABRP
hsa04015	hsa04015	Rap1 signaling pathway	3/77	210/8081	0.323544582355568	0.507122078731927	0.355875142969773	1956/3688/7057	3	EGFR,ITGB1,THBS1
hsa04216	hsa04216	Ferroptosis	1/77	41/8081	0.325323597677085	0.507122078731927	0.355875142969773	5621	1	PRNP
hsa05030	hsa05030	Cocaine addiction	1/77	49/8081	0.37533636808661	0.575617829067254	0.403942336187546	84152	1	PPP1R1B
hsa04371	hsa04371	Apelin signaling pathway	2/77	137/8081	0.376504743540845	0.575617829067254	0.403942336187546	8862/5054	2	APLN,SERPINE1
hsa04979	hsa04979	Cholesterol metabolism	1/77	50/8081	0.381324801808888	0.57743469988203	0.405217333250547	51129	1	ANGPTL4
hsa04550	hsa04550	Signaling pathways regulating pluripotency of stem cells	2/77	143/8081	0.396887992109782	0.595331988164673	0.417776833799771	3624/6657	2	INHBA,SOX2
hsa04080	hsa04080	Neuroactive ligand-receptor interaction	4/77	341/8081	0.40981736641517	0.608242106948755	0.426836566279828	8862/2568/4922/90226	4	APLN,GABRP,NTS,UCN2
hsa04072	hsa04072	Phospholipase D signaling pathway	2/77	148/8081	0.41364601639877	0.608242106948755	0.426836566279828	3576/1956	2	CXCL8,EGFR
hsa05226	hsa05226	Gastric cancer	2/77	149/8081	0.416971004134681	0.608242106948755	0.426836566279828	1956/7042	2	EGFR,TGFB2
hsa05213	hsa05213	Endometrial cancer	1/77	58/8081	0.427235984981754	0.617550196473627	0.433368558928861	1956	1	EGFR
hsa04978	hsa04978	Mineral absorption	1/77	59/8081	0.432733034608628	0.619860833358305	0.434990058497056	4502	1	MT2A
hsa05416	hsa05416	Viral myocarditis	1/77	60/8081	0.438178005480622	0.622056275637669	0.436530719745732	857	1	CAV1
hsa05160	hsa05160	Hepatitis C	2/77	157/8081	0.443229918000523	0.622574496087471	0.436894383219278	1365/1956	2	CLDN3,EGFR
hsa04217	hsa04217	Necroptosis	2/77	159/8081	0.449695676948375	0.622574496087471	0.436894383219278	3552/3553	2	IL1A,IL1B
hsa04310	hsa04310	Wnt signaling pathway	2/77	160/8081	0.452913122524732	0.622574496087471	0.436894383219278	22943/8061	2	DKK1,FOSL1
hsa05217	hsa05217	Basal cell carcinoma	1/77	63/8081	0.45420529274306	0.622574496087471	0.436894383219278	650	1	BMP2
hsa05225	hsa05225	Hepatocellular carcinoma	2/77	168/8081	0.478269906357585	0.631983404242155	0.443497125783968	1956/7042	2	EGFR,TGFB2
hsa00830	hsa00830	Retinol metabolism	1/77	68/8081	0.479920439157499	0.631983404242155	0.443497125783968	216	1	ALDH1A1
hsa04530	hsa04530	Tight junction	2/77	169/8081	0.481390369807943	0.631983404242155	0.443497125783968	1365/3688	2	CLDN3,ITGB1
hsa04920	hsa04920	Adipocytokine signaling pathway	1/77	69/8081	0.484918083758132	0.631983404242155	0.443497125783968	6513	1	SLC2A1
hsa04924	hsa04924	Renin secretion	1/77	69/8081	0.484918083758132	0.631983404242155	0.443497125783968	9635	1	CLCA2
hsa05031	hsa05031	Amphetamine addiction	1/77	69/8081	0.484918083758132	0.631983404242155	0.443497125783968	84152	1	PPP1R1B
hsa04622	hsa04622	RIG-I-like receptor signaling pathway	1/77	70/8081	0.489868321844829	0.633244416043316	0.444382046346187	3576	1	CXCL8
hsa05218	hsa05218	Melanoma	1/77	72/8081	0.499628349679387	0.635527260792181	0.445984042661179	1956	1	EGFR
hsa05223	hsa05223	Non-small cell lung cancer	1/77	72/8081	0.499628349679387	0.635527260792181	0.445984042661179	1956	1	EGFR
hsa05214	hsa05214	Glioma	1/77	75/8081	0.513923805745822	0.642057870056603	0.450566926355511	1956	1	EGFR
hsa04971	hsa04971	Gastric acid secretion	1/77	76/8081	0.518598782882666	0.642057870056603	0.450566926355511	760	1	CA2
hsa05220	hsa05220	Chronic myeloid leukemia	1/77	76/8081	0.518598782882666	0.642057870056603	0.450566926355511	7042	1	TGFB2
hsa04360	hsa04360	Axon guidance	2/77	182/8081	0.520914875706301	0.642057870056603	0.450566926355511	3688/3897	2	ITGB1,L1CAM
hsa00983	hsa00983	Drug metabolism - other enzymes	1/77	80/8081	0.536858985783852	0.656619836458712	0.460785850146464	978	1	CDA
hsa04911	hsa04911	Insulin secretion	1/77	86/8081	0.562974774456369	0.683305260599715	0.479512463578747	6513	1	SLC2A1
hsa04727	hsa04727	GABAergic synapse	1/77	89/8081	0.575482098699965	0.687982358596199	0.482794637611368	2568	1	GABRP
hsa05235	hsa05235	PD-L1 expression and PD-1 checkpoint pathway in cancer	1/77	89/8081	0.575482098699965	0.687982358596199	0.482794637611368	1956	1	EGFR
hsa05032	hsa05032	Morphine addiction	1/77	91/8081	0.583623348976522	0.691662227256613	0.485377001583588	2568	1	GABRP
hsa04912	hsa04912	GnRH signaling pathway	1/77	93/8081	0.591610458533958	0.691662227256613	0.485377001583588	1956	1	EGFR
hsa04970	hsa04970	Salivary secretion	1/77	93/8081	0.591610458533958	0.691662227256613	0.485377001583588	362	1	AQP5
hsa01522	hsa01522	Endocrine resistance	1/77	98/8081	0.610922640928574	0.703889129765531	0.493957284045987	1956	1	EGFR
hsa04750	hsa04750	Inflammatory mediator regulation of TRP channels	1/77	98/8081	0.610922640928574	0.703889129765531	0.493957284045987	3553	1	IL1B
hsa04922	hsa04922	Glucagon signaling pathway	1/77	107/8081	0.643439690699897	0.736020941160314	0.516505923621273	6513	1	SLC2A1
hsa04919	hsa04919	Thyroid hormone signaling pathway	1/77	121/8081	0.6887658018467	0.776189035496244	0.544694059997364	6513	1	SLC2A1
hsa04110	hsa04110	Cell cycle	1/77	124/8081	0.697711874033197	0.776189035496244	0.544694059997364	7042	1	TGFB2
hsa04611	hsa04611	Platelet activation	1/77	124/8081	0.697711874033197	0.776189035496244	0.544694059997364	3688	1	ITGB1
hsa04144	hsa04144	Endocytosis	2/77	252/8081	0.698081962741905	0.776189035496244	0.544694059997364	857/1956	2	CAV1,EGFR
hsa00230	hsa00230	Purine metabolism	1/77	130/8081	0.714849431969307	0.789312914466109	0.55390379962534	4907	1	NT5E
hsa04728	hsa04728	Dopaminergic synapse	1/77	132/8081	0.720346009502228	0.789896658695547	0.554313444698629	84152	1	PPP1R1B
hsa05224	hsa05224	Breast cancer	1/77	147/8081	0.758368435781844	0.822812546356192	0.577412313232415	1956	1	EGFR
hsa04723	hsa04723	Retrograde endocannabinoid signaling	1/77	148/8081	0.760713486253838	0.822812546356192	0.577412313232415	2568	1	GABRP
hsa04921	hsa04921	Oxytocin signaling pathway	1/77	154/8081	0.774319366192942	0.823102238689476	0.577615606097878	1956	1	EGFR
hsa04150	hsa04150	mTOR signaling pathway	1/77	155/8081	0.776511545933468	0.823102238689476	0.577615606097878	8140	1	SLC7A5
hsa04934	hsa04934	Cushing syndrome	1/77	155/8081	0.776511545933468	0.823102238689476	0.577615606097878	1956	1	EGFR
hsa05034	hsa05034	Alcoholism	1/77	187/8081	0.836575894396925	0.880897796086829	0.618173891990757	84152	1	PPP1R1B
hsa05169	hsa05169	Epstein-Barr virus infection	1/77	202/8081	0.858939963068456	0.895657099964158	0.628531298220461	3569	1	IL6
hsa05168	hsa05168	Herpes simplex virus 1 infection	3/77	498/8081	0.861858718833435	0.895657099964158	0.628531298220461	3553/3569/3678	3	IL1B,IL6,ITGA5
hsa04024	hsa04024	cAMP signaling pathway	1/77	216/8081	0.877074419074819	0.905550861252573	0.635474288598297	84152	1	PPP1R1B
hsa04014	hsa04014	Ras signaling pathway	1/77	232/8081	0.894994481599309	0.918091113382516	0.644274465531591	1956	1	EGFR
hsa04020	hsa04020	Calcium signaling pathway	1/77	240/8081	0.902961412328867	0.920326054873653	0.645842845525371	1956	1	EGFR
hsa05012	hsa05012	Parkinson disease	1/77	249/8081	0.911212601085023	0.922820404920501	0.647593266610878	84617	1	TUBB6
hsa05016	hsa05016	Huntington disease	1/77	306/8081	0.949546840474747	0.955556630604334	0.670566056564445	84617	1	TUBB6
hsa05014	hsa05014	Amyotrophic lateral sclerosis	1/77	364/8081	0.971734561831921	0.971734561831921	0.681918990759243	84617	1	TUBB6
