# Supplementary material for: Constructe a novel 5 hypoxia genes signature for cervical cancer
Source: Cancer Cell Int. 2021 Jul 3;21:345. doi: 10.1186/s12935-021-02050-3 (PMC8254931; doi:10.1186/s12935-021-02050-3)
Supplement: Supplementary file 6 — Additional file 6. Detailed analysis results of GO functional enrichment analyses. [file 12935_2021_2050_MOESM6_ESM.csv]

	ONTOLOGY	ID	Description	GeneRatio	BgRatio	pvalue	p.adjust	qvalue	geneID	Count
GO:0030198	BP	GO:0030198	extracellular matrix organization	36/138	395/18866	2.03516681426209e-29	3.26876566082929e-26	2.37785943131458e-26	CAV1/CCN1/COL12A1/COL17A1/COL4A5/COL4A6/COL5A1/FBN2/FN1/FSCN1/HAS3/IL6/ITGA3/ITGA5/ITGB1/ITGB6/LAMA3/LAMB3/LAMC2/LOXL2/MFAP5/MMP1/MMP10/MMP12/MMP13/MMP28/MMP3/PDPN/PHLDB2/POSTN/SERPINB5/SERPINE1/TGFB2/TGFBI/THBS1/TNC	36
GO:0043062	BP	GO:0043062	extracellular structure organization	36/138	396/18866	2.22667960546954e-29	3.26876566082929e-26	2.37785943131458e-26	CAV1/CCN1/COL12A1/COL17A1/COL4A5/COL4A6/COL5A1/FBN2/FN1/FSCN1/HAS3/IL6/ITGA3/ITGA5/ITGB1/ITGB6/LAMA3/LAMB3/LAMC2/LOXL2/MFAP5/MMP1/MMP10/MMP12/MMP13/MMP28/MMP3/PDPN/PHLDB2/POSTN/SERPINB5/SERPINE1/TGFB2/TGFBI/THBS1/TNC	36
GO:0008544	BP	GO:0008544	epidermis development	27/138	477/18866	9.800513550385e-17	9.59143592797679e-14	6.97727789253725e-14	BNC1/CASP14/CD109/CDH3/COL17A1/CST6/DKK1/DSG3/EGFR/ERRFI1/FST/INHBA/KRT14/KRT17/KRT4/KRT5/KRT6A/KRT6B/LAMA3/LAMB3/LAMC2/PTHLH/S100A7/SERPINB13/SLC44A4/TGFB2/TGM1	27
GO:0031581	BP	GO:0031581	hemidesmosome assembly	7/138	12/18866	7.38270295975046e-13	5.41890397245684e-10	3.94197481719307e-10	COL17A1/DST/KRT14/KRT5/LAMA3/LAMB3/LAMC2	7
GO:0043588	BP	GO:0043588	skin development	21/138	425/18866	4.73793552537687e-12	2.7821157405013e-09	2.02384656441888e-09	CASP14/CD109/CDH3/COL5A1/DKK1/DSG3/EGFR/ERRFI1/FST/INHBA/ITGA3/KRT14/KRT17/KRT4/KRT5/KRT6A/KRT6B/S100A7/SERPINB13/TGFB2/TGM1	21
GO:0050673	BP	GO:0050673	epithelial cell proliferation	21/138	453/18866	1.57676892051914e-11	7.71565591774031e-09	5.61274410479532e-09	APLN/AREG/BMP2/CAV1/CD109/CDH3/EGFR/EPGN/ERRFI1/F3/FST/IL6/KRT4/LOXL2/MMP12/SERPINB5/SNAI2/SOX2/TGFB2/TGM1/THBS1	21
GO:0035987	BP	GO:0035987	endodermal cell differentiation	9/138	46/18866	4.03445553988389e-11	1.69216592358559e-08	1.23096395344728e-08	COL12A1/COL5A1/DKK1/FN1/INHBA/ITGA5/LAMA3/LAMB3/SOX2	9
GO:0007044	BP	GO:0007044	cell-substrate junction assembly	11/138	99/18866	1.5617273240456e-10	5.73153927924736e-08	4.16940097432701e-08	COL17A1/DST/FN1/ITGA5/KRT14/KRT5/LAMA3/LAMB3/LAMC2/PHLDB2/THBS1	11
GO:0150115	BP	GO:0150115	cell-substrate junction organization	11/138	102/18866	2.1666109503598e-10	6.4668898568857e-08	4.70433081873695e-08	COL17A1/DST/FN1/ITGA5/KRT14/KRT5/LAMA3/LAMB3/LAMC2/PHLDB2/THBS1	11
GO:0001706	BP	GO:0001706	endoderm formation	9/138	55/18866	2.20261916106461e-10	6.4668898568857e-08	4.70433081873695e-08	COL12A1/COL5A1/DKK1/FN1/INHBA/ITGA5/LAMA3/LAMB3/SOX2	9
GO:0032963	BP	GO:0032963	collagen metabolic process	11/138	113/18866	6.60461514134636e-10	1.61998862867318e-07	1.17845867186931e-07	COL5A1/ERRFI1/IL6/ITGB1/MMP1/MMP10/MMP12/MMP13/MMP28/MMP3/P3H2	11
GO:0050678	BP	GO:0050678	regulation of epithelial cell proliferation	18/138	395/18866	6.62120692918192e-10	1.61998862867318e-07	1.17845867186931e-07	APLN/AREG/BMP2/CAV1/CD109/CDH3/EGFR/EPGN/ERRFI1/F3/KRT4/MMP12/SERPINB5/SNAI2/SOX2/TGFB2/TGM1/THBS1	18
GO:0007369	BP	GO:0007369	gastrulation	13/138	189/18866	1.33919194990193e-09	3.02451351147082e-07	2.20017851526398e-07	APLN/COL12A1/COL5A1/DKK1/FN1/INHBA/ITGA3/ITGA5/ITGB1/LAMA3/LAMB3/PHLDB2/SOX2	13
GO:0001704	BP	GO:0001704	formation of primary germ layer	11/138	127/18866	2.31695863267033e-09	4.85899324680007e-07	3.53466847044218e-07	COL12A1/COL5A1/DKK1/FN1/INHBA/ITGA3/ITGA5/ITGB1/LAMA3/LAMB3/SOX2	11
GO:0034329	BP	GO:0034329	cell junction assembly	18/138	434/18866	2.94315889795204e-09	5.76074301625813e-07	4.19064519575067e-07	AMIGO2/CAV1/CLDN3/COL17A1/DKK1/DST/FN1/FSCN1/IL1B/ITGA5/KRT14/KRT5/LAMA3/LAMB3/LAMC2/PHLDB2/SNAI2/THBS1	18
GO:0007492	BP	GO:0007492	endoderm development	9/138	79/18866	6.14823325236787e-09	1.1282008018095e-06	8.20708241385158e-07	COL12A1/COL5A1/DKK1/FN1/INHBA/ITGA5/LAMA3/LAMB3/SOX2	9
GO:0031589	BP	GO:0031589	cell-substrate adhesion	16/138	359/18866	8.63989260431706e-09	1.47360792888817e-06	1.07197421759432e-06	CCN1/COL17A1/FN1/ITGA3/ITGA5/ITGB1/ITGB6/L1CAM/LAMB3/MMP12/PDPN/PHLDB2/PLAU/POSTN/SERPINE1/THBS1	16
GO:0001503	BP	GO:0001503	ossification	17/138	412/18866	9.03438103541792e-09	1.47360792888817e-06	1.07197421759432e-06	AREG/BMP2/CCN1/CYP24A1/DKK1/EGFR/FBN2/FHL2/FSTL3/IL6/MMP13/PTHLH/SNAI2/SOX2/STC1/TGFB2/TNC	17
GO:0090092	BP	GO:0090092	regulation of transmembrane receptor protein serine/threonine kinase signaling pathway	13/138	254/18866	4.66144456709627e-08	6.95415344474899e-06	5.05879009730235e-06	BMP2/CAV1/CCN1/CD109/DKK1/FBN2/FST/FSTL1/FSTL3/INHBA/ITGA3/TGFB2/THBS1	13
GO:0030574	BP	GO:0030574	collagen catabolic process	7/138	47/18866	4.73716174710422e-08	6.95415344474899e-06	5.05879009730235e-06	ITGB1/MMP1/MMP10/MMP12/MMP13/MMP28/MMP3	7
GO:0030216	BP	GO:0030216	keratinocyte differentiation	14/138	306/18866	5.62464905049285e-08	7.86379505345095e-06	5.72050773105262e-06	CASP14/CD109/CDH3/DSG3/ERRFI1/KRT14/KRT17/KRT4/KRT5/KRT6A/KRT6B/S100A7/SERPINB13/TGM1	14
GO:0009913	BP	GO:0009913	epidermal cell differentiation	15/138	365/18866	7.54237117501541e-08	1.00656371681115e-05	7.32223498282597e-06	CASP14/CD109/CDH3/DSG3/ERRFI1/KRT14/KRT17/KRT4/KRT5/KRT6A/KRT6B/S100A7/SERPINB13/SLC44A4/TGM1	15
GO:2000811	BP	GO:2000811	negative regulation of anoikis	5/138	17/18866	1.12270218177551e-07	1.35575423385484e-05	9.86241696720016e-06	CAV1/CEACAM5/ITGA5/ITGB1/SNAI2	5
GO:0042303	BP	GO:0042303	molting cycle	9/138	111/18866	1.23917507784479e-07	1.35575423385484e-05	9.86241696720016e-06	CD109/CDH3/DKK1/EGFR/FST/INHBA/KRT14/KRT17/TGFB2	9
GO:0042633	BP	GO:0042633	hair cycle	9/138	111/18866	1.23917507784479e-07	1.35575423385484e-05	9.86241696720016e-06	CD109/CDH3/DKK1/EGFR/FST/INHBA/KRT14/KRT17/TGFB2	9
GO:0007160	BP	GO:0007160	cell-matrix adhesion	12/138	230/18866	1.27454066519809e-07	1.35575423385484e-05	9.86241696720016e-06	COL17A1/FN1/ITGA3/ITGB1/ITGB6/L1CAM/MMP12/PHLDB2/PLAU/POSTN/SERPINE1/THBS1	12
GO:0044319	BP	GO:0044319	wound healing, spreading of cells	6/138	33/18866	1.29295362901688e-07	1.35575423385484e-05	9.86241696720016e-06	CCN1/COL5A1/ITGA5/MMP12/PDPN/PHLDB2	6
GO:0090505	BP	GO:0090505	epiboly involved in wound healing	6/138	33/18866	1.29295362901688e-07	1.35575423385484e-05	9.86241696720016e-06	CCN1/COL5A1/ITGA5/MMP12/PDPN/PHLDB2	6
GO:0070268	BP	GO:0070268	cornification	9/138	113/18866	1.44611965549728e-07	1.46407148570345e-05	1.06503694410308e-05	CASP14/DSG3/KRT14/KRT17/KRT4/KRT5/KRT6A/KRT6B/TGM1	9
GO:0022617	BP	GO:0022617	extracellular matrix disassembly	8/138	82/18866	1.51052781053691e-07	1.4780555197855e-05	1.07520961194779e-05	FSCN1/IL6/MMP1/MMP10/MMP12/MMP13/MMP3/PDPN	8
GO:0090504	BP	GO:0090504	epiboly	6/138	34/18866	1.56061720413319e-07	1.4780555197855e-05	1.07520961194779e-05	CCN1/COL5A1/ITGA5/MMP12/PDPN/PHLDB2	6
GO:0061041	BP	GO:0061041	regulation of wound healing	10/138	151/18866	1.64782337271029e-07	1.51187794446169e-05	1.09981369185171e-05	CAV1/CD109/CLDN3/F3/ITGB1/PDPN/PHLDB2/PLAU/SERPINE1/THBS1	10
GO:0001942	BP	GO:0001942	hair follicle development	8/138	87/18866	2.40171764444407e-07	2.13680091032963e-05	1.5544131102319e-05	CD109/CDH3/DKK1/EGFR/FST/INHBA/KRT17/TGFB2	8
GO:0022404	BP	GO:0022404	molting cycle process	8/138	89/18866	2.86744374602715e-07	2.40537566809592e-05	1.74978747689897e-05	CD109/CDH3/DKK1/EGFR/FST/INHBA/KRT17/TGFB2	8
GO:0022405	BP	GO:0022405	hair cycle process	8/138	89/18866	2.86744374602715e-07	2.40537566809592e-05	1.74978747689897e-05	CD109/CDH3/DKK1/EGFR/FST/INHBA/KRT17/TGFB2	8
GO:0098773	BP	GO:0098773	skin epidermis development	8/138	90/18866	3.12796118244478e-07	2.55102611990497e-05	1.85574071321066e-05	CD109/CDH3/DKK1/EGFR/FST/INHBA/KRT17/TGFB2	8
GO:0090287	BP	GO:0090287	regulation of cellular response to growth factor stimulus	13/138	310/18866	4.65019096338099e-07	3.68998936986124e-05	2.68427808384069e-05	APLN/CAV1/CCN1/CD109/DKK1/FBN2/FST/FSTL1/FSTL3/IL1B/ITGA3/ITGA5/THBS1	13
GO:0010810	BP	GO:0010810	regulation of cell-substrate adhesion	11/138	217/18866	5.80202055726436e-07	4.48282430424425e-05	3.26102485060648e-05	CCN1/FN1/ITGA3/ITGA5/MMP12/PDPN/PHLDB2/PLAU/POSTN/SERPINE1/THBS1	11
GO:0097529	BP	GO:0097529	myeloid leukocyte migration	11/138	222/18866	7.26967815010845e-07	5.43196282275442e-05	3.95147446126801e-05	CCL19/CXCL17/CXCL2/CXCL8/IL1B/IL6/MMP28/S100A7/SERPINE1/TGFB2/THBS1	11
GO:2000209	BP	GO:2000209	regulation of anoikis	5/138	24/18866	7.40049430892973e-07	5.43196282275442e-05	3.95147446126801e-05	CAV1/CEACAM5/ITGA5/ITGB1/SNAI2	5
GO:0033627	BP	GO:0033627	cell adhesion mediated by integrin	7/138	71/18866	8.65709283005719e-07	6.19932306074339e-05	4.50968969247395e-05	ITGA5/ITGB1/ITGB6/PLAU/SERPINE1/SNAI2/TGFB2	7
GO:1903034	BP	GO:1903034	regulation of response to wounding	10/138	183/18866	9.7558121760068e-07	6.81977727351333e-05	4.96103832208466e-05	CAV1/CD109/CLDN3/F3/ITGB1/PDPN/PHLDB2/PLAU/SERPINE1/THBS1	10
GO:0001649	BP	GO:0001649	osteoblast differentiation	11/138	231/18866	1.07517644349114e-06	7.34120473974418e-05	5.3403500706084e-05	AREG/BMP2/CCN1/CYP24A1/FBN2/FHL2/IL6/PTHLH/SNAI2/SOX2/TNC	11
GO:0030595	BP	GO:0030595	leukocyte chemotaxis	11/138	232/18866	1.12172249554109e-06	7.48494828842874e-05	5.44491613266238e-05	CCL19/CXCL17/CXCL2/CXCL8/IL1B/IL6/MMP28/S100A7/SERPINE1/TGFB2/THBS1	11
GO:0010718	BP	GO:0010718	positive regulation of epithelial to mesenchymal transition	6/138	50/18866	1.67517144048084e-06	0.000104910757468894	7.63171973699938e-05	BMP2/IL1B/IL6/LOXL2/PDPN/TGFB2	6
GO:0043616	BP	GO:0043616	keratinocyte proliferation	6/138	50/18866	1.67517144048084e-06	0.000104910757468894	7.63171973699938e-05	AREG/CD109/CDH3/FST/SNAI2/TGM1	6
GO:0052547	BP	GO:0052547	regulation of peptidase activity	15/138	466/18866	1.67942970062603e-06	0.000104910757468894	7.63171973699938e-05	CAV1/CCN1/CD109/CLDN3/CST6/F3/FN1/PRNP/SERPINB13/SERPINB4/SERPINB5/SERPINE1/SOX2/TFPI2/THBS1	15
GO:0007178	BP	GO:0007178	transmembrane receptor protein serine/threonine kinase signaling pathway	13/138	359/18866	2.39515312825378e-06	0.000146503533011523	0.000106573809149713	BMP2/CAV1/CCN1/CD109/DKK1/FBN2/FST/FSTL1/FSTL3/INHBA/ITGA3/TGFB2/THBS1	13
GO:0045766	BP	GO:0045766	positive regulation of angiogenesis	10/138	208/18866	3.10135325210856e-06	0.000185828023432464	0.000135180359796526	ANGPTL4/CXCL8/F3/IL1A/IL1B/ITGA5/ITGB1/PLK2/SERPINE1/THBS1	10
GO:0002688	BP	GO:0002688	regulation of leukocyte chemotaxis	8/138	124/18866	3.60716613919925e-06	0.000207659603621353	0.000151061715096704	CCL19/CXCL17/CXCL8/IL6/MMP28/S100A7/SERPINE1/THBS1	8
GO:0022612	BP	GO:0022612	gland morphogenesis	8/138	124/18866	3.60716613919925e-06	0.000207659603621353	0.000151061715096704	AREG/CAV1/EGFR/IL6/SERPINB5/SNAI2/TGFB2/TNC	8
GO:0002011	BP	GO:0002011	morphogenesis of an epithelial sheet	6/138	58/18866	4.06709400617603e-06	0.0002296343846564	0.000167047241670671	CCN1/COL5A1/ITGA5/MMP12/PDPN/PHLDB2	6
GO:0071621	BP	GO:0071621	granulocyte chemotaxis	8/138	127/18866	4.31181617777541e-06	0.000238858345244313	0.000173757200093472	CCL19/CXCL17/CXCL2/CXCL8/IL1B/S100A7/TGFB2/THBS1	8
GO:0043276	BP	GO:0043276	anoikis	5/138	34/18866	4.56831220158933e-06	0.000248380826367894	0.000180684316901067	CAV1/CEACAM5/ITGA5/ITGB1/SNAI2	5
GO:0045682	BP	GO:0045682	regulation of epidermis development	7/138	91/18866	4.66635636336359e-06	0.000249098586960646	0.000181206450933296	CD109/CDH3/ERRFI1/FST/KRT17/SERPINB13/TGFB2	7
GO:0090303	BP	GO:0090303	positive regulation of wound healing	6/138	61/18866	5.47999636654405e-06	0.000287308380931667	0.000209002117062366	CLDN3/F3/ITGB1/PDPN/SERPINE1/THBS1	6
GO:0042476	BP	GO:0042476	odontogenesis	8/138	132/18866	5.74520053737001e-06	0.000295928224170498	0.000215272611086311	AQP5/BMP2/CA2/FST/INHBA/SERPINE1/TGFB2/TNC	8
GO:0098742	BP	GO:0098742	cell-cell adhesion via plasma-membrane adhesion molecules	11/138	277/18866	6.20819893404264e-06	0.000309988162168589	0.000225500495138415	AMIGO2/BMP2/CDH3/CEACAM5/CLDN3/DSG3/ITGA5/ITGB1/L1CAM/TENM2/TGFB2	11
GO:0031424	BP	GO:0031424	keratinization	10/138	225/18866	6.22932614712082e-06	0.000309988162168589	0.000225500495138415	CASP14/CDH3/DSG3/KRT14/KRT17/KRT4/KRT5/KRT6A/KRT6B/TGM1	10
GO:0002690	BP	GO:0002690	positive regulation of leukocyte chemotaxis	7/138	96/18866	6.66632980928632e-06	0.000326205738667744	0.000237297950579683	CCL19/CXCL17/CXCL8/IL6/S100A7/SERPINE1/THBS1	7
GO:0035313	BP	GO:0035313	wound healing, spreading of epidermal cells	4/138	18/18866	7.74466186157384e-06	0.000372759462714439	0.000271163398052344	COL5A1/ITGA5/MMP12/PHLDB2	4
GO:0010717	BP	GO:0010717	regulation of epithelial to mesenchymal transition	7/138	99/18866	8.17607496144305e-06	0.000387176711077368	0.000281651207075857	BMP2/IL1B/IL6/LOXL2/PDPN/PHLDB2/TGFB2	7
GO:1904018	BP	GO:1904018	positive regulation of vasculature development	10/138	235/18866	9.12575114853606e-06	0.00042109413591833	0.000306324394729059	ANGPTL4/CXCL8/F3/IL1A/IL1B/ITGA5/ITGB1/PLK2/SERPINE1/THBS1	10
GO:0010837	BP	GO:0010837	regulation of keratinocyte proliferation	5/138	39/18866	9.17916372574016e-06	0.00042109413591833	0.000306324394729059	AREG/CD109/CDH3/SNAI2/TGM1	5
GO:0050921	BP	GO:0050921	positive regulation of chemotaxis	8/138	144/18866	1.09067761813607e-05	0.000492650690284232	0.000358378119384306	CCL19/CXCL17/CXCL8/F3/IL6/S100A7/SERPINE1/THBS1	8
GO:0044409	BP	GO:0044409	entry into host	8/138	147/18866	1.26809420940022e-05	0.000564109787696824	0.000410360949102559	CAV1/CXCL8/EGFR/ITGA5/ITGB1/ITGB6/KRT6A/TRIM31	8
GO:0007162	BP	GO:0007162	negative regulation of cell adhesion	11/138	301/18866	1.35653762082127e-05	0.000594446933541977	0.000432429667344282	BMP2/FOXJ1/MMP12/PHLDB2/POSTN/PRNP/SERPINE1/SNAI2/TGFBI/THBS1/TNC	11
GO:0061035	BP	GO:0061035	regulation of cartilage development	6/138	72/18866	1.44370577398254e-05	0.000594759469902349	0.00043265702152297	BMP2/CCN1/EFEMP1/LOXL2/PTHLH/SNAI2	6
GO:0007229	BP	GO:0007229	integrin-mediated signaling pathway	7/138	108/18866	1.45003648362008e-05	0.000594759469902349	0.00043265702152297	DST/FN1/ITGA3/ITGA5/ITGB1/ITGB6/LAMA3	7
GO:0097530	BP	GO:0097530	granulocyte migration	8/138	150/18866	1.46922290179994e-05	0.000594759469902349	0.00043265702152297	CCL19/CXCL17/CXCL2/CXCL8/IL1B/S100A7/TGFB2/THBS1	8
GO:0051216	BP	GO:0051216	cartilage development	9/138	197/18866	1.47734675414216e-05	0.000594759469902349	0.00043265702152297	BMP2/CCN1/EFEMP1/LOXL2/MMP13/PTHLH/SNAI2/STC1/TGFBI	9
GO:0051797	BP	GO:0051797	regulation of hair follicle development	4/138	21/18866	1.4891595250487e-05	0.000594759469902349	0.00043265702152297	CDH3/FST/KRT17/TGFB2	4
GO:1903055	BP	GO:1903055	positive regulation of extracellular matrix organization	4/138	21/18866	1.4891595250487e-05	0.000594759469902349	0.00043265702152297	FSCN1/IL6/PDPN/PHLDB2	4
GO:0001953	BP	GO:0001953	negative regulation of cell-matrix adhesion	5/138	43/18866	1.49905315983562e-05	0.000594759469902349	0.00043265702152297	MMP12/PHLDB2/POSTN/SERPINE1/THBS1	5
GO:0045785	BP	GO:0045785	positive regulation of cell adhesion	13/138	428/18866	1.59048678858078e-05	0.000622622561503091	0.000452925992144619	CAV1/CCL19/CCN1/FN1/FSTL3/IL1A/IL1B/IL6/ITGA3/ITGA5/PDPN/SOX2/TGFB2	13
GO:0001837	BP	GO:0001837	epithelial to mesenchymal transition	8/138	152/18866	1.61770212831594e-05	0.000624943874833632	0.000454614628580754	BMP2/IL1B/IL6/LOXL2/PDPN/PHLDB2/SNAI2/TGFB2	8
GO:1903036	BP	GO:1903036	positive regulation of response to wounding	6/138	74/18866	1.69142505178184e-05	0.000644938175588503	0.000469159457288496	CLDN3/F3/ITGB1/PDPN/SERPINE1/THBS1	6
GO:0060326	BP	GO:0060326	cell chemotaxis	11/138	311/18866	1.83776859899024e-05	0.000691754949568633	0.000503216260101375	CCL19/CXCL17/CXCL2/CXCL8/IL1B/IL6/MMP28/S100A7/SERPINE1/TGFB2/THBS1	11
GO:0030509	BP	GO:0030509	BMP signaling pathway	8/138	155/18866	1.86396771320101e-05	0.000692735342526351	0.000503929445714171	BMP2/CCN1/DKK1/FST/FSTL1/FSTL3/ITGA3/TGFB2	8
GO:0000187	BP	GO:0000187	activation of MAPK activity	8/138	156/18866	1.95274811724588e-05	0.000716658559029238	0.000521332359196302	BMP2/CCL19/CSPG4/CXCL17/EPGN/ERN2/IL1B/THBS1	8
GO:0061045	BP	GO:0061045	negative regulation of wound healing	6/138	78/18866	2.28972980121053e-05	0.000829956382265941	0.000603750716914382	CD109/CLDN3/PHLDB2/PLAU/SERPINE1/THBS1	6
GO:0061448	BP	GO:0061448	connective tissue development	10/138	262/18866	2.33877891666806e-05	0.000837396938943588	0.000609163340426122	BMP2/CCN1/COL5A1/EFEMP1/LOXL2/MMP13/PTHLH/SNAI2/STC1/TGFBI	10
GO:0050730	BP	GO:0050730	regulation of peptidyl-tyrosine phosphorylation	10/138	263/18866	2.41625775811118e-05	0.000854714792507762	0.000621761191021888	AREG/CAV1/CSPG4/EGFR/EPGN/ERRFI1/IL11/IL6/ITGA5/PRNP	10
GO:0043406	BP	GO:0043406	positive regulation of MAP kinase activity	10/138	264/18866	2.49592992166006e-05	0.000872386934523089	0.000634616768301788	BMP2/CCL19/CSPG4/CXCL17/DKK1/EGFR/EPGN/ERN2/IL1B/THBS1	10
GO:0050679	BP	GO:0050679	positive regulation of epithelial cell proliferation	9/138	211/18866	2.54597682703393e-05	0.000875146177517776	0.000636623976116294	APLN/AREG/BMP2/CDH3/EGFR/EPGN/F3/MMP12/TGM1	9
GO:2001236	BP	GO:2001236	regulation of extrinsic apoptotic signaling pathway	8/138	162/18866	2.56343907583545e-05	0.000875146177517776	0.000636623976116294	CAV1/G0S2/IL1A/IL1B/INHBA/SERPINE1/SNAI2/THBS1	8
GO:0009914	BP	GO:0009914	hormone transport	11/138	323/18866	2.60503395147445e-05	0.000879124101325171	0.000639517711741278	APLN/EGFR/FAM3B/FAM3D/IL11/IL1B/IL6/INHBA/SLC16A1/SLC2A1/SLC7A5	11
GO:0030193	BP	GO:0030193	regulation of blood coagulation	6/138	82/18866	3.04778180030503e-05	0.00101685083701086	0.000739706850815658	CAV1/F3/PDPN/PLAU/SERPINE1/THBS1	6
GO:0032147	BP	GO:0032147	activation of protein kinase activity	11/138	331/18866	3.25849026601956e-05	0.00106166350893253	0.000772305772129681	BMP2/CCL19/CSPG4/CXCL17/EGFR/EPGN/ERN2/IL1B/PRNP/TGFB2/THBS1	11
GO:1900046	BP	GO:1900046	regulation of hemostasis	6/138	83/18866	3.26569126038045e-05	0.00106166350893253	0.000772305772129681	CAV1/F3/PDPN/PLAU/SERPINE1/THBS1	6
GO:0071772	BP	GO:0071772	response to BMP	8/138	168/18866	3.32673851572864e-05	0.00106166350893253	0.000772305772129681	BMP2/CCN1/DKK1/FST/FSTL1/FSTL3/ITGA3/TGFB2	8
GO:0071773	BP	GO:0071773	cellular response to BMP stimulus	8/138	168/18866	3.32673851572864e-05	0.00106166350893253	0.000772305772129681	BMP2/CCN1/DKK1/FST/FSTL1/FSTL3/ITGA3/TGFB2	8
GO:0007173	BP	GO:0007173	epidermal growth factor receptor signaling pathway	7/138	123/18866	3.3727250277191e-05	0.00106476566466487	0.000774562431379972	AREG/EFEMP1/EGFR/EPGN/ERRFI1/FAM83A/PIGR	7
GO:0052126	BP	GO:0052126	movement in host environment	8/138	169/18866	3.47077143772889e-05	0.00108065727878164	0.00078612276589988	CAV1/CXCL8/EGFR/ITGA5/ITGB1/ITGB6/KRT6A/TRIM31	8
GO:0070482	BP	GO:0070482	response to oxygen levels	12/138	396/18866	3.49667716227029e-05	0.00108065727878164	0.00078612276589988	ANGPTL4/BMP2/CAV1/CLDN3/LOXL2/PDPN/PLAU/POSTN/SLC2A1/STC1/TGFB2/THBS1	12
GO:0071622	BP	GO:0071622	regulation of granulocyte chemotaxis	5/138	52/18866	3.83937070317514e-05	0.0011742075400544	0.000854175784730522	CCL19/CXCL17/CXCL8/S100A7/THBS1	5
GO:0045765	BP	GO:0045765	regulation of angiogenesis	12/138	403/18866	4.14390894014439e-05	0.00125428006683133	0.000912424442707864	ANGPTL4/CXCL8/F3/IL1A/IL1B/IL6/ITGA5/ITGB1/PLK2/SERPINE1/TGFB2/THBS1	12
GO:0043405	BP	GO:0043405	regulation of MAP kinase activity	11/138	342/18866	4.3853247107499e-05	0.0013138074847716	0.000955727587337437	BMP2/CAV1/CCL19/CSPG4/CXCL17/DKK1/EGFR/EPGN/ERN2/IL1B/THBS1	11
GO:0051346	BP	GO:0051346	negative regulation of hydrolase activity	13/138	473/18866	4.49129922988056e-05	0.00133196510494236	0.000968936325085343	ANGPTL4/CD109/CST6/PPP1R14C/PPP1R1B/PRNP/SERPINB13/SERPINB4/SERPINB5/SERPINE1/TFPI2/TGFB2/THBS1	13
GO:0050818	BP	GO:0050818	regulation of coagulation	6/138	88/18866	4.55078420704383e-05	0.00133611024318807	0.000971951700641257	CAV1/F3/PDPN/PLAU/SERPINE1/THBS1	6
GO:0048762	BP	GO:0048762	mesenchymal cell differentiation	9/138	229/18866	4.82792079304371e-05	0.00135610283206656	0.000986495284046695	BMP2/FN1/IL1B/IL6/LOXL2/PDPN/PHLDB2/SNAI2/TGFB2	9
GO:0050920	BP	GO:0050920	regulation of chemotaxis	9/138	229/18866	4.82792079304371e-05	0.00135610283206656	0.000986495284046695	CCL19/CXCL17/CXCL8/F3/IL6/MMP28/S100A7/SERPINE1/THBS1	9
GO:0048545	BP	GO:0048545	response to steroid hormone	11/138	346/18866	4.87109020878991e-05	0.00135610283206656	0.000986495284046695	AREG/CA2/CAV1/EGFR/ERRFI1/FOSL1/IL6/SCGB2A1/STC1/TGFB2/THBS1	11
GO:0010575	BP	GO:0010575	positive regulation of vascular endothelial growth factor production	4/138	28/18866	4.89601158716127e-05	0.00135610283206656	0.000986495284046695	CXCL17/IL1A/IL1B/IL6	4
GO:0030194	BP	GO:0030194	positive regulation of blood coagulation	4/138	28/18866	4.89601158716127e-05	0.00135610283206656	0.000986495284046695	F3/PDPN/SERPINE1/THBS1	4
GO:1900048	BP	GO:1900048	positive regulation of hemostasis	4/138	28/18866	4.89601158716127e-05	0.00135610283206656	0.000986495284046695	F3/PDPN/SERPINE1/THBS1	4
GO:0097191	BP	GO:0097191	extrinsic apoptotic signaling pathway	9/138	230/18866	4.99375264975368e-05	0.001370248390624	0.000996785452666033	CAV1/G0S2/IL1A/IL1B/INHBA/SERPINE1/SNAI2/TGFB2/THBS1	9
GO:0033273	BP	GO:0033273	response to vitamin	6/138	91/18866	5.49794812806548e-05	0.00148801169290399	0.00108245221744665	CYP24A1/EGFR/POSTN/SNAI2/STC1/TNC	6
GO:0060485	BP	GO:0060485	mesenchyme development	10/138	290/18866	5.52429409150324e-05	0.00148801169290399	0.00108245221744665	BASP1/BMP2/FN1/IL1B/IL6/LOXL2/PDPN/PHLDB2/SNAI2/TGFB2	10
GO:0042634	BP	GO:0042634	regulation of hair cycle	4/138	29/18866	5.64724875965072e-05	0.00149372273498509	0.0010866067077602	CDH3/FST/KRT17/TGFB2	4
GO:0050820	BP	GO:0050820	positive regulation of coagulation	4/138	29/18866	5.64724875965072e-05	0.00149372273498509	0.0010866067077602	F3/PDPN/SERPINE1/THBS1	4
GO:0030510	BP	GO:0030510	regulation of BMP signaling pathway	6/138	93/18866	6.21249623253297e-05	0.00161414946360326	0.00117421097865015	CCN1/DKK1/FST/FSTL1/FSTL3/ITGA3	6
GO:1903035	BP	GO:1903035	negative regulation of response to wounding	6/138	93/18866	6.21249623253297e-05	0.00161414946360326	0.00117421097865015	CD109/CLDN3/PHLDB2/PLAU/SERPINE1/THBS1	6
GO:0071711	BP	GO:0071711	basement membrane organization	4/138	30/18866	6.47920647845093e-05	0.00166867984392385	0.00121387903460544	CAV1/ITGB1/LAMB3/PHLDB2	4
GO:0001666	BP	GO:0001666	response to hypoxia	11/138	359/18866	6.78337277163642e-05	0.00173182456152387	0.00125981357928149	ANGPTL4/BMP2/CAV1/CLDN3/LOXL2/PLAU/POSTN/SLC2A1/STC1/TGFB2/THBS1	11
GO:0007159	BP	GO:0007159	leukocyte cell-cell adhesion	11/138	364/18866	7.6739645261154e-05	0.00194230688350645	0.00141292867726753	CAV1/CCL19/FOXJ1/IL1A/IL1B/IL6/ITGA5/ITGB1/NT5E/OLR1/PRNP	11
GO:0071674	BP	GO:0071674	mononuclear cell migration	6/138	97/18866	7.86378841148066e-05	0.00197334040821429	0.00143550397542908	CCL19/CXCL17/IL6/S100A7/SERPINE1/THBS1	6
GO:0051798	BP	GO:0051798	positive regulation of hair follicle development	3/138	12/18866	8.02751114761764e-05	0.00199735362113605	0.0014529723566919	FST/KRT17/TGFB2	3
GO:0032102	BP	GO:0032102	negative regulation of response to external stimulus	12/138	433/18866	8.23882766555903e-05	0.00201002705302968	0.00146219162863804	CD109/CLDN3/CXCL17/MMP12/MMP28/NT5E/PHLDB2/PLAU/SERPINB4/SERPINE1/SNAI2/THBS1	12
GO:0071295	BP	GO:0071295	cellular response to vitamin	4/138	32/18866	8.4059576282917e-05	0.00201002705302968	0.00146219162863804	CYP24A1/POSTN/SNAI2/TNC	4
GO:1901889	BP	GO:1901889	negative regulation of cell junction assembly	4/138	32/18866	8.4059576282917e-05	0.00201002705302968	0.00146219162863804	DKK1/IL1B/PHLDB2/THBS1	4
GO:0002687	BP	GO:0002687	positive regulation of leukocyte migration	7/138	142/18866	8.41361996620938e-05	0.00201002705302968	0.00146219162863804	CCL19/CXCL17/CXCL8/IL6/S100A7/SERPINE1/THBS1	7
GO:0052548	BP	GO:0052548	regulation of endopeptidase activity	12/138	434/18866	8.42075366221564e-05	0.00201002705302968	0.00146219162863804	CCN1/CD109/CST6/F3/PRNP/SERPINB13/SERPINB4/SERPINB5/SERPINE1/SOX2/TFPI2/THBS1	12
GO:0036293	BP	GO:0036293	response to decreased oxygen levels	11/138	371/18866	9.08810667308706e-05	0.0021518291284019	0.00156534536839505	ANGPTL4/BMP2/CAV1/CLDN3/LOXL2/PLAU/POSTN/SLC2A1/STC1/TGFB2/THBS1	11
GO:0038127	BP	GO:0038127	ERBB signaling pathway	7/138	145/18866	9.59469992106528e-05	0.00225360311745981	0.0016393807275656	AREG/EFEMP1/EGFR/EPGN/ERRFI1/FAM83A/PIGR	7
GO:0018108	BP	GO:0018108	peptidyl-tyrosine phosphorylation	11/138	374/18866	9.7592189281413e-05	0.00227405291849388	0.00165425690937332	AREG/CAV1/CSPG4/EFEMP1/EGFR/EPGN/ERRFI1/IL11/IL6/ITGA5/PRNP	11
GO:0048732	BP	GO:0048732	gland development	12/138	443/18866	0.000102202096069551	0.00236271932330868	0.00171875717302212	APLN/AREG/BMP2/CAV1/EGFR/FSTL3/IL6/SERPINB5/SNAI2/SOX2/TGFB2/TNC	12
GO:0042635	BP	GO:0042635	positive regulation of hair cycle	3/138	13/18866	0.00010379909998522	0.00236512389711461	0.00172050637718541	FST/KRT17/TGFB2	3
GO:1901342	BP	GO:1901342	regulation of vasculature development	12/138	444/18866	0.000104392060536296	0.00236512389711461	0.00172050637718541	ANGPTL4/CXCL8/F3/IL1A/IL1B/IL6/ITGA5/ITGB1/PLK2/SERPINE1/TGFB2/THBS1	12
GO:0018212	BP	GO:0018212	peptidyl-tyrosine modification	11/138	377/18866	0.000104722788359979	0.00236512389711461	0.00172050637718541	AREG/CAV1/CSPG4/EFEMP1/EGFR/EPGN/ERRFI1/IL11/IL6/ITGA5/PRNP	11
GO:0046879	BP	GO:0046879	hormone secretion	10/138	314/18866	0.000106797387451638	0.00239356587448862	0.00174119645752811	APLN/EGFR/FAM3B/FAM3D/IL11/IL1B/IL6/INHBA/SLC16A1/SLC2A1	10
GO:0098656	BP	GO:0098656	anion transmembrane transport	10/138	315/18866	0.000109620851603705	0.00243823348718544	0.00177368985569312	CLCA2/GABRP/ITGB1/PDPN/PRNP/SLC16A1/SLC2A1/SLC44A4/SLC7A5/THBS1	10
GO:1901654	BP	GO:1901654	response to ketone	8/138	200/18866	0.000113460182602187	0.00248596340388075	0.00180841092301522	CAV1/CCL19/EGFR/ERRFI1/FOSL1/TGFB2/THBS1/TNC	8
GO:1901888	BP	GO:1901888	regulation of cell junction assembly	8/138	200/18866	0.000113460182602187	0.00248596340388075	0.00180841092301522	AMIGO2/CAV1/CLDN3/DKK1/IL1B/PHLDB2/SNAI2/THBS1	8
GO:0010951	BP	GO:0010951	negative regulation of endopeptidase activity	9/138	258/18866	0.000120315300927688	0.00259772209339956	0.00188970963986365	CD109/CST6/PRNP/SERPINB13/SERPINB4/SERPINB5/SERPINE1/TFPI2/THBS1	9
GO:0048333	BP	GO:0048333	mesodermal cell differentiation	4/138	35/18866	0.000120332846279328	0.00259772209339956	0.00188970963986365	DKK1/INHBA/ITGA3/ITGB1	4
GO:0032768	BP	GO:0032768	regulation of monooxygenase activity	5/138	66/18866	0.000121636583998152	0.00259772209339956	0.00188970963986365	CAV1/CDH3/EGFR/IL1A/IL1B	5
GO:0044070	BP	GO:0044070	regulation of anion transport	6/138	105/18866	0.000122100016651614	0.00259772209339956	0.00188970963986365	CA2/IL1B/ITGB1/PRNP/STC1/THBS1	6
GO:0007611	BP	GO:0007611	learning or memory	9/138	260/18866	0.000127540527676307	0.00269394956300459	0.00195971019049775	DKK1/EGFR/FOSL1/ITGA3/ITGA5/ITGB1/PLK2/PPP1R1B/PRNP	9
GO:0060541	BP	GO:0060541	respiratory system development	8/138	204/18866	0.000130097964594075	0.00269785761408075	0.00196255309729308	BASP1/EGFR/ERRFI1/FOXJ1/FSTL3/ITGA3/PDPN/TNC	8
GO:0002548	BP	GO:0002548	monocyte chemotaxis	5/138	67/18866	0.000130679726603396	0.00269785761408075	0.00196255309729308	CCL19/CXCL17/IL6/S100A7/SERPINE1	5
GO:0001894	BP	GO:0001894	tissue homeostasis	9/138	261/18866	0.000131287173938137	0.00269785761408075	0.00196255309729308	CA2/CDH3/CLDN3/EGFR/IL6/ITGB1/MUC13/PIGR/SLC2A1	9
GO:0010838	BP	GO:0010838	positive regulation of keratinocyte proliferation	3/138	14/18866	0.000131401103138129	0.00269785761408075	0.00196255309729308	AREG/CDH3/TGM1	3
GO:0033280	BP	GO:0033280	response to vitamin D	4/138	36/18866	0.000134609818356845	0.0027256167358324	0.00198274643517996	CYP24A1/SNAI2/STC1/TNC	4
GO:0071634	BP	GO:0071634	regulation of transforming growth factor beta production	4/138	36/18866	0.000134609818356845	0.0027256167358324	0.00198274643517996	CDH3/ITGB6/TGFB2/THBS1	4
GO:0010812	BP	GO:0010812	negative regulation of cell-substrate adhesion	5/138	68/18866	0.000140228996018482	0.00281994748157714	0.00205136721644917	MMP12/PHLDB2/POSTN/SERPINE1/THBS1	5
GO:0002062	BP	GO:0002062	chondrocyte differentiation	6/138	108/18866	0.000142605782878428	0.00284823522810249	0.00207194510175676	BMP2/EFEMP1/LOXL2/PTHLH/SNAI2/TGFBI	6
GO:0071496	BP	GO:0071496	cellular response to external stimulus	10/138	326/18866	0.000145092073968291	0.00287831303493853	0.00209382516416545	CYP24A1/DAPL1/EGFR/FOSL1/IL1B/POSTN/SLC2A1/SNAI2/TNC/UCN2	10
GO:0046883	BP	GO:0046883	regulation of hormone secretion	9/138	267/18866	0.000155754842403342	0.00306910212950479	0.00223261444886176	APLN/EGFR/FAM3D/IL11/IL1B/IL6/INHBA/SLC16A1/SLC2A1	9
GO:0035635	BP	GO:0035635	entry of bacterium into host cell	3/138	15/18866	0.000163372837800155	0.00318000377932869	0.00231328971327187	CAV1/CXCL8/KRT6A	3
GO:0035051	BP	GO:0035051	cardiocyte differentiation	7/138	158/18866	0.000163778917038067	0.00318000377932869	0.00231328971327187	BMP2/DKK1/EGFR/FHL2/FHOD3/ITGB1/TGFB2	7
GO:0042493	BP	GO:0042493	response to drug	11/138	397/18866	0.000164632348248624	0.00318000377932869	0.00231328971327187	CDH3/EGFR/FOSL1/IL1B/INHBA/ITGA3/MT2A/NNMT/PRNP/TGFB2/THBS1	11
GO:0071604	BP	GO:0071604	transforming growth factor beta production	4/138	38/18866	0.000166782615667289	0.00318907784739367	0.00231989063256911	CDH3/ITGB6/TGFB2/THBS1	4
GO:0002685	BP	GO:0002685	regulation of leukocyte migration	8/138	212/18866	0.000169446915597211	0.00318907784739367	0.00231989063256911	CCL19/CXCL17/CXCL8/IL6/MMP28/S100A7/SERPINE1/THBS1	8
GO:0030278	BP	GO:0030278	regulation of ossification	8/138	212/18866	0.000169446915597211	0.00318907784739367	0.00231989063256911	AREG/BMP2/CCN1/DKK1/FBN2/IL6/SNAI2/TGFB2	8
GO:0051701	BP	GO:0051701	interaction with host	8/138	212/18866	0.000169446915597211	0.00318907784739367	0.00231989063256911	CAV1/CXCL8/EGFR/ITGA5/ITGB1/ITGB6/KRT6A/TRIM31	8
GO:0010466	BP	GO:0010466	negative regulation of peptidase activity	9/138	272/18866	0.000178951293327223	0.00334650316693456	0.00243440948146789	CD109/CST6/PRNP/SERPINB13/SERPINB4/SERPINB5/SERPINE1/TFPI2/THBS1	9
GO:1902895	BP	GO:1902895	positive regulation of pri-miRNA transcription by RNA polymerase II	4/138	40/18866	0.000204168365883825	0.00379391343186652	0.00275987751084797	APLN/BMP2/FOSL1/TGFB2	4
GO:0071902	BP	GO:0071902	positive regulation of protein serine/threonine kinase activity	10/138	345/18866	0.000229173565863344	0.00423178358097344	0.00307840559507927	BMP2/CCL19/CSPG4/CXCL17/DKK1/EGFR/EPGN/ERN2/IL1B/THBS1	10
GO:0010715	BP	GO:0010715	regulation of extracellular matrix disassembly	3/138	17/18866	0.000241557929363408	0.00440505640131035	0.00320445268831876	FSCN1/IL6/PDPN	3
GO:0031649	BP	GO:0031649	heat generation	3/138	17/18866	0.000241557929363408	0.00440505640131035	0.00320445268831876	APLN/IL1A/IL1B	3
GO:0007584	BP	GO:0007584	response to nutrient	7/138	171/18866	0.000266100014160399	0.00479306528573577	0.00348670925884048	CYP24A1/EGFR/POSTN/SLC16A1/SNAI2/STC1/TNC	7
GO:0030856	BP	GO:0030856	regulation of epithelial cell differentiation	7/138	171/18866	0.000266100014160399	0.00479306528573577	0.00348670925884048	CAV1/CD109/ERRFI1/FOXJ1/IL1B/SERPINB13/SERPINE1	7
GO:0046688	BP	GO:0046688	response to copper ion	4/138	43/18866	0.000271062473482933	0.00485267940332861	0.00353007547302228	IL1A/LOXL2/MT2A/PRNP	4
GO:0010469	BP	GO:0010469	regulation of signaling receptor activity	7/138	174/18866	0.000295799168655947	0.00521249654028066	0.00379182399262493	AREG/DKK1/EPGN/ERRFI1/ITGB1/PLAU/SERPINE1	7
GO:0031670	BP	GO:0031670	cellular response to nutrient	4/138	44/18866	0.000296487371330678	0.00521249654028066	0.00379182399262493	CYP24A1/POSTN/SNAI2/TNC	4
GO:1903053	BP	GO:1903053	regulation of extracellular matrix organization	4/138	44/18866	0.000296487371330678	0.00521249654028066	0.00379182399262493	FSCN1/IL6/PDPN/PHLDB2	4
GO:0050680	BP	GO:0050680	negative regulation of epithelial cell proliferation	7/138	175/18866	0.000306270395914735	0.00535243977622419	0.00389362552199874	CAV1/CD109/KRT4/SNAI2/SOX2/TGFB2/THBS1	7
GO:0001952	BP	GO:0001952	regulation of cell-matrix adhesion	6/138	125/18866	0.000315891869955862	0.00548792029698468	0.00399218065487664	MMP12/PHLDB2/PLAU/POSTN/SERPINE1/THBS1	6
GO:0052372	BP	GO:0052372	modulation by symbiont of entry into host	4/138	45/18866	0.000323578374856728	0.0055883888739962	0.00406526639371084	CAV1/CXCL8/KRT6A/TRIM31	4
GO:0030324	BP	GO:0030324	lung development	7/138	177/18866	0.000328106259642675	0.00563345016556078	0.00409804617306855	EGFR/ERRFI1/FOXJ1/FSTL3/ITGA3/PDPN/TNC	7
GO:0007050	BP	GO:0007050	cell cycle arrest	8/138	234/18866	0.000330651655194771	0.00564414685844097	0.00410582746872821	CXCL8/ERN2/INHBA/PLK2/PRNP/SOX2/TGFB2/THBS1	8
GO:0051897	BP	GO:0051897	positive regulation of protein kinase B signaling	7/138	178/18866	0.000339483204231753	0.00574632165163557	0.0041801543923593	AREG/CCL19/EGFR/EPGN/F3/ITGB1/THBS1	7
GO:0090026	BP	GO:0090026	positive regulation of monocyte chemotaxis	3/138	19/18866	0.000340551760008375	0.00574632165163557	0.0041801543923593	CXCL17/S100A7/SERPINE1	3
GO:0032570	BP	GO:0032570	response to progesterone	4/138	46/18866	0.000352397792920782	0.0059122281143738	0.00430084283811288	CAV1/FOSL1/TGFB2/THBS1	4
GO:0010038	BP	GO:0010038	response to metal ion	10/138	366/18866	0.00036636159832388	0.00611157757203928	0.00444585934808106	CA2/CAV1/EGFR/FSTL3/IL1A/KRT14/LOXL2/MT2A/PRNP/THBS1	10
GO:0030323	BP	GO:0030323	respiratory tube development	7/138	181/18866	0.000375525495325812	0.006229055673879	0.00453131864416338	EGFR/ERRFI1/FOXJ1/FSTL3/ITGA3/PDPN/TNC	7
GO:0006953	BP	GO:0006953	acute-phase response	4/138	47/18866	0.000383008355303038	0.00627650958563564	0.00456583893204313	FN1/IL1A/IL1B/IL6	4
GO:0007157	BP	GO:0007157	heterophilic cell-cell adhesion via plasma membrane cell adhesion molecules	4/138	47/18866	0.000383008355303038	0.00627650958563564	0.00456583893204313	AMIGO2/CEACAM5/ITGA5/TENM2	4
GO:0050890	BP	GO:0050890	cognition	9/138	302/18866	0.000386905040550383	0.00627650958563564	0.00456583893204313	DKK1/EGFR/FOSL1/ITGA3/ITGA5/ITGB1/PLK2/PPP1R1B/PRNP	9
GO:0090288	BP	GO:0090288	negative regulation of cellular response to growth factor stimulus	7/138	182/18866	0.000388198123542871	0.00627650958563564	0.00456583893204313	APLN/CAV1/CD109/DKK1/FBN2/FSTL3/THBS1	7
GO:0022407	BP	GO:0022407	regulation of cell-cell adhesion	11/138	439/18866	0.000389075185485588	0.00627650958563564	0.00456583893204313	BMP2/CAV1/CCL19/FOXJ1/FSTL3/IL1A/IL1B/IL6/PDPN/PRNP/SOX2	11
GO:0060353	BP	GO:0060353	regulation of cell adhesion molecule production	3/138	20/18866	0.000398509637367122	0.00639357538420694	0.00465099829863612	CAV1/CXCL8/IL1B	3
GO:0045667	BP	GO:0045667	regulation of osteoblast differentiation	6/138	131/18866	0.000406121936923689	0.00648029351526061	0.0047140812930101	AREG/BMP2/CCN1/FBN2/IL6/SNAI2	6
GO:0033628	BP	GO:0033628	regulation of cell adhesion mediated by integrin	4/138	48/18866	0.000415473179092447	0.00655822179470658	0.00477077012098797	PLAU/SERPINE1/SNAI2/TGFB2	4
GO:2001239	BP	GO:2001239	regulation of extrinsic apoptotic signaling pathway in absence of ligand	4/138	48/18866	0.000415473179092447	0.00655822179470658	0.00477077012098797	IL1A/IL1B/INHBA/SNAI2	4
GO:0048608	BP	GO:0048608	reproductive structure development	11/138	443/18866	0.000419884894265176	0.00659241737733988	0.00479564565417418	BASP1/CCN1/EGFR/FOSL1/FST/FSTL3/INHBA/SERPINB5/STC1/TGFB2/TNC	11
GO:0090101	BP	GO:0090101	negative regulation of transmembrane receptor protein serine/threonine kinase signaling pathway	6/138	133/18866	0.000440291977871882	0.0068760491863396	0.00500197325365088	CAV1/CD109/DKK1/FBN2/FST/FSTL3	6
GO:0042059	BP	GO:0042059	negative regulation of epidermal growth factor receptor signaling pathway	4/138	49/18866	0.000449855735803754	0.00698823513396731	0.00508358277886838	AREG/EGFR/EPGN/ERRFI1	4
GO:0061458	BP	GO:0061458	reproductive system development	11/138	447/18866	0.000452719576156017	0.00699570881891613	0.00508901950149893	BASP1/CCN1/EGFR/FOSL1/FST/FSTL3/INHBA/SERPINB5/STC1/TGFB2/TNC	11
GO:0046718	BP	GO:0046718	viral entry into host cell	6/138	134/18866	0.000458197285530536	0.00704328392836468	0.00512362795448585	CAV1/EGFR/ITGA5/ITGB1/ITGB6/TRIM31	6
GO:0071675	BP	GO:0071675	regulation of mononuclear cell migration	4/138	51/18866	0.000524629513894621	0.00798089250152646	0.00580569012103728	CXCL17/S100A7/SERPINE1/THBS1	4
GO:1902893	BP	GO:1902893	regulation of pri-miRNA transcription by RNA polymerase II	4/138	51/18866	0.000524629513894621	0.00798089250152646	0.00580569012103728	APLN/BMP2/FOSL1/TGFB2	4
GO:0042359	BP	GO:0042359	vitamin D metabolic process	3/138	22/18866	0.000532606225413707	0.0080191378349469	0.00583351164029373	CYP24A1/IL1B/SNAI2	3
GO:0060352	BP	GO:0060352	cell adhesion molecule production	3/138	22/18866	0.000532606225413707	0.0080191378349469	0.00583351164029373	CAV1/CXCL8/IL1B	3
GO:0042475	BP	GO:0042475	odontogenesis of dentin-containing tooth	5/138	91/18866	0.000547017033912089	0.00819409189574435	0.00596078174977244	BMP2/CA2/FST/SERPINE1/TNC	5
GO:0031668	BP	GO:0031668	cellular response to extracellular stimulus	8/138	253/18866	0.000555094923825754	0.00825511416355087	0.00600517232103998	CYP24A1/DAPL1/FOSL1/POSTN/SLC2A1/SNAI2/TNC/UCN2	8
GO:0003179	BP	GO:0003179	heart valve morphogenesis	4/138	52/18866	0.000565149164466527	0.00825511416355087	0.00600517232103998	BMP2/CCN1/SNAI2/TGFB2	4
GO:0032330	BP	GO:0032330	regulation of chondrocyte differentiation	4/138	52/18866	0.000565149164466527	0.00825511416355087	0.00600517232103998	EFEMP1/LOXL2/PTHLH/SNAI2	4
GO:0050999	BP	GO:0050999	regulation of nitric-oxide synthase activity	4/138	52/18866	0.000565149164466527	0.00825511416355087	0.00600517232103998	CAV1/EGFR/IL1A/IL1B	4
GO:2001238	BP	GO:2001238	positive regulation of extrinsic apoptotic signaling pathway	4/138	52/18866	0.000565149164466527	0.00825511416355087	0.00600517232103998	CAV1/G0S2/INHBA/THBS1	4
GO:0050731	BP	GO:0050731	positive regulation of peptidyl-tyrosine phosphorylation	7/138	195/18866	0.000586384225725723	0.00852289151846892	0.00619996661801715	AREG/CSPG4/EPGN/IL11/IL6/ITGA5/PRNP	7
GO:0061097	BP	GO:0061097	regulation of protein tyrosine kinase activity	5/138	93/18866	0.000604240745704727	0.0086410536583779	0.00628592351672478	AREG/CAV1/EPGN/ERRFI1/PRNP	5
GO:0007565	BP	GO:0007565	female pregnancy	7/138	196/18866	0.000604449458199043	0.0086410536583779	0.00628592351672478	FOSL1/IL1B/ITGA3/ITGA5/PTHLH/SLC2A1/STC1	7
GO:0061614	BP	GO:0061614	pri-miRNA transcription by RNA polymerase II	4/138	53/18866	0.000607843345503581	0.0086410536583779	0.00628592351672478	APLN/BMP2/FOSL1/TGFB2	4
GO:0031639	BP	GO:0031639	plasminogen activation	3/138	23/18866	0.000609229600573646	0.0086410536583779	0.00628592351672478	PLAU/SERPINE1/THBS1	3
GO:0071305	BP	GO:0071305	cellular response to vitamin D	3/138	23/18866	0.000609229600573646	0.0086410536583779	0.00628592351672478	CYP24A1/SNAI2/TNC	3
GO:0030072	BP	GO:0030072	peptide hormone secretion	8/138	257/18866	0.000615267709453115	0.00868474036035743	0.00631770335263345	APLN/EGFR/FAM3B/FAM3D/IL1B/IL6/SLC16A1/SLC2A1	8
GO:0045778	BP	GO:0045778	positive regulation of ossification	5/138	94/18866	0.000634480919113561	0.0088706475167496	0.00645294127760108	BMP2/CCN1/FBN2/IL6/TGFB2	5
GO:1904035	BP	GO:1904035	regulation of epithelial cell apoptotic process	5/138	94/18866	0.000634480919113561	0.0088706475167496	0.00645294127760108	ANGPTL4/IL6/SERPINB13/SERPINE1/THBS1	5
GO:0048880	BP	GO:0048880	sensory system development	10/138	394/18866	0.00065021924514298	0.00899790037162499	0.00654551120537326	AQP5/COL5A1/EFEMP1/EGFR/FBN2/INHBA/MFAP5/SLC44A4/SOX2/TGFB2	10
GO:0032757	BP	GO:0032757	positive regulation of interleukin-8 production	4/138	54/18866	0.000652776832137644	0.00899790037162499	0.00654551120537326	F3/IL1B/IL6/SERPINE1	4
GO:1901185	BP	GO:1901185	negative regulation of ERBB signaling pathway	4/138	54/18866	0.000652776832137644	0.00899790037162499	0.00654551120537326	AREG/EGFR/EPGN/ERRFI1	4
GO:0071692	BP	GO:0071692	protein localization to extracellular region	11/138	470/18866	0.000686246943332052	0.00941353901962875	0.00684786701234287	CAVIN1/EGFR/FAM3B/FAM3D/FBN2/IL1A/IL1B/IL6/SLC16A1/SLC2A1/TGFB2	11
GO:0003181	BP	GO:0003181	atrioventricular valve morphogenesis	3/138	24/18866	0.000692549192179772	0.00941353901962875	0.00684786701234287	BMP2/CCN1/TGFB2	3
GO:0032331	BP	GO:0032331	negative regulation of chondrocyte differentiation	3/138	24/18866	0.000692549192179772	0.00941353901962875	0.00684786701234287	EFEMP1/PTHLH/SNAI2	3
GO:0030199	BP	GO:0030199	collagen fibril organization	4/138	55/18866	0.000700014571316387	0.00947116489117471	0.00688978687946131	COL12A1/COL5A1/LOXL2/TGFB2	4
GO:0031667	BP	GO:0031667	response to nutrient levels	11/138	473/18866	0.000723033280183447	0.00973773261751652	0.00708370123366593	CYP24A1/DAPL1/EGFR/FSTL1/POSTN/SLC16A1/SLC2A1/SNAI2/STC1/TNC/UCN2	11
GO:0001655	BP	GO:0001655	urogenital system development	9/138	330/18866	0.000731398407409166	0.00980541426554023	0.00713293616262051	BASP1/BMP2/CA2/FOXJ1/FSTL3/ITGA3/SERPINB5/TGFB2/TNC	9
GO:0051384	BP	GO:0051384	response to glucocorticoid	6/138	147/18866	0.000746770767086181	0.00995877454891862	0.00724449790612215	AREG/EGFR/ERRFI1/FOSL1/IL6/STC1	6
GO:1904645	BP	GO:1904645	response to amyloid-beta	4/138	56/18866	0.000749621653716286	0.00995877454891862	0.00724449790612215	MMP12/MMP13/MMP3/PRNP	4
GO:0071677	BP	GO:0071677	positive regulation of mononuclear cell migration	3/138	25/18866	0.000782792050022066	0.0103526011660576	0.00753098657892258	CXCL17/S100A7/SERPINE1	3
GO:1905039	BP	GO:1905039	carboxylic acid transmembrane transport	6/138	150/18866	0.000829855841387809	0.0109258150238323	0.00794797027224859	ITGB1/PDPN/SLC16A1/SLC2A1/SLC7A5/THBS1	6
GO:1903825	BP	GO:1903825	organic acid transmembrane transport	6/138	151/18866	0.000859079084927274	0.0112600722917253	0.00819112529754436	ITGB1/PDPN/SLC16A1/SLC2A1/SLC7A5/THBS1	6
GO:0003171	BP	GO:0003171	atrioventricular valve development	3/138	26/18866	0.00088017927554538	0.0113598827792308	0.00826373231000259	BMP2/CCN1/TGFB2	3
GO:0042730	BP	GO:0042730	fibrinolysis	3/138	26/18866	0.00088017927554538	0.0113598827792308	0.00826373231000259	PLAU/SERPINE1/THBS1	3
GO:0090025	BP	GO:0090025	regulation of monocyte chemotaxis	3/138	26/18866	0.00088017927554538	0.0113598827792308	0.00826373231000259	CXCL17/S100A7/SERPINE1	3
GO:0009612	BP	GO:0009612	response to mechanical stimulus	7/138	209/18866	0.000882170733536994	0.0113598827792308	0.00826373231000259	EGFR/FOSL1/IL1B/POSTN/SLC2A1/THBS1/TNC	7
GO:0045216	BP	GO:0045216	cell-cell junction organization	7/138	210/18866	0.000907114714640345	0.0116300821056072	0.00846028846704326	CAV1/CDH3/CLDN3/FSCN1/IL1B/SNAI2/TGFB2	7
GO:0030593	BP	GO:0030593	neutrophil chemotaxis	5/138	103/18866	0.000960247689284061	0.012206548961987	0.0088796385500759	CCL19/CXCL2/CXCL8/IL1B/TGFB2	5
GO:0007596	BP	GO:0007596	blood coagulation	9/138	343/18866	0.000960392646532358	0.012206548961987	0.0088796385500759	CAV1/F3/FN1/IL6/PDPN/PLAU/SERPINE1/TFPI2/THBS1	9
GO:0033081	BP	GO:0033081	regulation of T cell differentiation in thymus	3/138	27/18866	0.000984926111596231	0.0123099771524886	0.00895487725598713	FOXJ1/IL1A/IL1B	3
GO:0048143	BP	GO:0048143	astrocyte activation	3/138	27/18866	0.000984926111596231	0.0123099771524886	0.00895487725598713	EGFR/IL1B/IL6	3
GO:1905208	BP	GO:1905208	negative regulation of cardiocyte differentiation	3/138	27/18866	0.000984926111596231	0.0123099771524886	0.00895487725598713	BMP2/DKK1/EGFR	3
GO:0090276	BP	GO:0090276	regulation of peptide hormone secretion	7/138	213/18866	0.000985301304780249	0.0123099771524886	0.00895487725598713	APLN/EGFR/FAM3D/IL1B/IL6/SLC16A1/SLC2A1	7
GO:0043491	BP	GO:0043491	protein kinase B signaling	8/138	278/18866	0.00102367741417033	0.0126673970001989	0.0092148818705735	AREG/CCL19/EGFR/EPGN/F3/IL1B/ITGB1/THBS1	8
GO:0003170	BP	GO:0003170	heart valve development	4/138	61/18866	0.00103548204361299	0.0126673970001989	0.0092148818705735	BMP2/CCN1/SNAI2/TGFB2	4
GO:0010574	BP	GO:0010574	regulation of vascular endothelial growth factor production	4/138	61/18866	0.00103548204361299	0.0126673970001989	0.0092148818705735	CXCL17/IL1A/IL1B/IL6	4
GO:0046888	BP	GO:0046888	negative regulation of hormone secretion	4/138	61/18866	0.00103548204361299	0.0126673970001989	0.0092148818705735	FAM3D/IL11/IL1B/INHBA	4
GO:1903078	BP	GO:1903078	positive regulation of protein localization to plasma membrane	4/138	61/18866	0.00103548204361299	0.0126673970001989	0.0092148818705735	EGFR/ITGA3/ITGB1/PRNP	4
GO:0022409	BP	GO:0022409	positive regulation of cell-cell adhesion	8/138	279/18866	0.001047514116421	0.0127614167876018	0.00928327644559161	CAV1/CCL19/FSTL3/IL1A/IL1B/IL6/PDPN/SOX2	8
GO:0007599	BP	GO:0007599	hemostasis	9/138	348/18866	0.00106266478114031	0.012892495030694	0.009378629147167	CAV1/F3/FN1/IL6/PDPN/PLAU/SERPINE1/TFPI2/THBS1	9
GO:0050817	BP	GO:0050817	coagulation	9/138	349/18866	0.00108414219754847	0.0130989361810794	0.00952880450000365	CAV1/F3/FN1/IL6/PDPN/PLAU/SERPINE1/TFPI2/THBS1	9
GO:0006929	BP	GO:0006929	substrate-dependent cell migration	3/138	28/18866	0.00109724203108318	0.013136532379976	0.00955615380717458	CSPG4/FN1/SNAI2	3
GO:0031069	BP	GO:0031069	hair follicle morphogenesis	3/138	28/18866	0.00109724203108318	0.013136532379976	0.00955615380717458	FST/KRT17/TGFB2	3
GO:0060393	BP	GO:0060393	regulation of pathway-restricted SMAD protein phosphorylation	4/138	62/18866	0.00110067675935766	0.013136532379976	0.00955615380717458	BMP2/DKK1/INHBA/TGFB2	4
GO:2001237	BP	GO:2001237	negative regulation of extrinsic apoptotic signaling pathway	5/138	107/18866	0.00113930232275083	0.0135424761926982	0.00985145711852309	IL1A/IL1B/SERPINE1/SNAI2/THBS1	5
GO:0071624	BP	GO:0071624	positive regulation of granulocyte chemotaxis	3/138	29/18866	0.00121733082456242	0.0143846437727957	0.0104640908558018	CCL19/CXCL8/S100A7	3
GO:0031669	BP	GO:0031669	cellular response to nutrient levels	7/138	221/18866	0.00121995105566285	0.0143846437727957	0.0104640908558018	CYP24A1/DAPL1/POSTN/SLC2A1/SNAI2/TNC/UCN2	7
GO:0090100	BP	GO:0090100	positive regulation of transmembrane receptor protein serine/threonine kinase signaling pathway	5/138	110/18866	0.00128899488319448	0.0151379559082359	0.0110120868126383	BMP2/CCN1/INHBA/TGFB2/THBS1	5
GO:0010573	BP	GO:0010573	vascular endothelial growth factor production	4/138	65/18866	0.00131348269669285	0.0152112207683292	0.0110653832421268	CXCL17/IL1A/IL1B/IL6	4
GO:0060389	BP	GO:0060389	pathway-restricted SMAD protein phosphorylation	4/138	65/18866	0.00131348269669285	0.0152112207683292	0.0110653832421268	BMP2/DKK1/INHBA/TGFB2	4
GO:0098586	BP	GO:0098586	cellular response to virus	4/138	65/18866	0.00131348269669285	0.0152112207683292	0.0110653832421268	CCL19/GSDME/IL6/MMP12	4
GO:0031960	BP	GO:0031960	response to corticosteroid	6/138	164/18866	0.00131595711006663	0.0152112207683292	0.0110653832421268	AREG/EGFR/ERRFI1/FOSL1/IL6/STC1	6
GO:0002526	BP	GO:0002526	acute inflammatory response	5/138	111/18866	0.0013419781727639	0.0153699107250087	0.011180822049707	F3/FN1/IL1A/IL1B/IL6	5
GO:0007176	BP	GO:0007176	regulation of epidermal growth factor-activated receptor activity	3/138	30/18866	0.00134539068675996	0.0153699107250087	0.011180822049707	AREG/EPGN/ERRFI1	3
GO:0010758	BP	GO:0010758	regulation of macrophage chemotaxis	3/138	30/18866	0.00134539068675996	0.0153699107250087	0.011180822049707	CXCL17/MMP28/THBS1	3
GO:0044706	BP	GO:0044706	multi-multicellular organism process	7/138	226/18866	0.00138749983737121	0.0157005535354764	0.0114213477425361	FOSL1/IL1B/ITGA3/ITGA5/PTHLH/SLC2A1/STC1	7
GO:0045669	BP	GO:0045669	positive regulation of osteoblast differentiation	4/138	66/18866	0.00139037599428606	0.0157005535354764	0.0114213477425361	BMP2/CCN1/FBN2/IL6	4
GO:1905207	BP	GO:1905207	regulation of cardiocyte differentiation	4/138	66/18866	0.00139037599428606	0.0157005535354764	0.0114213477425361	BMP2/DKK1/EGFR/TGFB2	4
GO:0042129	BP	GO:0042129	regulation of T cell proliferation	6/138	167/18866	0.00144372520415866	0.0162405256682369	0.0118141497851902	CCL19/FOXJ1/IL1A/IL1B/IL6/PRNP	6
GO:0061037	BP	GO:0061037	negative regulation of cartilage development	3/138	31/18866	0.00148161430204204	0.0166031282091428	0.012077924543364	EFEMP1/PTHLH/SNAI2	3
GO:0007156	BP	GO:0007156	homophilic cell adhesion via plasma membrane adhesion molecules	6/138	168/18866	0.00148835022494848	0.0166151949066491	0.0120867024471501	AMIGO2/CDH3/CEACAM5/DSG3/ITGB1/L1CAM	6
GO:1904377	BP	GO:1904377	positive regulation of protein localization to cell periphery	4/138	68/18866	0.00155348969179923	0.0172766883906157	0.0125679050425065	EGFR/ITGA3/ITGB1/PRNP	4
GO:0031623	BP	GO:0031623	receptor internalization	5/138	115/18866	0.00157011089402814	0.0173956437164778	0.0126544389433291	APLN/CAV1/CXCL8/DKK1/ITGB1	5
GO:0032874	BP	GO:0032874	positive regulation of stress-activated MAPK cascade	6/138	170/18866	0.00158074870385345	0.01744766238539	0.0126922798580082	BMP2/CCL19/DKK1/ERN2/IL1B/TGFB2	6
GO:0045861	BP	GO:0045861	negative regulation of proteolysis	9/138	369/18866	0.00159314800866524	0.0175186612488433	0.0127439278911168	CD109/CST6/PRNP/SERPINB13/SERPINB4/SERPINB5/SERPINE1/TFPI2/THBS1	9
GO:0048730	BP	GO:0048730	epidermis morphogenesis	3/138	32/18866	0.00162618892884471	0.0175788046660517	0.0127876791436322	FST/KRT17/TGFB2	3
GO:0060317	BP	GO:0060317	cardiac epithelial to mesenchymal transition	3/138	32/18866	0.00162618892884471	0.0175788046660517	0.0127876791436322	BMP2/SNAI2/TGFB2	3
GO:0061036	BP	GO:0061036	positive regulation of cartilage development	3/138	32/18866	0.00162618892884471	0.0175788046660517	0.0127876791436322	BMP2/CCN1/LOXL2	3
GO:1903959	BP	GO:1903959	regulation of anion transmembrane transport	3/138	32/18866	0.00162618892884471	0.0175788046660517	0.0127876791436322	ITGB1/PRNP/THBS1	3
GO:0030307	BP	GO:0030307	positive regulation of cell growth	6/138	171/18866	0.00162855411075139	0.0175788046660517	0.0127876791436322	EGFR/FN1/KRT17/L1CAM/SLC44A4/TGFB2	6
GO:0070304	BP	GO:0070304	positive regulation of stress-activated protein kinase signaling cascade	6/138	172/18866	0.00167745173248844	0.0180234814227661	0.0131111586859287	BMP2/CCL19/DKK1/ERN2/IL1B/TGFB2	6
GO:0030282	BP	GO:0030282	bone mineralization	5/138	117/18866	0.00169430547434722	0.0180234814227661	0.0131111586859287	BMP2/CCN1/FBN2/MMP13/PTHLH	5
GO:0051341	BP	GO:0051341	regulation of oxidoreductase activity	5/138	117/18866	0.00169430547434722	0.0180234814227661	0.0131111586859287	CAV1/CDH3/EGFR/IL1A/IL1B	5
GO:1904019	BP	GO:1904019	epithelial cell apoptotic process	5/138	117/18866	0.00169430547434722	0.0180234814227661	0.0131111586859287	ANGPTL4/IL6/SERPINB13/SERPINE1/THBS1	5
GO:0000302	BP	GO:0000302	response to reactive oxygen species	7/138	235/18866	0.00173396742458406	0.0183788027385517	0.0133696367261298	AREG/CCL19/EGFR/FOSL1/IL6/MMP3/S100A7	7
GO:0001659	BP	GO:0001659	temperature homeostasis	6/138	174/18866	0.00177858841048371	0.0185907988409444	0.013523853021754	ALDH1A1/APLN/CAV1/G0S2/IL1A/IL1B	6
GO:0010955	BP	GO:0010955	negative regulation of protein processing	3/138	33/18866	0.00177929648307404	0.0185907988409444	0.013523853021754	PRNP/SERPINE1/THBS1	3
GO:0061311	BP	GO:0061311	cell surface receptor signaling pathway involved in heart development	3/138	33/18866	0.00177929648307404	0.0185907988409444	0.013523853021754	BMP2/DKK1/SNAI2	3
GO:1903318	BP	GO:1903318	negative regulation of protein maturation	3/138	33/18866	0.00177929648307404	0.0185907988409444	0.013523853021754	PRNP/SERPINE1/THBS1	3
GO:0032872	BP	GO:0032872	regulation of stress-activated MAPK cascade	7/138	237/18866	0.00181937354036396	0.018907094188484	0.0137539416708855	BMP2/CCL19/DKK1/EGFR/ERN2/IL1B/TGFB2	7
GO:0035690	BP	GO:0035690	cellular response to drug	4/138	71/18866	0.00182244811149215	0.018907094188484	0.0137539416708855	EGFR/IL1B/MT2A/PRNP	4
GO:0070372	BP	GO:0070372	regulation of ERK1 and ERK2 cascade	8/138	306/18866	0.00187863030396535	0.0194213330015573	0.0141280240427935	BMP2/CCL19/CCN1/EGFR/ERRFI1/FN1/IL1B/S100A7	8
GO:0042063	BP	GO:0042063	gliogenesis	8/138	307/18866	0.00191723306691169	0.0197508641559744	0.0143677410628396	AREG/BMP2/CSPG4/EGFR/IL1B/IL6/SOX2/TGFB2	8
GO:0018149	BP	GO:0018149	peptide cross-linking	3/138	34/18866	0.00194111362048785	0.0198575247029698	0.0144453311423798	FN1/TGM1/THBS1	3
GO:0035633	BP	GO:0035633	maintenance of blood-brain barrier	3/138	34/18866	0.00194111362048785	0.0198575247029698	0.0144453311423798	CLDN3/IL6/ITGB1	3
GO:0070302	BP	GO:0070302	regulation of stress-activated protein kinase signaling cascade	7/138	240/18866	0.00195357278804982	0.0199155892559523	0.0144875701277525	BMP2/CCL19/DKK1/EGFR/ERN2/IL1B/TGFB2	7
GO:0007613	BP	GO:0007613	memory	5/138	121/18866	0.00196412859968749	0.0199539154625691	0.014515450478113	ITGA3/ITGA5/PLK2/PPP1R1B/PRNP	5
GO:0002791	BP	GO:0002791	regulation of peptide secretion	9/138	381/18866	0.00198088338733623	0.0200547366386868	0.0145887927147194	APLN/EGFR/FAM3D/IL1A/IL1B/IL6/SLC16A1/SLC2A1/TGFB2	9
GO:0048771	BP	GO:0048771	tissue remodeling	6/138	178/18866	0.00199468532771829	0.0201250725848141	0.0146399585094607	CA2/CAV1/CSPG4/EGFR/IL1A/IL6	6
GO:1990266	BP	GO:1990266	neutrophil migration	5/138	122/18866	0.00203622282511362	0.0204738021045671	0.0148936413560041	CCL19/CXCL2/CXCL8/IL1B/TGFB2	5
GO:0001654	BP	GO:0001654	eye development	9/138	384/18866	0.00208873574087603	0.0209301301543072	0.0152255966166246	AQP5/COL5A1/EFEMP1/EGFR/FBN2/INHBA/MFAP5/SOX2/TGFB2	9
GO:0003203	BP	GO:0003203	endocardial cushion morphogenesis	3/138	35/18866	0.0021118118180699	0.0210178966028923	0.0152894422082563	BMP2/SNAI2/TGFB2	3
GO:0007435	BP	GO:0007435	salivary gland morphogenesis	3/138	35/18866	0.0021118118180699	0.0210178966028923	0.0152894422082563	EGFR/SNAI2/TGFB2	3
GO:0009306	BP	GO:0009306	protein secretion	10/138	462/18866	0.00213991879535072	0.0212256810241544	0.0154405947217874	CAVIN1/EGFR/FAM3B/FAM3D/IL1A/IL1B/IL6/SLC16A1/SLC2A1/TGFB2	10
GO:0035592	BP	GO:0035592	establishment of protein localization to extracellular region	10/138	463/18866	0.00217377037418688	0.0214888546081235	0.0156320400114307	CAVIN1/EGFR/FAM3B/FAM3D/IL1A/IL1B/IL6/SLC16A1/SLC2A1/TGFB2	10
GO:0001707	BP	GO:0001707	mesoderm formation	4/138	75/18866	0.00222909146845989	0.0215077988238305	0.0156458209571032	DKK1/INHBA/ITGA3/ITGB1	4
GO:0038034	BP	GO:0038034	signal transduction in absence of ligand	4/138	75/18866	0.00222909146845989	0.0215077988238305	0.0156458209571032	IL1A/IL1B/INHBA/SNAI2	4
GO:0061844	BP	GO:0061844	antimicrobial humoral immune response mediated by antimicrobial peptide	4/138	75/18866	0.00222909146845989	0.0215077988238305	0.0156458209571032	CXCL2/CXCL8/KRT6A/S100A7	4
GO:0097192	BP	GO:0097192	extrinsic apoptotic signaling pathway in absence of ligand	4/138	75/18866	0.00222909146845989	0.0215077988238305	0.0156458209571032	IL1A/IL1B/INHBA/SNAI2	4
GO:0150063	BP	GO:0150063	visual system development	9/138	388/18866	0.00223978532253439	0.0215077988238305	0.0156458209571032	AQP5/COL5A1/EFEMP1/EGFR/FBN2/INHBA/MFAP5/SOX2/TGFB2	9
GO:1901099	BP	GO:1901099	negative regulation of signal transduction in absence of ligand	3/138	36/18866	0.00229155745440745	0.0215077988238305	0.0156458209571032	IL1A/IL1B/SNAI2	3
GO:2001240	BP	GO:2001240	negative regulation of extrinsic apoptotic signaling pathway in absence of ligand	3/138	36/18866	0.00229155745440745	0.0215077988238305	0.0156458209571032	IL1A/IL1B/SNAI2	3
GO:0001660	BP	GO:0001660	fever generation	2/138	10/18866	0.00230022099137697	0.0215077988238305	0.0156458209571032	IL1A/IL1B	2
GO:0003129	BP	GO:0003129	heart induction	2/138	10/18866	0.00230022099137697	0.0215077988238305	0.0156458209571032	BMP2/DKK1	2
GO:0003307	BP	GO:0003307	regulation of Wnt signaling pathway involved in heart development	2/138	10/18866	0.00230022099137697	0.0215077988238305	0.0156458209571032	BMP2/DKK1	2
GO:0010749	BP	GO:0010749	regulation of nitric oxide mediated signal transduction	2/138	10/18866	0.00230022099137697	0.0215077988238305	0.0156458209571032	EGFR/THBS1	2
GO:0032926	BP	GO:0032926	negative regulation of activin receptor signaling pathway	2/138	10/18866	0.00230022099137697	0.0215077988238305	0.0156458209571032	FST/FSTL3	2
GO:0033083	BP	GO:0033083	regulation of immature T cell proliferation	2/138	10/18866	0.00230022099137697	0.0215077988238305	0.0156458209571032	IL1A/IL1B	2
GO:0051918	BP	GO:0051918	negative regulation of fibrinolysis	2/138	10/18866	0.00230022099137697	0.0215077988238305	0.0156458209571032	SERPINE1/THBS1	2
GO:0070091	BP	GO:0070091	glucagon secretion	2/138	10/18866	0.00230022099137697	0.0215077988238305	0.0156458209571032	FAM3D/IL6	2
GO:0070092	BP	GO:0070092	regulation of glucagon secretion	2/138	10/18866	0.00230022099137697	0.0215077988238305	0.0156458209571032	FAM3D/IL6	2
GO:2001225	BP	GO:2001225	regulation of chloride transport	2/138	10/18866	0.00230022099137697	0.0215077988238305	0.0156458209571032	CA2/PRNP	2
GO:1903524	BP	GO:1903524	positive regulation of blood circulation	4/138	76/18866	0.00233975310955433	0.0217788838920595	0.0158430214459303	APLN/CAV1/EGFR/TGFB2	4
GO:0055007	BP	GO:0055007	cardiac muscle cell differentiation	5/138	126/18866	0.00234404881127071	0.0217788838920595	0.0158430214459303	BMP2/DKK1/FHL2/FHOD3/ITGB1	5
GO:0017015	BP	GO:0017015	regulation of transforming growth factor beta receptor signaling pathway	5/138	127/18866	0.00242601745730962	0.0224693604247982	0.0163453077233313	CAV1/CD109/FBN2/ITGA3/THBS1	5
GO:0048332	BP	GO:0048332	mesoderm morphogenesis	4/138	77/18866	0.00245414087905837	0.0225873279652519	0.0164311230609122	DKK1/INHBA/ITGA3/ITGB1	4
GO:0150076	BP	GO:0150076	neuroinflammatory response	4/138	77/18866	0.00245414087905837	0.0225873279652519	0.0164311230609122	EGFR/IL1B/IL6/MMP3	4
GO:0048048	BP	GO:0048048	embryonic eye morphogenesis	3/138	37/18866	0.00248051188908287	0.0226877972160352	0.0165042092898808	EFEMP1/FBN2/MFAP5	3
GO:2000273	BP	GO:2000273	positive regulation of signaling receptor activity	3/138	37/18866	0.00248051188908287	0.0226877972160352	0.0165042092898808	AREG/EPGN/ITGB1	3
GO:0071560	BP	GO:0071560	cellular response to transforming growth factor beta stimulus	7/138	252/18866	0.00256877924569392	0.0234221610725383	0.0170384213452532	CAV1/CD109/FBN2/ITGA3/POSTN/TGFB2/THBS1	7
GO:0002576	BP	GO:0002576	platelet degranulation	5/138	129/18866	0.00259617972073042	0.0235258754940262	0.0171138682695322	CD109/FN1/SERPINE1/TGFB2/THBS1	5
GO:1903844	BP	GO:1903844	regulation of cellular response to transforming growth factor beta stimulus	5/138	129/18866	0.00259617972073042	0.0235258754940262	0.0171138682695322	CAV1/CD109/FBN2/ITGA3/THBS1	5
GO:0051896	BP	GO:0051896	regulation of protein kinase B signaling	7/138	253/18866	0.00262607920607229	0.0237235955354715	0.017257699462739	AREG/CCL19/EGFR/EPGN/F3/ITGB1/THBS1	7
GO:0070371	BP	GO:0070371	ERK1 and ERK2 cascade	8/138	325/18866	0.00272576340040805	0.0245485930785216	0.0178578428783595	BMP2/CCL19/CCN1/EGFR/ERRFI1/FN1/IL1B/S100A7	8
GO:0002604	BP	GO:0002604	regulation of dendritic cell antigen processing and presentation	2/138	11/18866	0.00279793000945115	0.0248178927726543	0.0180537445990663	CCL19/THBS1	2
GO:0031652	BP	GO:0031652	positive regulation of heat generation	2/138	11/18866	0.00279793000945115	0.0248178927726543	0.0180537445990663	APLN/IL1B	2
GO:0033079	BP	GO:0033079	immature T cell proliferation	2/138	11/18866	0.00279793000945115	0.0248178927726543	0.0180537445990663	IL1A/IL1B	2
GO:0044848	BP	GO:0044848	biological phase	2/138	11/18866	0.00279793000945115	0.0248178927726543	0.0180537445990663	CDH3/TGFB2	2
GO:1903800	BP	GO:1903800	positive regulation of production of miRNAs involved in gene silencing by miRNA	2/138	11/18866	0.00279793000945115	0.0248178927726543	0.0180537445990663	EGFR/IL6	2
GO:0007431	BP	GO:0007431	salivary gland development	3/138	39/18866	0.00288666796628522	0.0254512226697099	0.018514459628869	EGFR/SNAI2/TGFB2	3
GO:0032660	BP	GO:0032660	regulation of interleukin-17 production	3/138	39/18866	0.00288666796628522	0.0254512226697099	0.018514459628869	IL6/PRNP/SLC7A5	3
GO:0003007	BP	GO:0003007	heart morphogenesis	7/138	258/18866	0.00292748257023307	0.0256569815707591	0.0186641386802919	BMP2/CCN1/COL5A1/DKK1/FHL2/SNAI2/TGFB2	7
GO:0071559	BP	GO:0071559	response to transforming growth factor beta	7/138	258/18866	0.00292748257023307	0.0256569815707591	0.0186641386802919	CAV1/CD109/FBN2/ITGA3/POSTN/TGFB2/THBS1	7
GO:0030501	BP	GO:0030501	positive regulation of bone mineralization	3/138	40/18866	0.00310416793388533	0.0271245150413313	0.0197316940408939	BMP2/CCN1/FBN2	3
GO:0042098	BP	GO:0042098	T cell proliferation	6/138	195/18866	0.00314165661594831	0.0273706344938404	0.0199107333242515	CCL19/FOXJ1/IL1A/IL1B/IL6/PRNP	6
GO:0002040	BP	GO:0002040	sprouting angiogenesis	6/138	196/18866	0.00322177894724566	0.0278244951730689	0.0202408936993248	ESM1/ITGA5/ITGB1/LOXL2/PLK2/THBS1	6
GO:0002718	BP	GO:0002718	regulation of cytokine production involved in immune response	4/138	83/18866	0.00322218268352977	0.0278244951730689	0.0202408936993248	IL1B/IL6/SLC7A5/TGFB2	4
GO:0048708	BP	GO:0048708	astrocyte differentiation	4/138	83/18866	0.00322218268352977	0.0278244951730689	0.0202408936993248	BMP2/EGFR/IL1B/IL6	4
GO:0016049	BP	GO:0016049	cell growth	10/138	490/18866	0.00326412147466084	0.0281039901747925	0.0204442119835989	CDA/EGFR/FN1/INHBA/ITGB1/KRT17/L1CAM/POSTN/SLC44A4/TGFB2	10
GO:2000826	BP	GO:2000826	regulation of heart morphogenesis	3/138	41/18866	0.00333147350201975	0.0281103996098552	0.0204488745190005	BMP2/DKK1/TGFB2	3
GO:0002468	BP	GO:0002468	dendritic cell antigen processing and presentation	2/138	12/18866	0.00334146098904614	0.0281103996098552	0.0204488745190005	CCL19/THBS1	2
GO:0010755	BP	GO:0010755	regulation of plasminogen activation	2/138	12/18866	0.00334146098904614	0.0281103996098552	0.0204488745190005	SERPINE1/THBS1	2
GO:0033629	BP	GO:0033629	negative regulation of cell adhesion mediated by integrin	2/138	12/18866	0.00334146098904614	0.0281103996098552	0.0204488745190005	SERPINE1/SNAI2	2
GO:0033690	BP	GO:0033690	positive regulation of osteoblast proliferation	2/138	12/18866	0.00334146098904614	0.0281103996098552	0.0204488745190005	BMP2/CCN1	2
GO:0038063	BP	GO:0038063	collagen-activated tyrosine kinase receptor signaling pathway	2/138	12/18866	0.00334146098904614	0.0281103996098552	0.0204488745190005	COL4A5/COL4A6	2
GO:0042368	BP	GO:0042368	vitamin D biosynthetic process	2/138	12/18866	0.00334146098904614	0.0281103996098552	0.0204488745190005	IL1B/SNAI2	2
GO:0060536	BP	GO:0060536	cartilage morphogenesis	2/138	12/18866	0.00334146098904614	0.0281103996098552	0.0204488745190005	SNAI2/STC1	2
GO:2001233	BP	GO:2001233	regulation of apoptotic signaling pathway	9/138	413/18866	0.00339231271288315	0.0284566575000712	0.0207007593817742	CAV1/G0S2/GSDME/IL1A/IL1B/INHBA/SERPINE1/SNAI2/THBS1	9
GO:0001935	BP	GO:0001935	endothelial cell proliferation	6/138	199/18866	0.00347131321132738	0.0290363976879122	0.0211224906456238	APLN/BMP2/CAV1/F3/LOXL2/THBS1	6
GO:0006970	BP	GO:0006970	response to osmotic stress	4/138	85/18866	0.00351078927915255	0.0292002190470025	0.021241662285375	AQP5/EGFR/ERRFI1/SLC2A1	4
GO:0110110	BP	GO:0110110	positive regulation of animal organ morphogenesis	4/138	85/18866	0.00351078927915255	0.0292002190470025	0.021241662285375	BASP1/BMP2/DKK1/TGFB2	4
GO:0048246	BP	GO:0048246	macrophage chemotaxis	3/138	42/18866	0.00356872209235003	0.029514839614478	0.0214705326178746	CXCL17/MMP28/THBS1	3
GO:0071470	BP	GO:0071470	cellular response to osmotic stress	3/138	42/18866	0.00356872209235003	0.029514839614478	0.0214705326178746	AQP5/ERRFI1/SLC2A1	3
GO:0031099	BP	GO:0031099	regeneration	6/138	201/18866	0.00364548524061901	0.0300650131080264	0.0218707556274866	EGFR/IL6/NNMT/POSTN/SOX2/TNC	6
GO:0007179	BP	GO:0007179	transforming growth factor beta receptor signaling pathway	6/138	202/18866	0.00373496910918582	0.0307167207410912	0.0223448395180245	CAV1/CD109/FBN2/ITGA3/TGFB2/THBS1	6
GO:0010470	BP	GO:0010470	regulation of gastrulation	3/138	43/18866	0.00381604656376506	0.0309500351138514	0.0225145637623708	COL5A1/DKK1/PHLDB2	3
GO:0045124	BP	GO:0045124	regulation of bone resorption	3/138	43/18866	0.00381604656376506	0.0309500351138514	0.0225145637623708	CA2/EGFR/IL6	3
GO:0051154	BP	GO:0051154	negative regulation of striated muscle cell differentiation	3/138	43/18866	0.00381604656376506	0.0309500351138514	0.0225145637623708	BMP2/CEACAM5/DKK1	3
GO:0071364	BP	GO:0071364	cellular response to epidermal growth factor stimulus	3/138	43/18866	0.00381604656376506	0.0309500351138514	0.0225145637623708	EGFR/ERRFI1/SNAI2	3
GO:0150077	BP	GO:0150077	regulation of neuroinflammatory response	3/138	43/18866	0.00381604656376506	0.0309500351138514	0.0225145637623708	IL1B/IL6/MMP3	3
GO:0010623	BP	GO:0010623	programmed cell death involved in cell development	2/138	13/18866	0.00393012678705722	0.0310184200182795	0.0225643102743042	IL1A/IL1B	2
GO:0016264	BP	GO:0016264	gap junction assembly	2/138	13/18866	0.00393012678705722	0.0310184200182795	0.0225643102743042	CAV1/IL1B	2
GO:0019755	BP	GO:0019755	one-carbon compound transport	2/138	13/18866	0.00393012678705722	0.0310184200182795	0.0225643102743042	AQP5/CA2	2
GO:0021984	BP	GO:0021984	adenohypophysis development	2/138	13/18866	0.00393012678705722	0.0310184200182795	0.0225643102743042	BMP2/SOX2	2
GO:0030656	BP	GO:0030656	regulation of vitamin metabolic process	2/138	13/18866	0.00393012678705722	0.0310184200182795	0.0225643102743042	IL1B/SNAI2	2
GO:0031650	BP	GO:0031650	regulation of heat generation	2/138	13/18866	0.00393012678705722	0.0310184200182795	0.0225643102743042	APLN/IL1B	2
GO:0031953	BP	GO:0031953	negative regulation of protein autophosphorylation	2/138	13/18866	0.00393012678705722	0.0310184200182795	0.0225643102743042	CAV1/ERRFI1	2
GO:0033089	BP	GO:0033089	positive regulation of T cell differentiation in thymus	2/138	13/18866	0.00393012678705722	0.0310184200182795	0.0225643102743042	IL1A/IL1B	2
GO:0045741	BP	GO:0045741	positive regulation of epidermal growth factor-activated receptor activity	2/138	13/18866	0.00393012678705722	0.0310184200182795	0.0225643102743042	AREG/EPGN	2
GO:0061029	BP	GO:0061029	eyelid development in camera-type eye	2/138	13/18866	0.00393012678705722	0.0310184200182795	0.0225643102743042	EGFR/INHBA	2
GO:0045927	BP	GO:0045927	positive regulation of growth	7/138	274/18866	0.00407275520948067	0.031640256712269	0.0230166645881234	BASP1/EGFR/FN1/KRT17/L1CAM/SLC44A4/TGFB2	7
GO:0032620	BP	GO:0032620	interleukin-17 production	3/138	44/18866	0.0040735752851627	0.031640256712269	0.0230166645881234	IL6/PRNP/SLC7A5	3
GO:0044060	BP	GO:0044060	regulation of endocrine process	3/138	44/18866	0.0040735752851627	0.031640256712269	0.0230166645881234	APLN/IL1B/INHBA	3
GO:0045684	BP	GO:0045684	positive regulation of epidermis development	3/138	44/18866	0.0040735752851627	0.031640256712269	0.0230166645881234	FST/KRT17/TGFB2	3
GO:0085029	BP	GO:0085029	extracellular matrix assembly	3/138	44/18866	0.0040735752851627	0.031640256712269	0.0230166645881234	HAS3/LAMB3/PHLDB2	3
GO:1905521	BP	GO:1905521	regulation of macrophage migration	3/138	44/18866	0.0040735752851627	0.031640256712269	0.0230166645881234	CXCL17/MMP28/THBS1	3
GO:0033135	BP	GO:0033135	regulation of peptidyl-serine phosphorylation	5/138	145/18866	0.00428376855307208	0.0330218781365629	0.0240217233396982	CAV1/DKK1/EGFR/IL11/IL6	5
GO:0071222	BP	GO:0071222	cellular response to lipopolysaccharide	6/138	208/18866	0.00430656215935183	0.0330218781365629	0.0240217233396982	CXCL2/CXCL8/IL1A/IL1B/IL6/SERPINE1	6
GO:0042058	BP	GO:0042058	regulation of epidermal growth factor receptor signaling pathway	4/138	90/18866	0.00430811431788584	0.0330218781365629	0.0240217233396982	AREG/EGFR/EPGN/ERRFI1	4
GO:0003197	BP	GO:0003197	endocardial cushion development	3/138	45/18866	0.00434143220732741	0.0330218781365629	0.0240217233396982	BMP2/SNAI2/TGFB2	3
GO:0006775	BP	GO:0006775	fat-soluble vitamin metabolic process	3/138	45/18866	0.00434143220732741	0.0330218781365629	0.0240217233396982	CYP24A1/IL1B/SNAI2	3
GO:0014002	BP	GO:0014002	astrocyte development	3/138	45/18866	0.00434143220732741	0.0330218781365629	0.0240217233396982	EGFR/IL1B/IL6	3
GO:0032924	BP	GO:0032924	activin receptor signaling pathway	3/138	45/18866	0.00434143220732741	0.0330218781365629	0.0240217233396982	FST/FSTL3/INHBA	3
GO:0045616	BP	GO:0045616	regulation of keratinocyte differentiation	3/138	45/18866	0.00434143220732741	0.0330218781365629	0.0240217233396982	CD109/ERRFI1/SERPINB13	3
GO:0050708	BP	GO:0050708	regulation of protein secretion	8/138	352/18866	0.00441284362001237	0.0334783174892928	0.0243537595675374	EGFR/FAM3D/IL1A/IL1B/IL6/SLC16A1/SLC2A1/TGFB2	8
GO:0019216	BP	GO:0019216	regulation of lipid metabolic process	9/138	431/18866	0.00447916050823986	0.0338938537427635	0.0246560408877338	ANGPTL4/BMP2/CAV1/CCL19/CCN1/FHL2/G0S2/IL1B/SNAI2	9
GO:0007043	BP	GO:0007043	cell-cell junction assembly	5/138	147/18866	0.00453911485015427	0.0340043029140382	0.0247363869971976	CAV1/CLDN3/FSCN1/IL1B/SNAI2	5
GO:0003306	BP	GO:0003306	Wnt signaling pathway involved in heart development	2/138	14/18866	0.00456324773437707	0.0340043029140382	0.0247363869971976	BMP2/DKK1	2
GO:0006878	BP	GO:0006878	cellular copper ion homeostasis	2/138	14/18866	0.00456324773437707	0.0340043029140382	0.0247363869971976	MT2A/PRNP	2
GO:0030213	BP	GO:0030213	hyaluronan biosynthetic process	2/138	14/18866	0.00456324773437707	0.0340043029140382	0.0247363869971976	HAS3/IL1B	2
GO:0038166	BP	GO:0038166	angiotensin-activated signaling pathway	2/138	14/18866	0.00456324773437707	0.0340043029140382	0.0247363869971976	CA2/CAV1	2
GO:0051917	BP	GO:0051917	regulation of fibrinolysis	2/138	14/18866	0.00456324773437707	0.0340043029140382	0.0247363869971976	SERPINE1/THBS1	2
GO:0030073	BP	GO:0030073	insulin secretion	6/138	213/18866	0.004830279616308	0.0358752658145545	0.0260974165845874	FAM3B/FAM3D/IL1B/IL6/SLC16A1/SLC2A1	6
GO:0032677	BP	GO:0032677	regulation of interleukin-8 production	4/138	93/18866	0.00484079877110803	0.0358752658145545	0.0260974165845874	F3/IL1B/IL6/SERPINE1	4
GO:0001822	BP	GO:0001822	kidney development	7/138	283/18866	0.00485098110639582	0.0358752658145545	0.0260974165845874	BASP1/BMP2/CA2/FOXJ1/FSTL3/ITGA3/TGFB2	7
GO:0060986	BP	GO:0060986	endocrine hormone secretion	3/138	47/18866	0.00490860479154647	0.0360291591699511	0.0262093661106521	APLN/IL1B/INHBA	3
GO:0070849	BP	GO:0070849	response to epidermal growth factor	3/138	47/18866	0.00490860479154647	0.0360291591699511	0.0262093661106521	EGFR/ERRFI1/SNAI2	3
GO:1903115	BP	GO:1903115	regulation of actin filament-based movement	3/138	47/18866	0.00490860479154647	0.0360291591699511	0.0262093661106521	CAV1/PDPN/STC1	3
GO:0051403	BP	GO:0051403	stress-activated MAPK cascade	7/138	286/18866	0.0051338041628913	0.0371620410476409	0.0270334795947452	BMP2/CCL19/DKK1/EGFR/ERN2/IL1B/TGFB2	7
GO:0010862	BP	GO:0010862	positive regulation of pathway-restricted SMAD protein phosphorylation	3/138	48/18866	0.00520814689904341	0.0371620410476409	0.0270334795947452	BMP2/INHBA/TGFB2	3
GO:0070169	BP	GO:0070169	positive regulation of biomineral tissue development	3/138	48/18866	0.00520814689904341	0.0371620410476409	0.0270334795947452	BMP2/CCN1/FBN2	3
GO:0110151	BP	GO:0110151	positive regulation of biomineralization	3/138	48/18866	0.00520814689904341	0.0371620410476409	0.0270334795947452	BMP2/CCN1/FBN2	3
GO:1904036	BP	GO:1904036	negative regulation of epithelial cell apoptotic process	3/138	48/18866	0.00520814689904341	0.0371620410476409	0.0270334795947452	ANGPTL4/SERPINB13/SERPINE1	3
GO:0001711	BP	GO:0001711	endodermal cell fate commitment	2/138	15/18866	0.00524015156461967	0.0371620410476409	0.0270334795947452	DKK1/SOX2	2
GO:0010763	BP	GO:0010763	positive regulation of fibroblast migration	2/138	15/18866	0.00524015156461967	0.0371620410476409	0.0270334795947452	ITGB1/THBS1	2
GO:0023035	BP	GO:0023035	CD40 signaling pathway	2/138	15/18866	0.00524015156461967	0.0371620410476409	0.0270334795947452	ITGA5/ITGB1	2
GO:0038065	BP	GO:0038065	collagen-activated signaling pathway	2/138	15/18866	0.00524015156461967	0.0371620410476409	0.0270334795947452	COL4A5/COL4A6	2
GO:0042362	BP	GO:0042362	fat-soluble vitamin biosynthetic process	2/138	15/18866	0.00524015156461967	0.0371620410476409	0.0270334795947452	IL1B/SNAI2	2
GO:0070831	BP	GO:0070831	basement membrane assembly	2/138	15/18866	0.00524015156461967	0.0371620410476409	0.0270334795947452	LAMB3/PHLDB2	2
GO:0070885	BP	GO:0070885	negative regulation of calcineurin-NFAT signaling cascade	2/138	15/18866	0.00524015156461967	0.0371620410476409	0.0270334795947452	FHL2/PRNP	2
GO:0071474	BP	GO:0071474	cellular hyperosmotic response	2/138	15/18866	0.00524015156461967	0.0371620410476409	0.0270334795947452	ERRFI1/SLC2A1	2
GO:0106057	BP	GO:0106057	negative regulation of calcineurin-mediated signaling	2/138	15/18866	0.00524015156461967	0.0371620410476409	0.0270334795947452	FHL2/PRNP	2
GO:0071774	BP	GO:0071774	response to fibroblast growth factor	5/138	153/18866	0.00537008443320234	0.0379917298695954	0.0276370356752506	APLN/CXCL8/POSTN/THBS1/TNC	5
GO:0010712	BP	GO:0010712	regulation of collagen metabolic process	3/138	49/18866	0.00551847023577643	0.0386573517363795	0.028121241457448	ERRFI1/IL6/ITGB1	3
GO:0032663	BP	GO:0032663	regulation of interleukin-2 production	3/138	49/18866	0.00551847023577643	0.0386573517363795	0.028121241457448	IL1A/IL1B/PRNP	3
GO:0061383	BP	GO:0061383	trabecula morphogenesis	3/138	49/18866	0.00551847023577643	0.0386573517363795	0.028121241457448	FBN2/FHL2/TGFB2	3
GO:0050670	BP	GO:0050670	regulation of lymphocyte proliferation	6/138	219/18866	0.00551895502790985	0.0386573517363795	0.028121241457448	CCL19/FOXJ1/IL1A/IL1B/IL6/PRNP	6
GO:1902105	BP	GO:1902105	regulation of leukocyte differentiation	7/138	290/18866	0.00553000263258835	0.0386573517363795	0.028121241457448	CA2/CCL19/FOXJ1/FSTL3/IL1A/IL1B/INHBA	7
GO:1901184	BP	GO:1901184	regulation of ERBB signaling pathway	4/138	97/18866	0.00561751245786807	0.0391758113451322	0.028498394241816	AREG/EGFR/EPGN/ERRFI1	4
GO:0001819	BP	GO:0001819	positive regulation of cytokine production	9/138	447/18866	0.00565809996359501	0.0393653589884241	0.0286362804343584	CCL19/CXCL17/F3/IL1A/IL1B/IL6/SERPINE1/SLC7A5/THBS1	9
GO:0072001	BP	GO:0072001	renal system development	7/138	292/18866	0.00573650384758241	0.0397271460682483	0.0288994619864032	BASP1/BMP2/CA2/FOXJ1/FSTL3/ITGA3/TGFB2	7
GO:0030098	BP	GO:0030098	lymphocyte differentiation	8/138	368/18866	0.00573716278369798	0.0397271460682483	0.0288994619864032	CCL19/FOXJ1/IL11/IL1A/IL1B/IL6/INHBA/ITGB1	8
GO:0032944	BP	GO:0032944	regulation of mononuclear cell proliferation	6/138	221/18866	0.00576373205847052	0.0398172172321634	0.0289649841402766	CCL19/FOXJ1/IL1A/IL1B/IL6/PRNP	6
GO:0048592	BP	GO:0048592	eye morphogenesis	5/138	156/18866	0.00582355014606795	0.0398727761724077	0.029005400420843	AQP5/COL5A1/EFEMP1/FBN2/MFAP5	5
GO:0014009	BP	GO:0014009	glial cell proliferation	3/138	50/18866	0.00583967770917415	0.0398727761724077	0.029005400420843	AREG/IL1B/IL6	3
GO:0030195	BP	GO:0030195	negative regulation of blood coagulation	3/138	50/18866	0.00583967770917415	0.0398727761724077	0.029005400420843	PLAU/SERPINE1/THBS1	3
GO:0045104	BP	GO:0045104	intermediate filament cytoskeleton organization	3/138	50/18866	0.00583967770917415	0.0398727761724077	0.029005400420843	DST/KRT14/KRT17	3
GO:0046850	BP	GO:0046850	regulation of bone remodeling	3/138	50/18866	0.00583967770917415	0.0398727761724077	0.029005400420843	CA2/EGFR/IL6	3
GO:0071219	BP	GO:0071219	cellular response to molecule of bacterial origin	6/138	222/18866	0.0058890546318518	0.04011662273577	0.0291827862938755	CXCL2/CXCL8/IL1A/IL1B/IL6/SERPINE1	6
GO:0048820	BP	GO:0048820	hair follicle maturation	2/138	16/18866	0.00596017334347511	0.0404135541257343	0.0293987886566452	CDH3/TGFB2	2
GO:0060413	BP	GO:0060413	atrial septum morphogenesis	2/138	16/18866	0.00596017334347511	0.0404135541257343	0.0293987886566452	CCN1/TGFB2	2
GO:0098739	BP	GO:0098739	import across plasma membrane	5/138	157/18866	0.00598052673086206	0.0404581255341267	0.0294312120711111	ITGB1/PRNP/SLC2A1/SLC7A5/THBS1	5
GO:0060828	BP	GO:0060828	regulation of canonical Wnt signaling pathway	7/138	295/18866	0.00605702874222759	0.0408814629590349	0.0297391683435687	BMP2/CAV1/CDH3/DKK1/EGFR/SNAI2/SOX2	7
GO:0035272	BP	GO:0035272	exocrine system development	3/138	51/18866	0.00617186822137912	0.0413712445159112	0.0300954593154969	EGFR/SNAI2/TGFB2	3
GO:0045103	BP	GO:0045103	intermediate filament-based process	3/138	51/18866	0.00617186822137912	0.0413712445159112	0.0300954593154969	DST/KRT14/KRT17	3
GO:1900047	BP	GO:1900047	negative regulation of hemostasis	3/138	51/18866	0.00617186822137912	0.0413712445159112	0.0300954593154969	PLAU/SERPINE1/THBS1	3
GO:0030111	BP	GO:0030111	regulation of Wnt signaling pathway	8/138	375/18866	0.00640378073672056	0.0428280187767917	0.031155187902664	BMP2/CAV1/CDH3/DKK1/EGFR/ITGA3/SNAI2/SOX2	8
GO:0032637	BP	GO:0032637	interleukin-8 production	4/138	101/18866	0.00647334174529783	0.0430820753472041	0.0313400010323667	F3/IL1B/IL6/SERPINE1	4
GO:0042102	BP	GO:0042102	positive regulation of T cell proliferation	4/138	101/18866	0.00647334174529783	0.0430820753472041	0.0313400010323667	CCL19/IL1A/IL1B/IL6	4
GO:0046580	BP	GO:0046580	negative regulation of Ras protein signal transduction	3/138	52/18866	0.00651513673506765	0.0430820753472041	0.0313400010323667	ITGA3/ITGB1/TGFB2	3
GO:0048260	BP	GO:0048260	positive regulation of receptor-mediated endocytosis	3/138	52/18866	0.00651513673506765	0.0430820753472041	0.0313400010323667	APLN/CCL19/SERPINE1	3
GO:0072132	BP	GO:0072132	mesenchyme morphogenesis	3/138	52/18866	0.00651513673506765	0.0430820753472041	0.0313400010323667	BMP2/SNAI2/TGFB2	3
GO:0031098	BP	GO:0031098	stress-activated protein kinase signaling cascade	7/138	300/18866	0.00662076904588947	0.0433795961550634	0.0315564321664361	BMP2/CCL19/DKK1/EGFR/ERN2/IL1B/TGFB2	7
GO:1903076	BP	GO:1903076	regulation of protein localization to plasma membrane	4/138	102/18866	0.00670005108160662	0.0433795961550634	0.0315564321664361	EGFR/ITGA3/ITGB1/PRNP	4
GO:0003128	BP	GO:0003128	heart field specification	2/138	17/18866	0.00672265539869	0.0433795961550634	0.0315564321664361	BMP2/DKK1	2
GO:0003198	BP	GO:0003198	epithelial to mesenchymal transition involved in endocardial cushion formation	2/138	17/18866	0.00672265539869	0.0433795961550634	0.0315564321664361	SNAI2/TGFB2	2
GO:0009312	BP	GO:0009312	oligosaccharide biosynthetic process	2/138	17/18866	0.00672265539869	0.0433795961550634	0.0315564321664361	SLC2A1/ST6GALNAC1	2
GO:0030949	BP	GO:0030949	positive regulation of vascular endothelial growth factor receptor signaling pathway	2/138	17/18866	0.00672265539869	0.0433795961550634	0.0315564321664361	IL1B/ITGA5	2
GO:0032966	BP	GO:0032966	negative regulation of collagen biosynthetic process	2/138	17/18866	0.00672265539869	0.0433795961550634	0.0315564321664361	ERRFI1/IL6	2
GO:0033631	BP	GO:0033631	cell-cell adhesion mediated by integrin	2/138	17/18866	0.00672265539869	0.0433795961550634	0.0315564321664361	ITGA5/ITGB1	2
GO:0044539	BP	GO:0044539	long-chain fatty acid import into cell	2/138	17/18866	0.00672265539869	0.0433795961550634	0.0315564321664361	SLC2A1/THBS1	2
GO:0055070	BP	GO:0055070	copper ion homeostasis	2/138	17/18866	0.00672265539869	0.0433795961550634	0.0315564321664361	MT2A/PRNP	2
GO:0140354	BP	GO:0140354	lipid import into cell	2/138	17/18866	0.00672265539869	0.0433795961550634	0.0315564321664361	SLC2A1/THBS1	2
GO:0032964	BP	GO:0032964	collagen biosynthetic process	3/138	53/18866	0.00686957433844148	0.0442304172317197	0.0321753608788037	COL5A1/ERRFI1/IL6	3
GO:0031214	BP	GO:0031214	biomineral tissue development	5/138	163/18866	0.006985524561748	0.0447805679329523	0.0325755673081744	BMP2/CCN1/FBN2/MMP13/PTHLH	5
GO:0110148	BP	GO:0110148	biomineralization	5/138	163/18866	0.006985524561748	0.0447805679329523	0.0325755673081744	BMP2/CCN1/FBN2/MMP13/PTHLH	5
GO:0002683	BP	GO:0002683	negative regulation of immune system process	9/138	463/18866	0.00706447846925741	0.0451880365702391	0.0328719798512173	FOXJ1/FSTL3/INHBA/MMP12/MMP28/PRNP/SERPINB4/TGFB2/THBS1	9
GO:0048738	BP	GO:0048738	cardiac muscle tissue development	6/138	231/18866	0.00710819344811432	0.0453688173123123	0.0330034885725949	BMP2/DKK1/FHL2/FHOD3/ITGB1/TGFB2	6
GO:0002367	BP	GO:0002367	cytokine production involved in immune response	4/138	104/18866	0.00716912498402169	0.0455596340975924	0.0331422980008658	IL1B/IL6/SLC7A5/TGFB2	4
GO:0032649	BP	GO:0032649	regulation of interferon-gamma production	4/138	104/18866	0.00716912498402169	0.0455596340975924	0.0331422980008658	IL1B/INHBA/PRNP/SLC7A5	4
GO:0010043	BP	GO:0010043	response to zinc ion	3/138	54/18866	0.00723526830940054	0.0457817839577586	0.0333039006346953	CA2/KRT14/MT2A	3
GO:0032623	BP	GO:0032623	interleukin-2 production	3/138	54/18866	0.00723526830940054	0.0457817839577586	0.0333039006346953	IL1A/IL1B/PRNP	3
GO:0048259	BP	GO:0048259	regulation of receptor-mediated endocytosis	4/138	105/18866	0.00741158792312644	0.0467966067576328	0.0340421321924698	APLN/CCL19/DKK1/SERPINE1	4
GO:0010713	BP	GO:0010713	negative regulation of collagen metabolic process	2/138	18/18866	0.00752694725066828	0.0469195692738048	0.0341315811187975	ERRFI1/IL6	2
GO:0010839	BP	GO:0010839	negative regulation of keratinocyte proliferation	2/138	18/18866	0.00752694725066828	0.0469195692738048	0.0341315811187975	CD109/SNAI2	2
GO:0032740	BP	GO:0032740	positive regulation of interleukin-17 production	2/138	18/18866	0.00752694725066828	0.0469195692738048	0.0341315811187975	IL6/SLC7A5	2
GO:0051895	BP	GO:0051895	negative regulation of focal adhesion assembly	2/138	18/18866	0.00752694725066828	0.0469195692738048	0.0341315811187975	PHLDB2/THBS1	2
GO:0150078	BP	GO:0150078	positive regulation of neuroinflammatory response	2/138	18/18866	0.00752694725066828	0.0469195692738048	0.0341315811187975	IL1B/IL6	2
GO:0150118	BP	GO:0150118	negative regulation of cell-substrate junction organization	2/138	18/18866	0.00752694725066828	0.0469195692738048	0.0341315811187975	PHLDB2/THBS1	2
GO:0002720	BP	GO:0002720	positive regulation of cytokine production involved in immune response	3/138	55/18866	0.0076123021789054	0.0472436904442243	0.0343673626528507	IL1B/IL6/SLC7A5	3
GO:0050819	BP	GO:0050819	negative regulation of coagulation	3/138	55/18866	0.0076123021789054	0.0472436904442243	0.0343673626528507	PLAU/SERPINE1/THBS1	3
GO:0060249	BP	GO:0060249	anatomical structure homeostasis	9/138	469/18866	0.00765598011710508	0.0472436904442243	0.0343673626528507	CA2/CDH3/CLDN3/EGFR/IL6/ITGB1/MUC13/PIGR/SLC2A1	9
GO:0032611	BP	GO:0032611	interleukin-1 beta production	4/138	106/18866	0.00765939940444508	0.0472436904442243	0.0343673626528507	CCL19/ERRFI1/IL1B/IL6	4
GO:0034446	BP	GO:0034446	substrate adhesion-dependent cell spreading	4/138	106/18866	0.00765939940444508	0.0472436904442243	0.0343673626528507	FN1/LAMB3/PDPN/POSTN	4
GO:0060560	BP	GO:0060560	developmental growth involved in morphogenesis	6/138	236/18866	0.0078595639047532	0.0483766868435124	0.0351915594455351	AREG/FN1/ITGB1/L1CAM/POSTN/TNC	6
GO:0062023	CC	GO:0062023	collagen-containing extracellular matrix	28/141	427/19559	3.7699015909727e-19	7.46440515012595e-17	5.63501079913815e-17	ANGPTL4/CCN1/COL12A1/COL17A1/COL4A5/COL4A6/COL5A1/CSPG4/DST/EFEMP1/F3/FBN2/FN1/L1CAM/LAMA3/LAMB3/LAMC2/LOXL2/MFAP5/MMP28/P3H2/POSTN/S100A7/SERPINE1/TGFB2/TGFBI/THBS1/TNC	28
GO:0005604	CC	GO:0005604	basement membrane	13/141	103/19559	4.98160244249165e-13	4.93178641806674e-11	3.72309235175692e-11	COL17A1/COL4A5/COL4A6/COL5A1/DST/FN1/LAMA3/LAMB3/LAMC2/LOXL2/P3H2/TGFBI/TNC	13
GO:0030055	CC	GO:0030055	cell-substrate junction	17/141	423/19559	1.09629694866762e-08	7.23555986120626e-07	5.46225146353689e-07	CAV1/COL17A1/CSPG4/DST/EGFR/FHL2/ITGA3/ITGA5/ITGB1/ITGB6/L1CAM/MCAM/PHLDB2/PLAU/S100A7/TNC/TNS4	17
GO:0045178	CC	GO:0045178	basal part of cell	8/141	69/19559	3.44781344877472e-08	1.70666765714349e-06	1.2883934466474e-06	AQP5/CLCA2/DST/EGFR/KRT14/PHLDB2/SLC16A1/SLC7A5	8
GO:0005788	CC	GO:0005788	endoplasmic reticulum lumen	14/141	308/19559	5.16182501519538e-08	1.78892897406538e-06	1.350493962346e-06	ARSI/CCN1/COL12A1/COL17A1/COL4A5/COL4A6/COL5A1/FN1/FSTL1/FSTL3/IL6/P3H2/THBS1/TNC	14
GO:0005925	CC	GO:0005925	focal adhesion	16/141	415/19559	5.4209968911072e-08	1.78892897406538e-06	1.350493962346e-06	CAV1/CSPG4/DST/EGFR/FHL2/ITGA3/ITGA5/ITGB1/ITGB6/L1CAM/MCAM/PHLDB2/PLAU/S100A7/TNC/TNS4	16
GO:0009925	CC	GO:0009925	basal plasma membrane	6/141	51/19559	1.73965564238569e-06	4.30634052537637e-05	3.25093224137929e-05	AQP5/CLCA2/DST/EGFR/SLC16A1/SLC7A5	6
GO:0016323	CC	GO:0016323	basolateral plasma membrane	11/141	246/19559	1.73993556580864e-06	4.30634052537637e-05	3.25093224137929e-05	AQP5/CA2/CEACAM5/CLCA2/DST/EGFR/ITGA3/PDPN/SLC16A1/SLC2A1/SLC7A5	11
GO:0016324	CC	GO:0016324	apical plasma membrane	13/141	361/19559	2.19202607866387e-06	4.8224573730605e-05	3.64055793181601e-05	AQP5/CEACAM5/CEACAM7/CSPG4/EGFR/FN1/MUC13/PDPN/SLC16A1/SLC2A1/SLC44A4/SLC7A5/STC1	13
GO:0045177	CC	GO:0045177	apical part of cell	14/141	433/19559	3.08860789758451e-06	6.11544363721733e-05	4.61665601533685e-05	AQP5/CA2/CEACAM5/CEACAM7/CSPG4/EGFR/FN1/MUC13/PDPN/SLC16A1/SLC2A1/SLC44A4/SLC7A5/STC1	14
GO:0071437	CC	GO:0071437	invadopodium	4/141	16/19559	4.40351058664441e-06	7.92631905595993e-05	5.98371773496178e-05	FSCN1/ITGA3/ITGB1/PDPN	4
GO:0045095	CC	GO:0045095	keratin filament	6/141	95/19559	6.47525400593275e-05	0.00106610380463449	0.000804820522371594	CASP14/KRT14/KRT4/KRT5/KRT6A/KRT6B	6
GO:0008305	CC	GO:0008305	integrin complex	4/141	31/19559	6.99967144456985e-05	0.00106610380463449	0.000804820522371594	ITGA3/ITGA5/ITGB1/ITGB6	4
GO:0043256	CC	GO:0043256	laminin complex	3/141	12/19559	7.69300594656083e-05	0.0010880108410136	0.00082135852963281	LAMA3/LAMB3/LAMC2	3
GO:0045111	CC	GO:0045111	intermediate filament cytoskeleton	9/141	251/19559	8.7860616333491e-05	0.00115976013560208	0.00087552333469163	CASP14/DST/KRT14/KRT17/KRT4/KRT5/KRT6A/KRT6B/PHLDB2	9
GO:0098636	CC	GO:0098636	protein complex involved in cell adhesion	4/141	36/19559	0.000127428712586065	0.00157693031825255	0.00119045244652771	ITGA3/ITGA5/ITGB1/ITGB6	4
GO:0005882	CC	GO:0005882	intermediate filament	8/141	215/19559	0.000169568969001433	0.00197497975660493	0.00149094697202499	CASP14/DST/KRT14/KRT17/KRT4/KRT5/KRT6A/KRT6B	8
GO:0098858	CC	GO:0098858	actin-based cell projection	8/141	220/19559	0.000198370130774716	0.00218207143852188	0.00164728412690115	AQP5/CA2/FSCN1/ITGA3/ITGB1/PDPN/SLC7A5/TENM2	8
GO:0005581	CC	GO:0005581	collagen trimer	5/141	87/19559	0.000417006157120077	0.00434564311104081	0.00328060245490587	COL12A1/COL17A1/COL4A5/COL4A6/COL5A1	5
GO:0098644	CC	GO:0098644	complex of collagen trimers	3/141	21/19559	0.000443475128903836	0.00439040377614798	0.00331439306864972	COL4A5/COL4A6/COL5A1	3
GO:0031091	CC	GO:0031091	platelet alpha granule	5/141	91/19559	0.000512906870738098	0.00483597906695921	0.0036507656964817	CD109/FN1/SERPINE1/TGFB2/THBS1	5
GO:0005902	CC	GO:0005902	microvillus	5/141	93/19559	0.000566652295457901	0.0050998706591211	0.00384998210311109	AQP5/CA2/FSCN1/PDPN/SLC7A5	5
GO:0045121	CC	GO:0045121	membrane raft	9/141	329/19559	0.000648034498709226	0.00526115895980148	0.00397174147948862	CAV1/CAVIN1/EGFR/ITGB1/KIRREL1/OLR1/PDPN/PRNP/SLC2A1	9
GO:0098857	CC	GO:0098857	membrane microdomain	9/141	330/19559	0.000662191218414962	0.00526115895980148	0.00397174147948862	CAV1/CAVIN1/EGFR/ITGB1/KIRREL1/OLR1/PDPN/PRNP/SLC2A1	9
GO:0031233	CC	GO:0031233	intrinsic component of external side of plasma membrane	3/141	24/19559	0.000664287747449681	0.00526115895980148	0.00397174147948862	CEACAM5/F3/PRNP	3
GO:0098589	CC	GO:0098589	membrane region	9/141	343/19559	0.00087043179694366	0.0066097396696924	0.00498980878839086	CAV1/CAVIN1/EGFR/ITGB1/KIRREL1/OLR1/PDPN/PRNP/SLC2A1	9
GO:0009897	CC	GO:0009897	external side of plasma membrane	10/141	417/19559	0.000901328136776237	0.0066097396696924	0.00498980878839086	CEACAM5/F3/ITGA3/ITGA5/ITGB1/ITGB6/MCAM/PRNP/SLC7A5/THBS1	10
GO:0030175	CC	GO:0030175	filopodium	5/141	106/19559	0.00102549586458623	0.00725172075671693	0.00547445160794155	FSCN1/ITGA3/ITGB1/PDPN/TENM2	5
GO:0031093	CC	GO:0031093	platelet alpha granule lumen	4/141	67/19559	0.00139527948551747	0.00952639097008482	0.00719164017943671	FN1/SERPINE1/TGFB2/THBS1	4
GO:0031225	CC	GO:0031225	anchored component of membrane	6/141	171/19559	0.00151583604166742	0.010004517875005	0.00755258659357099	CD109/CEACAM5/CEACAM7/LYPD2/NT5E/PRNP	6
GO:0001527	CC	GO:0001527	microfibril	2/141	10/19559	0.00223572956374241	0.0142798210845483	0.0107800882190636	FBN2/MFAP5	2
GO:0005911	CC	GO:0005911	cell-cell junction	10/141	493/19559	0.00308521604090713	0.0190897742531129	0.0144112065068688	CDH3/CLDN3/CLMP/COL17A1/DSG3/FSCN1/ITGA5/ITGB1/KIRREL1/SLC2A1	10
GO:0031253	CC	GO:0031253	cell projection membrane	8/141	344/19559	0.00353326856692131	0.0211996114015279	0.0160039596970599	CSPG4/FSCN1/ITGA3/ITGA5/ITGB1/KIRREL1/PDPN/SLC7A5	8
GO:0001533	CC	GO:0001533	cornified envelope	3/141	45/19559	0.00417075854315057	0.0242885350454063	0.0183358425116836	CST6/DSG3/TGM1	3
GO:0150034	CC	GO:0150034	distal axon	7/141	309/19559	0.00717937726065671	0.0402592679609575	0.0303924298269855	BASP1/FSCN1/ITGA3/L1CAM/NTS/PRNP/TENM2	7
GO:0031527	CC	GO:0031527	filopodium membrane	2/141	18/19559	0.00731986690199227	0.0402592679609575	0.0303924298269855	ITGA3/PDPN	2
GO:0005201	MF	GO:0005201	extracellular matrix structural constituent	18/140	169/18352	7.31547806617217e-16	2.23853628824868e-13	1.89432379397721e-13	CCN1/COL12A1/COL17A1/COL4A5/COL4A6/COL5A1/EFEMP1/FBN2/FN1/LAMA3/LAMB3/LAMC2/MFAP5/POSTN/TFPI2/TGFBI/THBS1/TNC	18
GO:0005178	MF	GO:0005178	integrin binding	14/140	144/18352	4.94352934084481e-12	7.56359989149255e-10	6.40056956762012e-10	CCN1/COL5A1/DST/EGFR/ESM1/FN1/IL1B/ITGA3/ITGA5/ITGB1/ITGB6/LAMA3/TGFBI/THBS1	14
GO:0048018	MF	GO:0048018	receptor ligand activity	21/140	487/18352	1.32155368063138e-10	1.21934352185148e-08	1.03184900713954e-08	APLN/AREG/BMP2/CCL19/CXCL2/CXCL8/DKK1/EFEMP1/EPGN/FAM3B/FAM3D/IL11/IL1A/IL1B/IL6/INHBA/NTS/PTHLH/STC1/TGFB2/UCN2	21
GO:0030546	MF	GO:0030546	signaling receptor activator activity	21/140	492/18352	1.59391310045945e-10	1.21934352185148e-08	1.03184900713954e-08	APLN/AREG/BMP2/CCL19/CXCL2/CXCL8/DKK1/EFEMP1/EPGN/FAM3B/FAM3D/IL11/IL1A/IL1B/IL6/INHBA/NTS/PTHLH/STC1/TGFB2/UCN2	21
GO:0005125	MF	GO:0005125	cytokine activity	13/140	235/18352	3.04720958101684e-08	1.8648922635823e-06	1.57813380406346e-06	AREG/BMP2/CCL19/CXCL2/CXCL8/FAM3B/FAM3D/IL11/IL1A/IL1B/IL6/INHBA/TGFB2	13
GO:0005518	MF	GO:0005518	collagen binding	7/140	70/18352	1.03837090250928e-06	5.29569160279732e-05	4.48139021082952e-05	FN1/ITGA3/ITGB1/MMP12/MMP13/TGFBI/THBS1	7
GO:0070851	MF	GO:0070851	growth factor receptor binding	9/140	141/18352	1.34797915404604e-06	5.892594587687e-05	4.98650935180943e-05	AREG/EFEMP1/EPGN/ESM1/IL11/IL1A/IL1B/IL6/ITGA5	9
GO:0008083	MF	GO:0008083	growth factor activity	9/140	162/18352	4.25260547490069e-06	0.000162662159414951	0.000137650124582312	AREG/BMP2/DKK1/EFEMP1/EPGN/IL11/IL6/INHBA/TGFB2	9
GO:0043394	MF	GO:0043394	proteoglycan binding	5/140	36/18352	7.49532623293877e-06	0.000254841091919918	0.000215655000386308	COL5A1/FN1/FST/THBS1/TNC	5
GO:0002020	MF	GO:0002020	protease binding	8/140	137/18352	1.02545325978818e-05	0.000291609516341592	0.000246769662951605	F3/FN1/ITGA3/ITGB1/PRNP/SERPINB13/SERPINB4/SERPINE1	8
GO:0061134	MF	GO:0061134	peptidase regulator activity	10/140	229/18352	1.04826950318873e-05	0.000291609516341592	0.000246769662951605	CAV1/CD109/CST6/FN1/PRNP/SERPINB13/SERPINB4/SERPINB5/SERPINE1/TFPI2	10
GO:0030020	MF	GO:0030020	extracellular matrix structural constituent conferring tensile strength	5/140	41/18352	1.44502069627954e-05	0.000368480277551282	0.000311820255512953	COL12A1/COL17A1/COL4A5/COL4A6/COL5A1	5
GO:0001968	MF	GO:0001968	fibronectin binding	4/140	27/18352	4.96769748223654e-05	0.00116931956120337	0.000989517069336186	FSTL3/ITGA3/ITGB1/THBS1	4
GO:0050840	MF	GO:0050840	extracellular matrix binding	5/140	57/18352	7.32130371361053e-05	0.00160022781168916	0.00135416595003623	CCN1/ITGA3/ITGB1/TGFBI/THBS1	5
GO:0004866	MF	GO:0004866	endopeptidase inhibitor activity	8/140	183/18352	8.17311715110971e-05	0.00166731589882638	0.00141093811871789	CD109/CST6/PRNP/SERPINB13/SERPINB4/SERPINB5/SERPINE1/TFPI2	8
GO:0008237	MF	GO:0008237	metallopeptidase activity	8/140	189/18352	0.000102339340086175	0.00178107431187259	0.00150720426804492	CLCA2/CPA4/MMP1/MMP10/MMP12/MMP13/MMP28/MMP3	8
GO:0030414	MF	GO:0030414	peptidase inhibitor activity	8/140	189/18352	0.000102339340086175	0.00178107431187259	0.00150720426804492	CD109/CST6/PRNP/SERPINB13/SERPINB4/SERPINB5/SERPINE1/TFPI2	8
GO:0004867	MF	GO:0004867	serine-type endopeptidase inhibitor activity	6/140	98/18352	0.000104769077168976	0.00178107431187259	0.00150720426804492	CD109/SERPINB13/SERPINB4/SERPINB5/SERPINE1/TFPI2	6
GO:0061135	MF	GO:0061135	endopeptidase regulator activity	8/140	192/18352	0.000114154502229375	0.00183848829906257	0.00155578989187957	CD109/CST6/PRNP/SERPINB13/SERPINB4/SERPINB5/SERPINE1/TFPI2	8
GO:0005154	MF	GO:0005154	epidermal growth factor receptor binding	4/140	34/18352	0.000125947255761816	0.00192699301315578	0.00163068552196877	AREG/EFEMP1/EPGN/ITGA5	4
GO:0004857	MF	GO:0004857	enzyme inhibitor activity	11/140	383/18352	0.000173598019624251	0.00248926664514449	0.00210650015378584	ANGPTL4/CD109/CST6/PPP1R14C/PPP1R1B/PRNP/SERPINB13/SERPINB4/SERPINB5/SERPINE1/TFPI2	11
GO:0004222	MF	GO:0004222	metalloendopeptidase activity	6/140	108/18352	0.000178966882984244	0.00248926664514449	0.00210650015378584	MMP1/MMP10/MMP12/MMP13/MMP28/MMP3	6
GO:0005126	MF	GO:0005126	cytokine receptor binding	9/140	271/18352	0.00023768095208754	0.00316219005820814	0.0026759503072556	CCL19/CXCL2/CXCL8/IL11/IL1A/IL1B/IL6/ITGA5/TGFB2	9
GO:0008201	MF	GO:0008201	heparin binding	7/140	169/18352	0.000319143722856525	0.00406908246642069	0.00344339279924145	CCN1/COL5A1/FN1/FSTL1/LAMC2/POSTN/THBS1	7
GO:0005179	MF	GO:0005179	hormone activity	6/140	122/18352	0.000346534058946676	0.00424157688150732	0.00358936330530031	APLN/INHBA/NTS/PTHLH/STC1/UCN2	6
GO:0005539	MF	GO:0005539	glycosaminoglycan binding	8/140	232/18352	0.00041273380886547	0.0048575594428013	0.00411062821785043	CCN1/COL5A1/FN1/FSTL1/LAMC2/POSTN/PRNP/THBS1	8
GO:0019838	MF	GO:0019838	growth factor binding	6/140	136/18352	0.000617648196258198	0.00700001289092624	0.00592364351966927	CCN1/CD109/COL5A1/EGFR/ESM1/THBS1	6
GO:1901681	MF	GO:1901681	sulfur compound binding	8/140	262/18352	0.000915360354462239	0.010003581016623	0.00846536267660567	CCN1/COL5A1/FN1/FST/FSTL1/LAMC2/POSTN/THBS1	8
GO:0005507	MF	GO:0005507	copper ion binding	4/140	60/18352	0.00113615723209446	0.011988417690376	0.0101449974263244	HEPHL1/IL1A/LOXL2/PRNP	4
GO:0005200	MF	GO:0005200	structural constituent of cytoskeleton	5/140	104/18352	0.00120797661701982	0.0123213614936022	0.0104267455363816	KRT14/KRT5/KRT6A/KRT6B/TUBB6	5
GO:0043236	MF	GO:0043236	laminin binding	3/140	29/18352	0.00137299916599404	0.0135528304772315	0.0114688555122083	ITGA3/ITGB1/THBS1	3
GO:0001664	MF	GO:0001664	G protein-coupled receptor binding	8/140	293/18352	0.00186130920646811	0.0177987692868513	0.0150619100260249	APLN/CCL19/CXCL2/CXCL8/NTS/PPP1R1B/PRNP/UCN2	8
GO:0071855	MF	GO:0071855	neuropeptide receptor binding	3/140	33/18352	0.00200499002602808	0.0185917256958967	0.0157329360894069	APLN/NTS/UCN2	3
GO:0001618	MF	GO:0001618	virus receptor activity	4/140	74/18352	0.00246946913470319	0.0215902158634051	0.018270358109383	EGFR/ITGA5/ITGB1/ITGB6	4
GO:0140272	MF	GO:0140272	exogenous protein binding	4/140	74/18352	0.00246946913470319	0.0215902158634051	0.018270358109383	EGFR/ITGA5/ITGB1/ITGB6	4
GO:0042562	MF	GO:0042562	hormone binding	4/140	84/18352	0.00390574712051109	0.0331988505243442	0.0280939705159569	ALDH1A1/EGFR/INHBA/UCN2	4
GO:0039706	MF	GO:0039706	co-receptor binding	2/140	13/18352	0.00426534290185916	0.0352755385937541	0.0298513329689147	BMP2/DKK1	2
GO:0048185	MF	GO:0048185	activin binding	2/140	15/18352	0.00568476823377507	0.0457773441982939	0.0387383098478855	FST/FSTL3	2
GO:0008009	MF	GO:0008009	chemokine activity	3/140	49/18352	0.00619588346685257	0.0486138548937663	0.0411386594560252	CCL19/CXCL2/CXCL8	3
GO:0005149	MF	GO:0005149	interleukin-1 receptor binding	2/140	16/18352	0.00646455642509701	0.0494538566519921	0.041849496857207	IL1A/IL1B	2
GO:0004175	MF	GO:0004175	endopeptidase activity	9/140	440/18352	0.00668033832532211	0.0498581348182577	0.0421916104757186	CASP14/F3/MMP1/MMP10/MMP12/MMP13/MMP28/MMP3/PLAU	9
