# Supplementary material for: Constructe a novel 5 hypoxia genes signature for cervical cancer
Source: Cancer Cell Int. 2021 Jul 3;21:345. doi: 10.1186/s12935-021-02050-3 (PMC8254931; doi:10.1186/s12935-021-02050-3)
Supplement: Supplementary file 9 — Additional file 9. Specific results of enrichment analysis based on RiskScore. [file 12935_2021_2050_MOESM9_ESM.csv]

	ID	Description	setSize	enrichmentScore	NES	pvalue	p.adjust	qvalues	rank	leading_edge	core_enrichment
hsa04010	hsa04010	MAPK signaling pathway	294	-0.501382045393471	-1.4683696193903	0.000999000999000999	0.00782693242586291	0.0045799964178799	6210	tags=45%, list=25%, signal=34%	MAPK13,STK4,FGF4,NTF4,GRB2,MAP3K12,FGF20,PLA2G4D,HSPA1B,PDGFRB,MYD88,MAPK8IP3,EFNA1,RAP1A,CDC42,FGF1,NFKB1,MAPKAPK5,RPS6KA4,NFATC3,PPP3CB,FGF5,PPM1B,RPS6KA6,RASGRF2,FLT4,PRKACB,PPP5C,EPHA2,NLK,TAOK3,RAF1,FGF2,CACNG4,SRF,FOS,MAP3K5,ELK1,CDC25B,PPP3R1,MAPK7,PPM1A,AKT1,MAPK9,SOS1,RAPGEF2,MAPK8,DUSP16,TP53,FAS,RASA2,IGF2,TRAF6,DAXX,MAP3K2,STK3,MAP2K4,RPS6KA1,SOS2,RPS6KA3,DUSP7,MAP3K4,GNG12,KRAS,MAPK8…
hsa04151	hsa04151	PI3K-Akt signaling pathway	353	-0.535334705319545	-1.57568524597435	0.000999000999000999	0.00782693242586291	0.0045799964178799	6863	tags=47%, list=27%, signal=35%	IFNAR2,IFNAR1,BCL2L11,EIF4E2,PPP2R3A,ATF4,TSC1,CHUK,RHEB,THEM4,YWHAH,PPP2R1A,FGF3,PDPK1,COL4A4,FGF4,NTF4,GRB2,BCL2L1,BRCA1,FGF20,PPP2R5C,PDGFRB,MCL1,EFNA1,GNB3,JAK1,FGF1,PPP2R2C,PPP2R5B,RPS6KB1,NFKB1,PPP2CA,GNB5,FGF5,CREB3L2,FLT4,PPP2CB,GNGT1,EPHA2,RAF1,YWHAB,COL2A1,FGF2,MTOR,CREB3,PKN2,CREB5,COL6A3,VTN,ITGB5,CCND2,AKT1,SOS1,PPP2R5D,RPTOR,TP53,CCNE2,CSF3,GNG4,EIF4E,IGF2,PIK3R1,YWHAE,YWHAZ,RBL2,AT…
hsa05165	hsa05165	Human papillomavirus infection	331	-0.530667011971858	-1.56224706886528	0.000999000999000999	0.00782693242586291	0.0045799964178799	6731	tags=48%, list=27%, signal=36%	PPP2R3A,TSC1,CHUK,RHEB,FZD10,CASP8,ATP6V0C,PPP2R1A,TUBG1,STAT1,COL4A4,ATP6V1C1,JAG1,GRB2,RBL1,WNT3,APC,DVL1,PPP2R5C,PDGFRB,CCNA1,BAK1,DVL2,CDC42,JAK1,PPP2R2C,PPP2R5B,RPS6KB1,NFKB1,ATP6V0A2,PPP2CA,MPP5,CREB3L2,NOTCH1,PRKCI,ATM,PPP2CB,PRKACB,TRAF3,ATP6V1D,CHD4,RAF1,COL2A1,AXIN1,DLG1,MTOR,CREB3,FZD1,CREB5,COL6A3,VTN,ITGB5,TBK1,CCND2,AKT1,DVL3,SOS1,PRKCZ,TADA3,UBE3A,PPP2R5D,PSEN1,TP53,NOTCH4,TUBG2,FA…
hsa05206	hsa05206	MicroRNAs in cancer	266	-0.552122192215755	-1.61224663473542	0.001	0.00782693242586291	0.0045799964178799	6131	tags=38%, list=25%, signal=29%	GRB2,WNT3,BRCA1,APC,PDGFRB,MCL1,BAK1,EFNA1,CYP1B1,UBE2I,NFKB1,HOXD10,MIR23A,NOTCH1,ATM,TP63,SHC4,MIR30C2,RAF1,MTOR,CDC25B,DICER1,EZR,MAPK7,CCND2,DNMT1,SOS1,HDAC4,RPTOR,TP53,NOTCH4,CREBBP,CCNE2,RHOA,CDCA5,DNMT3A,PIK3R1,ZFPM2,PLCG1,SOS2,HNRNPK,IGF2BP1,VIM,BCL2L2,SIRT1,KRAS,PIK3CA,CDC25A,CD44,MIR331,FZD3,CRK,SLC45A3,RECK,BMPR2,SERPINB5,EP300,PRKCA,MAP2K1,MIR210,MAPK1,MMP9,MYC,ITGB3,IRS2,SLC7A1,E2F3,…
hsa05132	hsa05132	Salmonella infection	249	-0.518938251563665	-1.51312298460949	0.00100200400801603	0.00782693242586291	0.0045799964178799	8439	tags=63%, list=34%, signal=42%	BIRC3,TUBB4A,TLR6,MAP2K3,TUBAL3,DYNC2LI1,DYNLL1,HRAS,RRAS,TUBB4B,PAK1,ARL8A,PLEKHM2,IKBKG,VPS39,FYCO1,CYCS,PIK3CD,SKP1,DYNLT3,PKN1,ARPC4,DCTN5,TNFRSF1A,ACTR3C,BRK1,ABI1,ARF6,ACTR3B,KIF5C,NFKBIA,RELA,CYFIP2,RIPK1,CASP4,DCTN2,PAK3,CASP3,RAB7A,KLC1,ACBD3,CHUK,DCTN4,CASP8,WASL,MAPK13,VPS41,DYNLT1,KLC3,DCTN6,MYL12B,EXOC7,MYD88,BAK1,MYO6,CDC42,KPNA1,NFKB1,ACTR10,RAB9A,PIK3C3,RAB5C,TIRAP,PFN1,ANXA2,NOD1…
hsa04810	hsa04810	Regulation of actin cytoskeleton	218	-0.519143425951693	-1.50356207380648	0.00100300902708124	0.00782693242586291	0.0045799964178799	5640	tags=44%, list=23%, signal=34%	CDC42,FGF1,PPP1CC,FGF5,PPP1CB,CHRM4,PFN1,FGD1,ARHGEF7,ABI2,RAF1,SLC9A1,FGF2,ARPC1B,DIAPH1,EZR,ITGB5,ARPC2,MYL12A,SOS1,CFL1,PIKFYVE,ACTG1,ARHGEF12,RHOA,LIMK1,ARHGAP35,MYLK,PIK3R1,PIP4K2C,PIP4K2B,SOS2,GNA13,SSH1,ACTN4,GNG12,CFL2,ACTB,KRAS,PIK3CA,CYFIP1,PAK2,DOCK1,FGFR1,F2R,CRK,WASF2,PPP1R12A,MAP2K1,MAPK1,FGFR4,FGF19,PTK2,MRAS,IQGAP1,ITGB3,MYL9,ACTR3,NCKAP1,PIP5K1A,RAC3,MSN,NRAS,ACTR2,ROCK2,BCAR1,CR…
hsa05131	hsa05131	Shigellosis	228	-0.52692437767281	-1.52926145354411	0.00100300902708124	0.00782693242586291	0.0045799964178799	7835	tags=59%, list=31%, signal=41%	RRAGC,CYCS,PIK3CD,SKP1,ARPC4,UBC,TNFRSF1A,ACTR3C,ARF6,TRAF5,WIPI1,ACTR3B,IL1R1,NFKBIA,RELA,RIPK1,CASP4,CAPN1,SEPTIN8,TNIP1,WIPI2,CHUK,BCL10,GLMN,WASL,MAPK13,BCL2L1,UBE2D1,MYL12B,PLCD4,MYD88,CDC42,FBXW11,ATG12,RPS6KB1,NFKB1,ATG14,CTTN,UBE2D3,PIK3C3,CUL1,ATM,PFN1,PIK3R4,FOXO6,VDAC1,NOD1,UBE2V2,TAB3,ARPC1B,MTOR,DIAPH1,TLN2,TBK1,ARPC2,MYL12A,AKT1,CAST,MAPK9,MAPK8,PLCB1,ACTG1,ARHGEF2,PLCB3,RPTOR,TP53,…
hsa04510	hsa04510	Focal adhesion	201	-0.66158806819267	-1.90915081068524	0.00100401606425703	0.00782693242586291	0.0045799964178799	2577	tags=42%, list=10%, signal=38%	ACTN4,ACTB,PIK3CA,PARVB,IBSP,RAP1B,PAK2,GSK3B,LAMB2,DOCK1,KDR,CRK,COL9A3,PPP1R12A,PRKCA,MAP2K1,TLN1,MAPK1,ARHGAP5,PTK2,ITGB3,MYL9,JUN,AKT3,COL1A2,PIP5K1A,FLNC,RAC3,ROCK2,THBS2,CAV2,BCAR1,CRKL,LAMA1,VCL,PARVA,SHC1,COL6A2,ROCK1,PDGFA,LAMA5,CTNNB1,LAMA4,ILK,COL6A1,ITGA1,MET,COL1A1,ITGAV,FLNB,BIRC2,SPP1,PGF,ITGB6,VEGFC,EGFR,ITGB4,IGF1R,ITGA2,PDGFB,CCND1,FLNA,FLT1,PXN,PDGFC,ACTN1,VAV2,COL4A2,ITGA3,CAV…
hsa05205	hsa05205	Proteoglycans in cancer	203	-0.587909787348135	-1.69584539732782	0.00100401606425703	0.00782693242586291	0.0045799964178799	5640	tags=53%, list=23%, signal=41%	CDC42,GAB1,MMP2,RPS6KB1,GPC1,PPP1CC,CTTN,HOXD10,PPP1CB,TFAP4,PRKACB,RAF1,SLC9A1,FGF2,MTOR,ELK1,FZD1,EZR,VTN,ITGB5,SMO,AKT1,SDC4,SOS1,ACTG1,TP53,FAS,ARHGEF12,RHOA,IGF2,PIK3R1,DDX5,PLCG1,SMAD2,PLAUR,SOS2,EIF4B,FZD5,ACTB,ITPR2,KRAS,PIK3CA,HBEGF,CD44,DROSHA,MAPK12,FZD6,FZD3,FGFR1,FZD4,KDR,PPP1R12A,MAPK14,PRKCA,MAP2K1,MAPK1,MMP9,MYC,FRS2,PTK2,MRAS,IQGAP1,ITGB3,AKT3,CBL,COL1A2,FLNC,MSN,NRAS,ROCK2,CAV2,…
hsa03013	hsa03013	RNA transport	185	-0.550986599360112	-1.58136301060792	0.00100806451612903	0.00782693242586291	0.0045799964178799	7831	tags=62%, list=31%, signal=43%	UPF3B,EIF3D,SMN2,EIF2B3,THOC3,THOC6,MAGOH,EIF5B,NXT2,CYFIP2,UPF1,GLE1,THOC1,SNUPN,EIF2B4,NUP42,NUP50,THOC7,EIF4E2,SUMO1,RPP14,AAAS,RAE1,THOC5,CLNS1A,TARDBP,ELAC2,SUMO2,THOC2,FUS,EIF3H,EIF3I,NUP88,EIF3F,CASC3,UPF2,ACIN1,UBE2I,EIF4A3,NUP62,RNPS1,POM121C,SMN1,PABPC4,GEMIN4,SUMO3,FXR2,EIF3B,SRRM1,EIF4A1,POP1,RPP40,PABPC4L,SEC13,EIF3E,EIF2S2,EIF1B,NUP35,TRNT1,DDX20,NUP155,EIF4G3,NUP43,NUP188,TPR,NCBP2…
hsa05203	hsa05203	Viral carcinogenesis	166	-0.505296964326997	-1.44357337075923	0.00101317122593718	0.00782693242586291	0.0045799964178799	7910	tags=57%, list=32%, signal=39%	IKBKG,HDAC7,PIK3CD,REL,RBPJ,GTF2E2,HDAC9,STAT3,TRAF5,GTF2H2C,NFKBIA,RELA,CASP3,CDKN1A,HDAC3,GTF2A2,ATF4,CASP8,YWHAH,GRB2,RBL1,CDK1,CCNA1,BAK1,CDC42,JAK1,NFKB1,GTF2E1,CREB3L2,PRKACB,TRAF3,MRPS18B,CHD4,YWHAB,RANBP1,DLG1,DNAJA3,SRF,LTBR,CREB3,SND1,CREB5,CCND2,HDAC4,UBE3A,TP53,GTF2H1,GTF2H4,EIF2AK2,CREBBP,CCNE2,RHOA,DDB1,RASA2,PIK3R1,YWHAE,YWHAZ,RBL2,ATF6B,UBR4,HNRNPK,IL6ST,USP7,GTF2A1,DDX3X,ACTN4,SN…
hsa05225	hsa05225	Hepatocellular carcinoma	167	-0.536067945151933	-1.53039595744207	0.00101317122593718	0.00782693242586291	0.0045799964178799	6131	tags=49%, list=25%, signal=37%	GRB2,WNT3,BCL2L1,APC,DVL1,POLK,BAK1,DVL2,GAB1,RPS6KB1,ARID2,ARID1A,GSTA4,SHC4,SMAD4,SMARCB1,RAF1,AXIN1,MTOR,ELK1,FZD1,ARID1B,AKT1,DVL3,SOS1,ACTG1,NFE2L2,TP53,IGF2,PIK3R1,TCF7L2,PLCG1,SMAD2,SOS2,FZD5,ACTB,KRAS,TERT,PIK3CA,AXIN2,SMARCC2,GSK3B,PBRM1,FZD6,FZD3,FZD4,DPF1,SMARCD1,LRP6,ACTL6A,RB1,PRKCA,MAP2K1,CSNK1A1,MAPK1,TGFA,MYC,CDK4,GSTT2B,PHF10,AKT3,E2F3,SMARCC1,NRAS,TXNRD1,LRP5,SHC1,FZD2,CTNNB1,FZ…
hsa04141	hsa04141	Protein processing in endoplasmic reticulum	170	-0.559144232837668	-1.59587840419664	0.00101419878296146	0.00782693242586291	0.0045799964178799	6918	tags=58%, list=28%, signal=42%	UBE2G2,EDEM2,MMP24-AS1-EDEM2,P4HB,HSPA4L,ATF4,UFD1,UBE2J1,UBE4B,DNAJB11,SEC23B,MAN1A1,UBQLN2,UBE2D1,HSPA1B,DNAJC1,BAK1,SELENOS,ATF6,UBE2D3,CUL1,EDEM3,STUB1,EIF2AK1,SEC61A2,MAN1B1,SAR1A,MAP3K5,DNAJA2,SEC13,AMFR,RRBP1,NGLY1,MAPK9,PRKCSH,SEC62,MAPK8,MAN1A2,OS9,SSR1,NFE2L2,ERLEC1,MOGS,PLAA,CALR,EIF2AK2,SSR3,DNAJC3,UBE2G1,EIF2AK3,VCP,SEC24A,ATF6B,PPP1R15A,SEC31A,SEC61G,STT3A,DDOST,SEL1L,CANX,TRAM1,UBQ…
hsa05161	hsa05161	Hepatitis B	162	-0.5171632094879	-1.47434794378706	0.00101729399796541	0.00782693242586291	0.0045799964178799	7391	tags=49%, list=30%, signal=35%	NFKBIA,RELA,CASP9,CASP3,CDKN1A,IFNAR1,ATF4,CHUK,DDX58,CASP8,STAT1,MAPK13,GRB2,MYD88,CCNA1,JAK1,NFKB1,NFATC3,CREB3L2,TIRAP,TRAF3,SMAD4,RAF1,MAVS,YWHAB,CREB3,FOS,ELK1,CREB5,TBK1,BIRC5,AKT1,MAPK9,SOS1,MAPK8,TP53,FAS,CREBBP,CCNE2,DDB1,TRAF6,PIK3R1,YWHAZ,MAP2K4,ATF6B,SOS2,DDX3X,FADD,KRAS,PIK3CA,MAPK12,CDK2,CREB1,MAPK14,EP300,RB1,PRKCA,MAP2K1,MAPK1,YWHAQ,MMP9,CCNA2,MYC,ATF2,TAB2,JUN,AKT3,E2F3,MAP3K7,NR…
hsa04390	hsa04390	Hippo signaling pathway	156	-0.584763669698875	-1.6631749121897	0.0010183299389002	0.00782693242586291	0.0045799964178799	5717	tags=56%, list=23%, signal=44%	CSNK1D,DVL2,FGF1,FBXW11,PPP2R2C,PPP1CC,PPP2CA,MPP5,PPP1CB,RASSF6,PRKCI,PPP2CB,SMAD4,BMP8B,CTNNA1,YWHAB,BMPR1A,AXIN1,DLG1,FZD1,CCND2,BIRC5,BMP6,DVL3,ID1,PRKCZ,ACTG1,TP53BP2,GLI2,LIMD1,PATJ,LLGL1,GDF6,YWHAE,YWHAZ,STK3,TCF7L2,MOB1A,WWC1,NKD2,SMAD2,DLG4,WTIP,FZD5,CDH1,ACTB,AXIN2,NKD1,PPP2R1B,GSK3B,FZD6,FZD3,FZD4,BMPR2,MOB1B,DLG5,YWHAQ,MYC,WWTR1,LATS2,SMAD1,AJUBA,SMAD7,YWHAG,BMPR1B,FZD2,SAV1,LATS1,CTN…
hsa04550	hsa04550	Signaling pathways regulating pluripotency of stem cells	143	-0.543672684630026	-1.54134633019983	0.00101936799184506	0.00782693242586291	0.0045799964178799	6364	tags=52%, list=25%, signal=39%	PCGF1,SETDB1,MAPK13,GRB2,WNT3,INHBE,APC,DVL1,PCGF3,DVL2,JAK1,PCGF6,SMAD4,KAT6A,RAF1,BMPR1A,AXIN1,FGF2,ACVR2A,JARID2,FZD1,PCGF2,AKT1,DVL3,ID1,ACVR2B,ID4,TCF3,SKIL,PIK3R1,SMAD2,IL6ST,FZD5,DLX5,LHX5,KRAS,PIK3CA,AXIN2,HOXA1,GSK3B,MAPK12,FZD6,FZD3,FGFR1,FZD4,SMAD5,RIF1,BMPR2,MAPK14,LIFR,MAP2K1,MAPK1,FGFR4,SMARCAD1,MYC,SMAD9,AKT3,BMI1,ACVR1,REST,NRAS,SMAD1,DUSP9,BMPR1B,FZD2,CTNNB1,FZD7,ZFHX3,INHBB,IGF1…
hsa04120	hsa04120	Ubiquitin mediated proteolysis	140	-0.556469212186288	-1.57304085750699	0.00102040816326531	0.00782693242586291	0.0045799964178799	6691	tags=58%, list=27%, signal=43%	UBE2S,MGRN1,HUWE1,UBE3B,UBE2J1,UBE4B,CUL3,UBE2QL1,FBXW7,UBE2C,BRCA1,UBE2D1,CDC23,UBE2I,FBXW11,CDC26,PIAS1,CUL4B,SAE1,UBE2D3,UBE2L3,CUL1,STUB1,UBA1,UBE2F,UBE2W,PRPF19,UBE4A,UBE2Z,CUL4A,ERCC8,UBE2H,RCHY1,CUL2,ANAPC10,UBE2O,UBE3A,SIAH1,UBE2R2,DDB1,FBXW8,TRAF6,UBE2G1,WWP1,HERC4,TRIP12,UBE2E3,UBE2E1,UBA6,UBR5,TRIM37,CDC20,BIRC6,UBA3,CUL5,ANAPC1,HERC3,UBE2K,CUL7,UBE2N,KLHL13,UBE3C,ITCH,CDC27,KLHL9,SOCS…
hsa05135	hsa05135	Yersinia infection	136	-0.52337860952903	-1.47726660329411	0.00102040816326531	0.00782693242586291	0.0045799964178799	4673	tags=42%, list=19%, signal=34%	ARPC1B,FOS,PKN2,TBK1,ARPC2,AKT1,MAPK9,MAPK8,CD8B2,ACTG1,ARHGEF12,RHOA,LIMK1,TRAF6,PIK3R1,MAP2K4,CCL2,ELMO2,SKAP2,RPS6KA1,PLCG1,RPS6KA3,ACTB,PIK3CA,GNAQ,RPS6KA2,GSK3B,MAPK12,DOCK1,CRK,WASF2,WIPF3,MAPK14,MAP2K1,MAPK1,PTK2,TAB2,JUN,AKT3,ACTR3,PIP5K1A,RAC3,MAP3K7,ACTR2,ROCK2,BCAR1,TNF,CRKL,ROCK1,PXN,VAV2,IL6,IL1B,ITGB1,ITGA5,CXCL8,FN1
hsa05224	hsa05224	Breast cancer	147	-0.520700687540071	-1.47652879194278	0.00102040816326531	0.00782693242586291	0.0045799964178799	6544	tags=50%, list=26%, signal=37%	FZD10,DLL3,FGF3,JAG1,FGF4,GRB2,WNT3,BRCA1,APC,DVL1,FGF20,POLK,BAK1,DVL2,NCOA3,FGF1,RPS6KB1,FGF5,NOTCH1,FLT4,SHC4,RAF1,AXIN1,FGF2,MTOR,TNFSF11,FOS,FZD1,AKT1,BRCA2,DVL3,SOS1,TP53,NOTCH4,PIK3R1,TCF7L2,SOS2,FZD5,KRAS,HEYL,PIK3CA,AXIN2,GSK3B,FZD6,FZD3,HEY1,FGFR1,FZD4,LRP6,RB1,MAP2K1,CSNK1A1,MAPK1,FGF19,MYC,CDK4,JUN,AKT3,E2F3,NRAS,LRP5,SHC1,FZD2,DLL4,CTNNB1,FZD7,CDK6,JAG2,EGFR,IGF1R,CCND1,TCF7L1,FZD8,D…
hsa03040	hsa03040	Spliceosome	150	-0.538816189555571	-1.52837881326984	0.00102249488752556	0.00782693242586291	0.0045799964178799	8407	tags=64%, list=34%, signal=43%	SNRPG,LSM2,MAGOHB,HSPA2,LSM5,SF3B5,RBM22,SF3B4,HSPA1L,SF3B6,THOC3,MAGOH,PRPF18,SNRPF,PRPF3,THOC1,PPIE,SNRPC,DHX8,PLRG1,LSM3,RP9,CWC15,LSM6,SRSF2,SNRPB2,SRSF7,BCAS2,RBM17,SNRPD1,TRA2A,USP39,THOC2,FUS,CTNNBL1,RBMXL1,HSPA1B,SRSF4,SNRPA1,ACIN1,EIF4A3,SRSF8,HNRNPM,DDX23,PRPF38A,HNRNPA3,SRSF3,RBMX,DDX46,SRSF1,SRSF10,PRPF40B,SRSF6,EFTUD2,PRPF19,SF3B2,CHERP,HNRNPA1,SF3B3,AQR,SNRNP40,WBP11,PRPF8,PRPF38B,S…
hsa04068	hsa04068	FoxO signaling pathway	130	-0.527103413499207	-1.48343662385072	0.00102459016393443	0.00782693242586291	0.0045799964178799	4256	tags=40%, list=17%, signal=33%	CCND2,RAG1,AKT1,MAPK9,SOS1,MAPK8,CREBBP,CCNB1,PIK3R1,RBL2,PRKAA1,PRMT1,GABARAPL1,SOS2,FBXO32,USP7,FOXO1,SETD7,SIRT1,SOD2,KRAS,PIK3CA,PLK1,MAPK12,PRKAA2,CDK2,FOXO3,MAPK14,EP300,MAP2K1,MAPK1,PLK4,IRS2,AKT3,CCNG2,NRAS,IRS1,SKP2,CAT,PRKAB2,HOMER1,CSNK1E,TGFB1,TGFBR2,EGFR,TGFBR1,IGF1R,CCND1,PLK2,IL6,BNIP3,TGFB2
hsa04110	hsa04110	Cell cycle	124	-0.569485532875142	-1.59439272223998	0.00102459016393443	0.00782693242586291	0.0045799964178799	6488	tags=63%, list=26%, signal=47%	YWHAH,CCNB2,MCM2,DBF4,RBL1,CDC7,CDC23,CDK1,CCNA1,CDKN1C,CDC26,MCM4,CUL1,ATM,MCM3,PKMYT1,CDC45,SMAD4,MCM6,YWHAB,MAD2L2,BUB3,CDC25B,E2F5,CCND2,STAG2,CDK7,ANAPC10,TP53,CREBBP,CCNE2,ORC1,CCNB1,SMC1A,YWHAE,YWHAZ,RBL2,ORC2,SMAD2,E2F4,TFDP1,SMC3,CDC6,CDC20,CDC25A,ORC4,WEE1,GSK3B,PLK1,ORC3,RAD21,ANAPC1,CDK2,STAG1,ORC6,EP300,CHEK1,RB1,CDC27,YWHAQ,CCNA2,CDC14B,MYC,PRKDC,CDK4,MAD2L1,TTK,E2F3,BUB1B,HDAC2,BUB…
hsa04926	hsa04926	Relaxin signaling pathway	129	-0.581635676558104	-1.63535306513722	0.00102459016393443	0.00782693242586291	0.0045799964178799	5688	tags=51%, list=23%, signal=40%	GNB3,MMP2,NFKB1,GNB5,CREB3L2,GNGT1,PRKACB,SHC4,RAF1,ADCY7,CREB3,FOS,ACTA2,CREB5,AKT1,MAPK9,SOS1,MAPK8,PLCB1,GNAI1,PRKCZ,GNAI3,PLCB3,GNG4,PIK3R1,MAP2K4,GNAI2,ATF6B,SMAD2,SOS2,GNG12,KRAS,PIK3CA,ADCY3,MAPK12,GNAS,EDN1,CREB1,MAPK14,PRKCA,MAP2K1,MAPK1,MMP9,ATF2,COL3A1,JUN,AKT3,COL1A2,GNB1,PLCB4,NRAS,SHC1,TGFB1,GNG10,COL1A1,TGFBR2,VEGFC,EGFR,TGFBR1,MMP13,COL4A2,COL4A1,VEGFA,COL4A6,COL4A5,MMP1
hsa04066	hsa04066	HIF-1 signaling pathway	109	-0.601099697211782	-1.67020988408667	0.00102564102564103	0.00782693242586291	0.0045799964178799	2435	tags=42%, list=10%, signal=38%	MTOR,LTBR,PFKL,PDHB,AKT1,CUL2,CREBBP,EIF4E,PIK3R1,PLCG1,IFNGR2,PIK3CA,TIMP1,EDN1,EP300,PRKCA,EGLN1,MAP2K1,MAPK1,ALDOA,IFNGR1,ALDOC,AKT3,PFKM,PFKP,VHL,ENO2,GAPDH,ENO1,LDHB,PFKFB3,HIF1A,EGFR,PDK1,IGF1R,TFRC,FLT1,HK2,PGK1,LDHA,ANGPT2,SLC2A1,IL6,EGLN3,VEGFA,SERPINE1
hsa04668	hsa04668	TNF signaling pathway	112	-0.544147857300484	-1.51646332094051	0.00102669404517454	0.00782693242586291	0.0045799964178799	5657	tags=48%, list=23%, signal=37%	CXCL6,NFKB1,RPS6KA4,CREB3L2,TRAF3,DAB2IP,TAB3,CREB3,FOS,MAP3K5,CREB5,AKT1,MAPK9,MAPK8,BAG4,FAS,PIK3R1,MAP2K4,CCL2,ATF6B,DNM1L,FADD,PIK3CA,MAPK12,EDN1,CREB1,MAPK14,ITCH,MAP2K1,SOCS3,MAPK1,MMP9,ATF2,TAB2,JUN,AKT3,MAP3K7,TNF,CXCL3,CXCL1,TNFAIP3,BIRC2,ICAM1,VEGFC,CSF2,MMP14,CCL20,LIF,CXCL2,CXCL5,IL6,PTGS2,MMP3,IL1B
hsa03008	hsa03008	Ribosome biogenesis in eukaryotes	105	-0.56666767286834	-1.56630775284972	0.00103092783505155	0.00782693242586291	0.0045799964178799	7718	tags=47%, list=31%, signal=32%	NOP56,REXO1,GAR1,CSNK2A3,NXT2,IMP4,RCL1,TCOF1,UTP14A,MPHOSPH10,GNL2,NOP58,UTP15,SPATA5,BMS1,SBDS,DKC1,RIOK2,UTP18,LSG1,UTP6,POP1,RPP40,RBM28,NOL6,CSNK2A1,REXO2,RIOK1,WDR36,EFL1,GNL3L,NAT10,UTP14C,WDR75,GNL3,DROSHA,MDN1,CSNK2A2,NOB1,NMD3,HEATR1,RAN,XPO1,UTP4,FCF1,WDR3,XRN2,GTPBP4,WDR43
hsa05146	hsa05146	Amoebiasis	101	-0.616070709251685	-1.69973691328964	0.00103092783505155	0.00782693242586291	0.0045799964178799	2676	tags=38%, list=11%, signal=34%	RAB5A,ACTN4,PIK3CA,GNAQ,LAMB2,GNAS,IL1R2,PRKCA,PTK2,COL3A1,COL1A2,PLCB4,TNF,LAMA1,VCL,LAMA5,LAMA4,TGFB1,CXCL3,CXCL1,COL1A1,CSF2,ACTN1,COL4A2,LAMB1,LAMB3,CXCL2,COL4A1,IL6,LAMC1,TGFB2,IL1B,COL4A6,COL4A5,LAMA3,CXCL8,FN1,LAMC2
hsa04974	hsa04974	Protein digestion and absorption	103	-0.623991425197411	-1.72297058739068	0.00103199174406605	0.00782693242586291	0.0045799964178799	2576	tags=29%, list=10%, signal=26%	COL5A3,COL13A1,COL27A1,SLC36A4,COL9A3,KCNE3,COL3A1,KCNN4,COL1A2,COL16A1,COL18A1,COL10A1,COL6A2,SLC7A8,COL6A1,COL8A1,COL1A1,COL11A1,SLC38A2,MME,SLC3A2,COL7A1,COL5A2,COL4A2,COL4A1,COL12A1,COL5A1,COL4A6,COL4A5,COL17A1
hsa04933	hsa04933	AGE-RAGE signaling pathway in diabetic complications	100	-0.629153067268828	-1.73300017796152	0.00103412616339193	0.00782693242586291	0.0045799964178799	4184	tags=47%, list=17%, signal=39%	AKT1,MAPK9,MAPK8,PLCB1,PRKCZ,PLCB3,PIK3R1,CCL2,PLCG1,SMAD2,FOXO1,KRAS,PIK3CA,MAPK12,PLCD3,EDN1,MAPK14,PRKCA,MAPK1,CDK4,COL3A1,JUN,AKT3,COL1A2,PLCB4,NRAS,TNF,TGFB1,COL1A1,TGFBR2,ICAM1,VEGFC,TGFBR1,CCND1,COL4A2,COL4A1,F3,IL6,IL1A,TGFB2,VEGFA,IL1B,COL4A6,SERPINE1,COL4A5,CXCL8,FN1
hsa03015	hsa03015	mRNA surveillance pathway	97	-0.559901901235364	-1.53760191827801	0.00103734439834025	0.00782693242586291	0.0045799964178799	9352	tags=72%, list=37%, signal=45%	SMG5,PABPC1L,RBM8A,PPP1CA,DDX19B,ALYREF,PABPC1,PPP2R2D,MAGOHB,SMG7,PPP2R2A,UPF3B,PCF11,PPP2R2B,MAGOH,NXT2,UPF1,GLE1,CSTF2T,CPSF3,PPP2R3A,CSTF1,PPP2R1A,TARDBP,CSTF3,FUS,PPP2R5C,CASC3,UPF2,ACIN1,EIF4A3,PPP2R2C,PPP2R5B,ETF1,PPP1CC,WDR33,RNPS1,PPP2CA,PABPC4,PPP1CB,PPP2CB,SRRM1,PABPC4L,CLP1,CSTF2,PAPOLG,PPP2R5D,NCBP2,CPSF6,DDX19A,CPSF7,PNN,PPP2R5E,PAPOLA,CPSF2,FIP1L1,PPP2R1B,WDR82,NCBP1,NUDT21,GSPT1,S…
hsa05215	hsa05215	Prostate cancer	97	-0.568929893442856	-1.56239457946707	0.00103734439834025	0.00782693242586291	0.0045799964178799	4821	tags=46%, list=19%, signal=38%	RAF1,MTOR,CREB3,CREB5,AKT1,SOS1,TP53,CREBBP,CCNE2,PIK3R1,TCF7L2,SOS2,FOXO1,KRAS,PIK3CA,GSK3B,FGFR1,ERG,CDK2,CREB1,IL1R2,ETV5,HSP90AA1,EP300,RB1,MAP2K1,MAPK1,TGFA,MMP9,AKT3,E2F3,NRAS,NKX3-1,HSP90AB1,HSP90B1,PDGFA,CTNNB1,EGFR,IGF1R,PDGFB,PLAU,CCND1,TCF7L1,PDGFC,MMP3
hsa05414	hsa05414	Dilated cardiomyopathy	95	-0.560548644244122	-1.5346146318449	0.00103950103950104	0.00782693242586291	0.0045799964178799	2505	tags=25%, list=10%, signal=23%	ACTB,DMD,ADCY3,GNAS,TPM4,ATP2A2,ITGB3,TPM2,DAG1,SGCB,TNF,LAMA1,TGFB1,ITGA1,ITGAV,ITGB6,ITGB4,ITGA2,TPM1,ITGA3,ITGA6,TGFB2,ITGB1,ITGA5
hsa04350	hsa04350	TGF-beta signaling pathway	94	-0.606461113235128	-1.65760416248795	0.00104058272632674	0.00782693242586291	0.0045799964178799	5564	tags=57%, list=22%, signal=45%	RPS6KB1,PPP2CA,CUL1,THSD4,PPP2CB,SMAD4,BMP8B,BMPR1A,ACVR2A,E2F5,SMAD6,BMP6,ID1,ACVR2B,BAMBI,ID4,CREBBP,RHOA,NEO1,GDF6,ZFYVE9,SMAD2,E2F4,TFDP1,PPP2R1B,SMAD5,BMPR2,EP300,NOG,MAPK1,MYC,SMAD9,TGIF1,ACVR1,SMAD1,FBN1,SMAD7,TNF,BMPR1B,TGIF2,SMURF2,ROCK1,TGFB1,TGFBR2,INHBB,TGFBR1,LTBP1,ID3,BMP4,BMP2,THBS1,INHBA,FST,TGFB2
hsa04211	hsa04211	Longevity regulating pathway	89	-0.558122107529594	-1.51725957141281	0.00104602510460251	0.00782693242586291	0.0045799964178799	8503	tags=65%, list=34%, signal=43%	ATG13,PRKAB1,HRAS,ADCY2,PRKAG1,PIK3CD,ADIPOR1,PRKAG2,ATG101,RELA,ADCY1,EIF4E2,CAMKK2,ATF4,TSC1,ADCY6,RHEB,SESN1,RPS6KB1,NFKB1,CREB3L2,ADIPOR2,PRKACB,ADCY7,MTOR,CREB3,EHMT2,ULK1,CREB5,AKT1,EHMT1,RPTOR,TP53,EIF4E,PIK3R1,ATF6B,PRKAA1,FOXO1,SIRT1,SOD2,KRAS,PIK3CA,RB1CC1,APPL1,ADCY3,PRKAA2,CREB1,FOXO3,ATG5,ATF2,SESN3,IRS2,AKT3,NRAS,IRS1,CAT,PRKAB2,IGF1R
hsa05222	hsa05222	Small cell lung cancer	92	-0.631887503612386	-1.72322514721222	0.00104602510460251	0.00782693242586291	0.0045799964178799	2138	tags=35%, list=9%, signal=32%	LAMB2,CDK2,RB1,MYC,PTK2,CDK4,AKT3,E2F3,SKP2,LAMA1,APAF1,LAMA5,LAMA4,ITGAV,BIRC2,CDK6,ITGA2,CCND1,COL4A2,ITGA3,LAMB1,LAMB3,COL4A1,ITGA6,PTGS2,LAMC1,ITGB1,COL4A6,COL4A5,LAMA3,FN1,LAMC2
hsa05410	hsa05410	Hypertrophic cardiomyopathy	90	-0.607244098762181	-1.65241733349025	0.00104602510460251	0.00782693242586291	0.0045799964178799	2945	tags=31%, list=12%, signal=28%	PRKAA1,TPM3,ACTB,DMD,PRKAA2,EDN1,TPM4,ATP2A2,ITGB3,TPM2,DAG1,SGCB,TNF,LAMA1,PRKAB2,TGFB1,ITGA1,ITGAV,ITGB6,ITGB4,ITGA2,TPM1,ITGA3,ITGA6,IL6,TGFB2,ITGB1,ITGA5
hsa04512	hsa04512	ECM-receptor interaction	88	-0.76958716172886	-2.08779075148524	0.00104931794333683	0.00782693242586291	0.0045799964178799	2414	tags=48%, list=10%, signal=43%	IBSP,CD44,LAMB2,HMMR,COL9A3,NPNT,ITGB3,COL1A2,FRAS1,THBS2,DAG1,SV2A,LAMA1,COL6A2,LAMA5,LAMA4,COL6A1,ITGA1,COL1A1,ITGAV,SPP1,ITGB6,AGRN,ITGB4,ITGA2,HSPG2,COL4A2,ITGA3,LAMB1,LAMB3,THBS1,COL4A1,ITGA6,LAMC1,ITGB1,COL4A6,TNC,COL4A5,ITGA5,LAMA3,FN1,LAMC2
hsa05210	hsa05210	Colorectal cancer	86	-0.612494243925059	-1.65579916228427	0.00104931794333683	0.00782693242586291	0.0045799964178799	4990	tags=59%, list=20%, signal=48%	GRB2,APC,POLK,BAK1,RPS6KB1,SMAD4,RAF1,AXIN1,MTOR,FOS,MLH1,MSH6,MSH3,BIRC5,AKT1,MAPK9,SOS1,MAPK8,TP53,RHOA,PIK3R1,TCF7L2,SMAD2,SOS2,RALB,PMAIP1,RALA,KRAS,MSH2,PIK3CA,APPL1,AXIN2,GSK3B,MAP2K1,MAPK1,TGFA,MYC,JUN,AKT3,RAC3,NRAS,CTNNB1,TGFB1,TGFBR2,EGFR,TGFBR1,CCND1,TCF7L1,EREG,TGFB2,AREG
hsa03018	hsa03018	RNA degradation	79	-0.601985928873254	-1.61071812814136	0.00105820105820106	0.00782693242586291	0.0045799964178799	8844	tags=76%, list=35%, signal=49%	CNOT4,XRN1,PABPC1,LSM2,EXOSC9,LSM5,DCP1B,EXOSC8,BTG3,PAN3,BTG1,LSM3,WDR61,LSM6,PNLDC1,CNOT2,C1D,EXOSC10,HSPA9,EXOSC2,DIS3L,CNOT8,DDX6,PABPC4,LSM1,DIS3,PAN2,CNOT10,TENT4A,CNOT6,ZCCHC7,MTREX,EDC3,DCP2,PFKL,PABPC4L,CNOT3,EXOSC7,CNOT7,PARN,EXOSC6,SKIV2L,CNOT9,CNOT1,MPHOSPH6,TTC37,TOB2,TENT4B,DCP1A,DHX36,EXOSC3,PNPT1,PATL1,XRN2,EDC4,PFKM,PFKP,ENO2,HSPD1,ENO1
hsa05100	hsa05100	Bacterial invasion of epithelial cells	77	-0.580115568339646	-1.54969099915265	0.00106496272630458	0.00782693242586291	0.0045799964178799	5640	tags=55%, list=23%, signal=42%	CDC42,GAB1,CTTN,SHC4,CTNNA1,MAD2L2,ARPC1B,ARPC2,ACTG1,RHOA,CD2AP,PIK3R1,ELMO2,SEPTIN2,SEPTIN9,CLTC,CDH1,ACTB,PIK3CA,DOCK1,CRK,WASF2,PTK2,ACTR3,CBL,ACTR2,SEPTIN11,CAV2,BCAR1,CRKL,CLTCL1,VCL,SHC1,CTNNB1,ILK,MET,PXN,WASF1,CAV1,ITGB1,ITGA5,FN1
hsa05412	hsa05412	Arrhythmogenic right ventricular cardiomyopathy	77	-0.640541848783231	-1.71111066796746	0.00106496272630458	0.00782693242586291	0.0045799964178799	2505	tags=30%, list=10%, signal=27%	ACTB,DMD,DSP,ATP2A2,ITGB3,DAG1,SGCB,LAMA1,CTNNB1,ITGA1,GJA1,ITGAV,ITGB6,ITGB4,ITGA2,PKP2,TCF7L1,CDH2,ITGA3,DSG2,ITGA6,ITGB1,ITGA5
hsa05230	hsa05230	Central carbon metabolism in cancer	70	-0.602553871883691	-1.59979765937718	0.00106609808102345	0.00782693242586291	0.0045799964178799	4821	tags=47%, list=19%, signal=38%	RAF1,MTOR,PFKL,PDHB,IDH1,AKT1,RET,TP53,PIK3R1,TIGAR,KRAS,PIK3CA,FGFR1,MAP2K1,MAPK1,MYC,AKT3,PFKM,NRAS,PFKP,PKM,PGAM1,LDHB,MET,HIF1A,EGFR,PDK1,GLS,SLC16A3,HK2,LDHA,SLC2A1,SLC7A5
hsa05211	hsa05211	Renal cell carcinoma	69	-0.643340850926995	-1.70792473450931	0.00106837606837607	0.00782693242586291	0.0045799964178799	5728	tags=59%, list=23%, signal=46%	FLCN,RAP1A,CDC42,GAB1,ARNT,RAF1,TFE3,AKT1,CUL2,SOS1,CREBBP,PIK3R1,RAPGEF1,SOS2,KRAS,PIK3CA,ETS1,RAP1B,PAK2,CRK,EP300,EGLN1,MAP2K1,MAPK1,TGFA,JUN,AKT3,NRAS,EPAS1,VHL,CRKL,PTPN11,TGFB1,MET,HIF1A,PDGFB,ARNT2,SLC2A1,EGLN3,TGFB2,VEGFA
hsa04520	hsa04520	Adherens junction	71	-0.632726513477135	-1.6804616733549	0.00106951871657754	0.00782693242586291	0.0045799964178799	5015	tags=63%, list=20%, signal=51%	FARP2,NLK,SMAD4,CTNND1,FYN,CTNNA1,WASF3,CSNK2A1,ACTG1,CREBBP,RHOA,TCF7L2,NECTIN3,PTPRB,ACTN4,CDH1,ACTB,AFDN,PTPN1,CSNK2A2,FGFR1,LMO7,PTPRF,WASF2,EP300,PTPRM,MAPK1,SSX2IP,FER,IQGAP1,RAC3,MAP3K7,YES1,VCL,CTNNB1,MET,TGFBR2,SNAI2,EGFR,TGFBR1,IGF1R,SNAI1,TCF7L1,ACTN1,WASF1
hsa00532	hsa00532	Glycosaminoglycan biosynthesis - chondroitin sulfate / dermatan sulfate	20	-0.717000393564412	-1.61764701353304	0.00122100122100122	0.0087369420702754	0.00511249634056652	3440	tags=60%, list=14%, signal=52%	CHPF2,XYLT2,CHSY3,CHST14,CSGALNACT2,UST,CHST11,CHST15,CHSY1,CHPF,CHST3,DSE
hsa04218	hsa04218	Cellular senescence	156	-0.507552870845668	-1.44357326753058	0.00203665987780041	0.01251408806498	0.00732272560847145	7419	tags=58%, list=30%, signal=41%	VDAC2,LIN9,RELA,CAPN1,ZFP36L1,CDKN1A,CALM2,CHEK2,RBBP4,TSC1,RHEB,CCNB2,MAPK13,HIPK2,RBL1,CALM1,CDK1,CCNA1,FBXW11,NFKB1,PPP1CC,NFATC3,RAD1,PPP3CB,PPP1CB,ATM,VDAC1,MYBL2,RAF1,HUS1,MTOR,HIPK1,PPP3R1,LIN52,E2F5,CCND2,AKT1,MRE11,TP53,CCNE2,CCNB1,PPID,PIK3R1,RAD50,RBL2,MCU,SMAD2,E2F4,TRPV4,TRPM7,FOXO1,NBN,ITPR2,SIRT1,KRAS,PIK3CA,HIPK3,CDC25A,ETS1,MAPK12,CDK2,FOXO3,MAPK14,CHEK1,RB1,MAP2K1,MAPK1,CCNA2,MY…
hsa04310	hsa04310	Wnt signaling pathway	159	-0.507643786996182	-1.44569330925663	0.00203665987780041	0.01251408806498	0.00732272560847145	6093	tags=51%, list=24%, signal=39%	WNT3,APC,DVL1,DVL2,FBXW11,ROR1,NFATC3,PPP3CB,TBL1XR1,CUL1,PRKACB,NLK,DAAM1,SMAD4,CCN4,CHD8,AXIN1,FZD1,RUVBL1,PPP3R1,CCND2,MAPK9,PRICKLE1,DVL3,MAPK8,PLCB1,CSNK2A1,DAAM2,PLCB3,PSEN1,TP53,BAMBI,CREBBP,RHOA,SENP2,SIAH1,TCF7L2,NKD2,FZD5,PRICKLE2,AXIN2,NKD1,GSK3B,CSNK2A2,FZD6,FZD3,CTBP2,VANGL1,FZD4,PPARD,EP300,LRP6,PRKCA,RNF43,CSNK1A1,GPC4,MYC,PPP3CA,INVS,JUN,LGR4,WIF1,LGR6,RAC3,RYK,PLCB4,MAP3K7,FOSL1,…
hsa04934	hsa04934	Cushing syndrome	155	-0.50407814161679	-1.43363875597635	0.00203665987780041	0.01251408806498	0.00732272560847145	6752	tags=45%, list=27%, signal=33%	CAMK2B,ATF4,KCNK3,ADCY6,FZD10,WNT3,APC,DVL1,DVL2,AGT,RAP1A,ARNT,CYP11A1,CREB3L2,PRKACB,MEN1,USP8,ADCY7,AXIN1,CREB3,FZD1,PDE8A,CREB5,DVL3,PLCB1,GNAI1,GNAI3,PLCB3,CCNE2,WDR5,TCF7L2,GNAI2,ATF6B,KMT2A,KMT2D,FZD5,ITPR2,AXIN2,GNAQ,RAP1B,GSK3B,ADCY3,FZD6,FZD3,RASD1,FZD4,GNAS,CDK2,CREB1,RB1,MAP2K1,MAPK1,ATF2,CDK4,NR4A1,LDLR,E2F3,PLCB4,AHR,FZD2,CTNNB1,SCARB1,FZD7,NCEH1,CDK6,EGFR,CCND1,TCF7L1,ITPR3,FZD8
hsa05226	hsa05226	Gastric cancer	149	-0.504489418241237	-1.43079808292601	0.00204290091930541	0.01251408806498	0.00732272560847145	6313	tags=45%, list=25%, signal=34%	FGF3,FGF4,GRB2,WNT3,APC,DVL1,FGF20,POLK,BAK1,DVL2,GAB1,FGF1,RPS6KB1,FGF5,SHC4,SMAD4,RAF1,CTNNA1,AXIN1,FGF2,MTOR,MLH1,FZD1,AKT1,DVL3,SOS1,TP53,CCNE2,PIK3R1,TCF7L2,SMAD2,SOS2,FZD5,CDH1,KRAS,TERT,PIK3CA,AXIN2,GSK3B,FZD6,FZD3,FZD4,CDK2,LRP6,RB1,MAP2K1,CSNK1A1,MAPK1,FGF19,MYC,AKT3,E2F3,NRAS,LRP5,SHC1,FZD2,CTNNB1,FZD7,TGFB1,MET,TGFBR2,EGFR,TGFBR1,CCND1,TCF7L1,FZD8,TGFB2
hsa05418	hsa05418	Fluid shear stress and atherosclerosis	137	-0.501783320804438	-1.41680098311802	0.00204290091930541	0.01251408806498	0.00732272560847145	4710	tags=42%, list=19%, signal=35%	BMPR1A,ACVR2A,FOS,MAP3K5,MAPK7,AKT1,MAPK9,SDC4,MAPK8,PRKCZ,ACTG1,NFE2L2,ACVR2B,ARHGEF2,TP53,RHOA,PIK3R1,MAP2K4,CCL2,PRKAA1,TRPV4,MEF2A,ACTB,PIK3CA,MAPK12,PRKAA2,EDN1,KDR,IL1R2,BMPR2,HSP90AA1,MAPK14,CDH5,MMP9,PTK2,GSTT2B,ITGB3,JUN,AKT3,RAC3,MAP3K7,ACVR1,CAV2,TNF,BMPR1B,HSP90AB1,HSP90B1,SDC2,PDGFA,CTNNB1,ITGAV,ICAM1,PDGFB,BMP4,CAV1,IL1A,VEGFA,IL1B
hsa04152	hsa04152	AMPK signaling pathway	120	-0.524299513512873	-1.46596299003379	0.00205338809034908	0.01251408806498	0.00732272560847145	8719	tags=62%, list=35%, signal=40%	PCK1,AKT2,PPP2R2D,STRADA,PRKAB1,RAB2A,RAB8A,PPP2R2A,PRKAG1,PIK3CD,ADIPOR1,PRKAG2,PPP2R2B,G6PC3,LEPR,PPP2R3A,CAMKK2,TSC1,RHEB,RAB10,PPP2R1A,PDPK1,PPP2R5C,TBC1D1,CCNA1,PPP2R2C,PPP2R5B,RPS6KB1,PPP2CA,RAB14,CREB3L2,ADIPOR2,PPP2CB,EEF2,SCD5,STRADB,MTOR,EEF2K,CREB3,ULK1,ELAVL1,CREB5,PFKL,AKT1,PPP2R5D,RPTOR,PIK3R1,PPP2R5E,PRKAA1,CAB39,FOXO1,GYS1,SIRT1,PIK3CA,PPP2R1B,ACACA,PRKAA2,CREB1,FOXO3,HMGCR,CCNA2,…
hsa04935	hsa04935	Growth hormone synthesis, secretion and action	119	-0.517235656084992	-1.44565449270339	0.00205973223480947	0.01251408806498	0.00732272560847145	5124	tags=45%, list=21%, signal=36%	CREB3L2,PRKACB,SHC4,RAF1,ADCY7,MTOR,CREB3,FOS,CREB5,AKT1,MAPK9,SOS1,MAPK8,PLCB1,GNAI1,SOCS2,GNAI3,PLCB3,CREBBP,PIK3R1,MAP2K4,GNAI2,ATF6B,PLCG1,SOS2,ITPR2,KRAS,PIK3CA,GNAQ,GSK3B,ADCY3,MAPK12,GNAS,CRK,CREB1,MAPK14,EP300,PRKCA,MAP2K1,SOCS3,MAPK1,ATF2,PTK2,IRS2,AKT3,PLCB4,NRAS,IRS1,BCAR1,CRKL,SHC1,ITPR3,IGFBP3
hsa04914	hsa04914	Progesterone-mediated oocyte maturation	97	-0.547774152095142	-1.50429670838096	0.0020746887966805	0.01251408806498	0.00732272560847145	6668	tags=49%, list=27%, signal=36%	STK10,ADCY6,CCNB2,MAPK13,CDC23,CDK1,CCNA1,CDC26,RPS6KA6,PRKACB,PKMYT1,RAF1,MAD2L2,ADCY7,CDC25B,CPEB2,AKT1,MAPK9,MAPK8,GNAI1,ANAPC10,GNAI3,CCNB1,PIK3R1,GNAI2,RPS6KA1,RPS6KA3,KRAS,PIK3CA,CDC25A,RPS6KA2,PLK1,ADCY3,MAPK12,ANAPC1,CDK2,HSP90AA1,MAPK14,CDC27,MAP2K1,MAPK1,AURKA,CCNA2,MAD2L1,AKT3,BUB1,HSP90AB1,IGF1R
hsa04540	hsa04540	Gap junction	88	-0.558491822672659	-1.51511631188946	0.00209863588667366	0.01251408806498	0.00732272560847145	4821	tags=47%, list=19%, signal=38%	GRB2,PDGFRB,CDK1,CSNK1D,PRKACB,RAF1,ADCY7,MAPK7,SOS1,PLCB1,GNAI1,GNAI3,PLCB3,MAP3K2,GNAI2,SOS2,ITPR2,KRAS,GNAQ,ADCY3,TUBB2A,GNAS,PRKCA,MAP2K1,MAPK1,TUBB,PLCB4,NRAS,TUBA1A,TUBA1C,PDGFA,LPAR1,TUBB2B,TUBB6,GJA1,TUBA1B,EGFR,PDGFB,PDGFC,ITPR3,TUBB3
hsa04340	hsa04340	Hedgehog signaling pathway	49	-0.607517595554416	-1.56483389215717	0.00219298245614035	0.012707182320442	0.00743571636273003	6595	tags=59%, list=26%, signal=44%	MGRN1,CUL3,PTCH1,CSNK1D,FBXW11,CUL1,CSNK1G1,PRKACB,SMO,CCND2,GLI2,KIF3A,MOSMO,EVC2,GRK3,CSNK1G3,GSK3B,MEGF8,CDON,SPOPL,CSNK1A1,EVC,SMURF2,CSNK1E,GLI3,GPR161,CCND1,GAS1,KIF7
hsa00514	hsa00514	Other types of O-glycan biosynthesis	47	-0.635060590042802	-1.62420236188535	0.00220994475138122	0.012707182320442	0.00743571636273003	3372	tags=43%, list=13%, signal=37%	XXYLT1,POMT2,GALNT15,POFUT2,COLGALT1,GALNT6,GXYLT1,EOGT,C1GALT1,GALNT3,LFNG,GALNT7,POFUT1,GXYLT2,GALNT18,GALNT1,GALNT10,GALNT2,PLOD3,B4GALT1
hsa05219	hsa05219	Bladder cancer	41	-0.633160616636832	-1.59072122095293	0.00225733634311512	0.0127519702190012	0.00746192438444335	2517	tags=41%, list=10%, signal=37%	CDH1,KRAS,HBEGF,RB1,MAP2K1,MAPK1,MMP9,MYC,CDK4,E2F3,NRAS,EGFR,CCND1,THBS1,VEGFA,CXCL8,MMP1
hsa05130	hsa05130	Pathogenic Escherichia coli infection	196	-0.481243588977127	-1.38461830786222	0.00301810865191147	0.0165549862041782	0.00968729169842397	7571	tags=55%, list=30%, signal=39%	TNFRSF1A,ACTR3C,BRK1,ABI1,ARF6,ACTR3B,IL1R1,NFKBIA,RELA,CYFIP2,RIPK1,CASP9,CASP4,PAK3,CASP3,NCK1,OCLN,ARHGEF11,CHUK,CASP8,WASL,TMBIM6,CLDN16,MAPK13,WIPF2,NCK2,MYD88,BAK1,MYO6,CLDN11,CDC42,NFKB1,CTTN,TIRAP,CLDN6,FYN,TAB3,ABCF2,ARPC1B,FOS,EZR,WASF3,ARPC2,MYO1D,MAPK9,MAPK8,ACTG1,ARHGEF2,FAS,ARHGEF12,RHOA,MYO1E,CLDN1,TRAF6,SEC24A,MYO1C,GNA13,TNFRSF10A,ACTB,FADD,MYO5A,RAB1A,CYFIP1,PAK2,MAPK12,TUBB2A,F…
hsa04360	hsa04360	Axon guidance	182	-0.47462773588289	-1.35852337766389	0.00303336703741153	0.0165549862041782	0.00968729169842397	7202	tags=56%, list=29%, signal=40%	SEMA5A,PARD6G,HRAS,RRAS,PAK1,SLIT2,NGEF,LIMK2,RHOD,PIK3CD,PAK5,EFNB1,PAK3,WNT5A,PLXNA3,EPHA4,ABLIM3,NCK1,PLXNB2,CAMK2B,PAK4,EPHA7,SEMA3D,LRIG2,SSH2,NCK2,PTCH1,RGS3,MYL12B,SLIT3,EFNA1,CDC42,NFATC3,PPP3CB,EPHA2,RAF1,FYN,PLXNB3,PPP3R1,SEMA4B,SMO,MYL12A,CFL1,GNAI1,EFNB3,PRKCZ,SEMA6D,GNAI3,SEMA3F,NTN4,ARHGEF12,RHOA,LIMK1,NEO1,DPYSL2,PIK3R1,SRGAP1,GNAI2,PLCG1,SSH1,TRPC1,CFL2,SEMA7A,KRAS,PIK3CA,PAK2,GSK…
hsa01521	hsa01521	EGFR tyrosine kinase inhibitor resistance	79	-0.545014418822348	-1.4582809371287	0.00317460317460317	0.0168289751049633	0.00984761864592493	6131	tags=53%, list=25%, signal=40%	BCL2L11,EIF4E2,GAS6,GRB2,BCL2L1,PDGFRB,GAB1,JAK1,RPS6KB1,SHC4,RAF1,FGF2,MTOR,AKT1,SOS1,EIF4E,PIK3R1,PLCG1,SOS2,KRAS,PIK3CA,GSK3B,KDR,FOXO3,NF1,PRKCA,MAP2K1,MAPK1,TGFA,NRG1,AKT3,NRAS,SHC1,PDGFA,AXL,MET,EGFR,IGF1R,PDGFB,PDGFC,IL6,VEGFA
hsa05212	hsa05212	Pancreatic cancer	76	-0.553439174264933	-1.47793109664817	0.00318809776833156	0.0168289751049633	0.00984761864592493	6075	tags=51%, list=24%, signal=39%	BCL2L1,POLK,BAK1,CDC42,JAK1,RPS6KB1,NFKB1,SMAD4,RAF1,MTOR,RAD51,AKT1,MAPK9,BRCA2,MAPK8,TP53,PIK3R1,SMAD2,RALB,RALA,KRAS,PIK3CA,RALBP1,RB1,MAP2K1,MAPK1,TGFA,CDK4,AKT3,E2F3,RAC3,TGFB1,TGFBR2,CDK6,EGFR,TGFBR1,CCND1,TGFB2,VEGFA
hsa03460	hsa03460	Fanconi anemia pathway	54	-0.597686295176707	-1.55680737306655	0.00326797385620915	0.0169723803499895	0.0099315334509582	6569	tags=65%, list=26%, signal=48%	ATR,SLX4,FANCG,BRIP1,RAD51C,FAAP24,PALB2,BRCA1,TOP3A,POLK,REV1,MUS81,FANCI,MLH1,FANCF,RAD51,FANCA,BRCA2,FANCB,WDR48,RPA1,RMI1,FANCC,EME1,POLI,FANCM,BLM,FANCE,ERCC4,FAN1,POLH,FANCD2,USP1,PMS2,REV3L
hsa04392	hsa04392	Hippo signaling pathway - multiple species	28	-0.660977238552262	-1.60154073559889	0.00346420323325635	0.0177059276366436	0.010360774916506	3605	tags=57%, list=14%, signal=49%	LIMD1,STK3,MOB1A,WWC1,WTIP,MOB1B,WWTR1,LATS2,AJUBA,SAV1,LATS1,FRMD6,CSNK1E,YAP1,TEAD2,TEAD1
hsa04015	hsa04015	Rap1 signaling pathway	210	-0.468456699170107	-1.35452952199751	0.00401203610832497	0.02018555667001	0.0118117510426015	6330	tags=46%, list=25%, signal=35%	DOCK4,FGF3,MAPK13,FGF4,FGF20,CALM1,PDGFRB,EFNA1,RAP1A,CDC42,VASP,FGF1,FGF5,PRKCI,FLT4,PRKD1,PFN1,SIPA1L3,EPHA2,FARP2,CTNND1,RAF1,ADCY7,FGF2,KRIT1,TLN2,AKT1,RAPGEF2,ID1,PLCB1,GNAI1,PRKCZ,ACTG1,GNAI3,PLCB3,RHOA,PIK3R1,GNAI2,ADORA2B,RAPGEF1,PLCG1,RAPGEF4,RALB,CDH1,ACTB,RALA,SIPA1L1,KRAS,PIK3CA,GNAQ,AFDN,RAP1B,ADCY3,MAPK12,FGFR1,F2R,GNAS,KDR,CRK,MAPK14,PRKCA,MAP2K1,TLN1,MAPK1,FGFR4,FGF19,MRAS,ITGB3,A…
hsa01522	hsa01522	Endocrine resistance	98	-0.527489151243721	-1.44910280066615	0.00414507772020725	0.0204991087344029	0.011995228713495	6406	tags=52%, list=26%, signal=39%	ADCY6,DLL3,JAG1,MAPK13,GRB2,NCOA3,MMP2,RPS6KB1,NCOR1,GPER1,NOTCH1,PRKACB,SHC4,RAF1,ADCY7,MTOR,FOS,AKT1,MAPK9,SOS1,MAPK8,TP53,NOTCH4,PIK3R1,MED1,SOS2,KRAS,PIK3CA,HBEGF,CARM1,ADCY3,MAPK12,GNAS,MAPK14,RB1,MAP2K1,MAPK1,MMP9,PTK2,CDK4,JUN,AKT3,E2F3,NRAS,SHC1,DLL4,JAG2,EGFR,IGF1R,CCND1,DLL1
hsa04012	hsa04012	ErbB signaling pathway	85	-0.532475013806595	-1.43752995857244	0.00420168067226891	0.0204991087344029	0.011995228713495	5619	tags=55%, list=22%, signal=43%	PAK3,CDKN1A,NCK1,CAMK2B,PAK4,GRB2,NCK2,GAB1,RPS6KB1,NRG4,SHC4,RAF1,MTOR,ELK1,AKT1,MAPK9,SOS1,MAPK8,PIK3R1,MAP2K4,PLCG1,SOS2,KRAS,PIK3CA,HBEGF,PAK2,GSK3B,CRK,PRKCA,MAP2K1,MAPK1,TGFA,MYC,PTK2,JUN,NRG1,AKT3,ABL2,CBL,CBLB,NRAS,ABL1,CRKL,SHC1,EGFR,EREG,AREG
hsa00515	hsa00515	Mannose type O-glycan biosynthesis	23	-0.674682227734779	-1.57257260035197	0.00476190476190476	0.0228855721393035	0.013391688175663	2934	tags=74%, list=12%, signal=65%	CRPPA,ST3GAL3,POMGNT2,RXYLT1,B4GALT2,POMT2,FKTN,B4GAT1,FKRP,CHST10,POMGNT1,POMK,B3GALNT2,FUT4,MGAT5B,LARGE2,B4GALT1
hsa04144	hsa04144	Endocytosis	252	-0.446060261267162	-1.29964116602083	0.005005005005005	0.0231624681695895	0.0135537162548432	8761	tags=58%, list=35%, signal=38%	PARD6B,MVB12B,DNM2,ARPC5,PSD3,SPG21,GIT2,SMAD3,SMURF1,PIP5K1C,SH3GL1,CAPZB,EPS15L1,HSPA2,PARD6G,RAB35,GRK4,HRAS,RAB8A,VPS25,AGAP9,SH3GLB1,HSPA1L,ARPC4,SNX2,AP2A2,VPS29,SH3GL3,ACTR3C,RAB11A,IST1,ARF6,SH3GL2,ACTR3B,KIF5C,ARFGEF1,EHD1,VPS37C,EEA1,SNX12,AP2A1,RAB7A,SNX1,DAB2,SPART,GIT1,ARAP3,SNX5,WASHC3,VPS26A,RAB10,GRK5,FOLR1,WASL,ZFYVE16,WIPF2,VPS36,CHMP4C,HSPA1B,VPS4B,ACAP2,AP2M1,EPS15,CHMP3,CDC42…
hsa05163	hsa05163	Human cytomegalovirus infection	224	-0.449931396054681	-1.30571297334115	0.00501002004008016	0.0231624681695895	0.0135537162548432	7571	tags=50%, list=30%, signal=35%	TNFRSF1A,CALM3,STAT3,TRAF5,IL1R1,NFKBIA,RELA,ADCY1,RIPK1,CASP9,CASP3,CDKN1A,CALM2,ATF4,TSC1,ARHGEF11,CHUK,ADCY6,RHEB,CCL3,CASP8,MAPK13,GRB2,CALM1,BAK1,GNB3,JAK1,RPS6KB1,NFKB1,GNB5,NFATC3,PPP3CB,CREB3L2,AKAP13,GNGT1,PRKACB,RAF1,ADCY7,MTOR,CREB3,ELK1,CREB5,PPP3R1,TBK1,AKT1,SOS1,PLCB1,GNAI1,GNAI3,PLCB3,TP53,FAS,CALR,ARHGEF12,RHOA,GNG4,PIK3R1,GNAI2,CCL2,ATF6B,SOS2,GNA13,GNG12,ITPR2,FADD,KRAS,PIK3CA,G…
hsa04150	hsa04150	mTOR signaling pathway	155	-0.478109026144867	-1.35978050400066	0.00509164969450102	0.0231624681695895	0.0135537162548432	6748	tags=61%, list=27%, signal=45%	LAMTOR3,WNT5B,AKT2,STRADA,ULK2,BRAF,WNT10A,HRAS,ATP6V1G2,ATP6V1G1,ATP6V1H,RRAGC,PIK3CD,TNFRSF1A,ATP6V1E1,LPIN1,WNT9A,WNT5A,NPRL3,EIF4E2,TSC1,WDR59,CHUK,RHEB,FZD10,FNIP1,PDPK1,ATP6V1C1,GRB2,WNT3,DVL1,CLIP1,MIOS,FNIP2,FLCN,DVL2,CASTOR2,RPS6KB1,SLC38A9,RPS6KA6,ATP6V1D,RAF1,MAPKAP1,STRADB,MTOR,ULK1,FZD1,LPIN3,SEC13,AKT1,DVL3,SOS1,RICTOR,RPTOR,RHOA,EIF4E,ATP6V1E2,PIK3R1,LPIN2,TTI1,PRKAA1,CAB39,RPS6KA1…
hsa04140	hsa04140	Autophagy - animal	137	-0.483726627371936	-1.3658173414816	0.00510725229826353	0.0231624681695895	0.0135537162548432	8183	tags=64%, list=33%, signal=43%	AKT2,GABARAPL2,ATG7,ULK2,ATG13,HRAS,SQSTM1,RRAS,RAB8A,SH3GLB1,RRAGC,PIK3CD,ATG101,ERN1,WIPI1,CTSB,AMBRA1,ATG9A,LAMP1,RAB7A,ZFYVE1,CAMKK2,TSC1,WIPI2,DAPK1,RHEB,ATG4C,ATG2B,PDPK1,BCL2L1,HMGB1,MTMR4,UVRAG,ATG12,RPS6KB1,ATG14,WDR41,PPP2CA,PIK3C3,C9orf72,PPP2CB,PRKACB,PIK3R4,RAF1,DAPK3,MTOR,ULK1,TBK1,SMCR8,AKT1,TANK,MAPK9,MAPK8,RAB33B,RPTOR,NRBF2,TRAF6,PIK3R1,EIF2AK3,STX17,ATG16L1,BECN1,PRKAA1,GABARAP…
hsa04919	hsa04919	Thyroid hormone signaling pathway	121	-0.491436550305951	-1.37446826514207	0.00616649537512847	0.0272281413833925	0.0159327796914915	7329	tags=55%, list=29%, signal=39%	CASP9,NCOA2,MED4,HDAC3,THRA,MED27,RXRB,ATP1B3,RHEB,STAT1,PDPK1,PLCD4,NCOA3,NCOR1,NOTCH1,PRKACB,ATP1B1,RAF1,SLC9A1,MTOR,MED30,PFKL,AKT1,PLCB1,ACTG1,PLCB3,TP53,NOTCH4,CREBBP,MED24,ATP1A1,SIN3A,PIK3R1,MED1,PLCG1,MED13L,FOXO1,ACTB,KRAS,PIK3CA,THRB,GSK3B,MED14,PLCD3,MED13,EP300,PRKCA,MAP2K1,MAPK1,MYC,MED17,ATP2A2,ITGB3,AKT3,PFKM,PLCB4,NRAS,HDAC2,PFKP,CTNNB1,SLC16A2,ITGAV,HIF1A,CCND1,BMP4,SLC2A1
hsa04931	hsa04931	Insulin resistance	108	-0.500369923731085	-1.38780381481	0.00617283950617284	0.0272281413833925	0.0159327796914915	5681	tags=40%, list=23%, signal=31%	AGT,RPS6KB1,NFKB1,PPP1CC,PPP1CB,CREB3L2,RPS6KA6,MTOR,CREB3,CREB5,AKT1,MAPK9,MAPK8,PRKCZ,GFPT1,PIK3R1,PPP1R3C,PRKAA1,RPS6KA1,RPS6KA3,FOXO1,GYS1,PIK3CA,RPS6KA2,PTPN1,MLXIP,GSK3B,PRKAA2,PTPRF,CREB1,SOCS3,GFPT2,IRS2,AKT3,TRIB3,IRS1,TNF,PRKAB2,PTPN11,PYGL,PPP1R3B,SLC2A1,IL6
hsa05168	hsa05168	Herpes simplex virus 1 infection	494	-0.417459612977204	-1.2351646542706	0.00699300699300699	0.0304290304290304	0.0178058072794915	9615	tags=63%, list=38%, signal=39%	TAPBP,PML,NXF1,ZNF778,ZNF506,TSC2,TAP1,ZNF23,ZNF641,ZNF891,ZNF205,ZFP28,ZNF33B,ZNF486,ZNF33A,ZNF440,ZNF785,ZNF404,ZNF25,SRSF5,ZNF442,ZNF273,ZNF19,ZNF589,ZNF701,ZNF674,ZNF662,ZNF571,STAT2,ZNF283,ZNF707,ZNF773,SP100,PPP1CA,SRC,ZNF875,ZNF251,ALYREF,ZNF333,ZNF383,AKT2,ZNF823,ZNF26,ZNF132,ZNF682,ZNF527,ZNF470,ZNF2,EIF2B1,ZNF791,ZNF37A,BID,BIRC3,ZNF878,ZNF624,ZNF225,ZNF556,ZNF514,ZNF793,ZNF736,ZNF182,Z…
hsa05017	hsa05017	Spinocerebellar ataxia	142	-0.47773254749384	-1.35246465469153	0.00715746421267894	0.0306462358427715	0.0179329068841324	7830	tags=53%, list=31%, signal=36%	CYCS,PSMD13,PIK3CD,PSMA4,NOP56,RBPJ,PSMD8,ATXN3,PSMB7,ATG101,PSMC4,ERN1,WIPI1,VDAC2,AMBRA1,PSMA7,PSMD9,WIPI2,PSMA3,ATG2B,SLC1A6,TWNK,ATG14,PIK3C3,PSMB1,CIC,PIK3R4,VDAC1,MTOR,MAP3K5,ULK1,PUM2,AFG3L2,ATXN2,AKT1,PSMD3,MAPK9,ATXN1,MAPK8,PLCB1,OPA1,PSMA1,PLCB3,PSMB5,NRBF2,PSMD11,PIK3R1,PSMD7,ATXN2L,PSMD6,BECN1,MCU,PSMD1,PUM1,KAT5,ATXN10,ITPR2,PIK3CA,RB1CC1,GNAQ,PSMD12,PSMD2,PSMC6,TBP,TBPL1,PSMD14,PRKC…
hsa05310	hsa05310	Asthma	28	0.839540872122073	2.50215861806039	0.00735294117647059	0.0306462358427715	0.0179329068841324	927	tags=54%, list=4%, signal=52%	HLA-DPB1,HLA-DQA1,HLA-DQB1,HLA-DQA2,HLA-DRB1,HLA-DRB5,FCER1A,HLA-DRA,HLA-DMA,HLA-DPA1,HLA-DMB,CD40LG,HLA-DOA,FCER1G,HLA-DOB
hsa05218	hsa05218	Melanoma	72	-0.535695973058102	-1.42618471940129	0.00746268656716418	0.0306462358427715	0.0179329068841324	6313	tags=46%, list=25%, signal=34%	FGF3,FGF4,FGF20,PDGFRB,POLK,BAK1,FGF1,FGF5,RAF1,FGF2,AKT1,TP53,PIK3R1,CDH1,KRAS,PIK3CA,FGFR1,RB1,MAP2K1,MAPK1,FGF19,CDK4,AKT3,E2F3,NRAS,PDGFA,MET,CDK6,EGFR,IGF1R,PDGFB,CCND1,PDGFC
hsa04137	hsa04137	Mitophagy - animal	68	-0.536525271983772	-1.42256985156742	0.00749464668094218	0.0306462358427715	0.0179329068841324	8345	tags=68%, list=33%, signal=45%	CSNK2B,FUNDC1,HRAS,SQSTM1,RRAS,TBC1D15,UBC,CSNK2A3,RELA,AMBRA1,ATG9A,RAB7A,ATF4,NBR1,MFN2,BCL2L1,PGAM5,USP15,MFN1,USP8,TAX1BP1,PINK1,ULK1,RHOT1,TFE3,TBK1,MAPK9,BCL2L13,MAPK8,CSNK2A1,TP53,EIF2AK3,BECN1,GABARAPL1,KRAS,CSNK2A2,FOXO3,ATG5,MRAS,JUN,NRAS,BNIP3L,CITED2,HIF1A,RRAS2,BNIP3
hsa00591	hsa00591	Linoleic acid metabolism	29	0.692004174621466	2.06056670638339	0.0075187969924812	0.0306462358427715	0.0179329068841324	2669	tags=48%, list=11%, signal=43%	PLA2G2D,ALOX15,PLA2G4F,PLA2G2F,CYP2E1,PLA2G4E,CYP2C9,PLA2G3,PLA2G2A,PLA2G6,PLA2G4C,PLA2G10,PLA2G1B,CYP2C8
hsa05213	hsa05213	Endometrial cancer	58	-0.560859821106373	-1.45782449908136	0.00767543859649123	0.0308936403508772	0.0180776777469991	6298	tags=55%, list=25%, signal=41%	PDPK1,GRB2,APC,POLK,BAK1,RAF1,CTNNA1,AXIN1,MLH1,ELK1,AKT1,SOS1,TP53,PIK3R1,TCF7L2,SOS2,CDH1,KRAS,PIK3CA,AXIN2,GSK3B,FOXO3,MAP2K1,MAPK1,MYC,AKT3,NRAS,CTNNB1,ILK,EGFR,CCND1,TCF7L1
hsa05330	hsa05330	Allograft rejection	35	0.766962761861301	2.43493614641959	0.008	0.0318024691358025	0.0186094866796621	2612	tags=69%, list=10%, signal=61%	HLA-DPB1,HLA-DQA1,HLA-DQB1,HLA-DQA2,HLA-DRB1,HLA-DRB5,HLA-DRA,HLA-DMA,HLA-DPA1,HLA-DMB,CD40LG,HLA-DOA,CD28,HLA-DOB,FASLG,GZMB,CD86,IL12B,HLA-F,HLA-A,PRF1,HLA-E,IL2,IFNG
hsa05340	hsa05340	Primary immunodeficiency	37	0.75676149605018	2.3958850612574	0.00862068965517241	0.033851976450799	0.0198087734053384	1567	tags=54%, list=6%, signal=51%	CD79A,CD3D,CD3E,CD19,IL2RG,CD8A,ZAP70,BLNK,CD4,TNFRSF13B,CD40LG,BTK,LCK,TNFRSF13C,CD8B,PTPRC,ICOS,JAK3,IGLL1,CIITA
hsa05033	hsa05033	Nicotine addiction	40	0.607518287205685	1.96649398144483	0.00892857142857143	0.0342261904761905	0.0200277479412818	1588	tags=12%, list=6%, signal=12%	GABRP,GABRE,GRIN2D,GABRQ,GRIN2C
hsa05332	hsa05332	Graft-versus-host disease	38	0.543724261312207	1.72778496671373	0.00892857142857143	0.0342261904761905	0.0200277479412818	2612	tags=61%, list=10%, signal=54%	HLA-DPB1,HLA-DQA1,HLA-DQB1,HLA-DQA2,HLA-DRB1,HLA-DRB5,HLA-DRA,HLA-DMA,HLA-DPA1,HLA-DMB,HLA-DOA,CD28,HLA-DOB,FASLG,GZMB,CD86,KLRD1,HLA-F,HLA-A,PRF1,HLA-E,IL2,IFNG
hsa05220	hsa05220	Chronic myeloid leukemia	76	-0.528250587705008	-1.4106662605314	0.00956429330499469	0.036231793461274	0.0212013436729913	6131	tags=50%, list=25%, signal=38%	GRB2,BCL2L1,POLK,BAK1,NFKB1,SHC4,SMAD4,RAF1,AKT1,SOS1,TP53,PIK3R1,RUNX1,SOS2,KRAS,PIK3CA,CTBP2,CRK,RB1,MAP2K1,MAPK1,MYC,CDK4,AKT3,CBL,E2F3,NRAS,HDAC2,ABL1,CRKL,SHC1,PTPN11,TGFB1,TGFBR2,CDK6,TGFBR1,CCND1,TGFB2
hsa04672	hsa04672	Intestinal immune network for IgA production	46	0.721140680463492	2.4201426751262	0.01	0.0374418604651163	0.0219094247246022	1296	tags=50%, list=5%, signal=47%	TNFRSF17,HLA-DPB1,HLA-DQA1,HLA-DQB1,PIGR,HLA-DQA2,HLA-DRB1,HLA-DRB5,HLA-DRA,HLA-DMA,CXCL12,HLA-DPA1,TNFRSF13B,HLA-DMB,CD40LG,HLA-DOA,TNFSF13B,CD28,TNFRSF13C,HLA-DOB,ICOS,CD86,CXCR4
hsa03440	hsa03440	Homologous recombination	41	-0.585156685606858	-1.47011853377989	0.0101580135440181	0.0375963259905036	0.0219998115472381	7958	tags=66%, list=32%, signal=45%	RAD54B,POLD2,POLD3,BRIP1,POLD1,RAD51C,PALB2,ABRAXAS1,BRCA1,BARD1,TOP3A,MUS81,UIMC1,ATM,RAD52,RAD51,TOPBP1,BRCA2,MRE11,RPA1,RAD50,EME1,BLM,NBN,RAD54L,XRCC2,RBBP8
hsa04657	hsa04657	IL-17 signaling pathway	94	-0.509381933196483	-1.39226340211411	0.0104058272632674	0.0380758679405922	0.0222804196187185	5059	tags=49%, list=20%, signal=39%	TRAF3,SRSF1,TAB3,FOS,USP25,ELAVL1,TBK1,MAPK7,MAPK9,TRAF4,MAPK8,CSF3,TRAF6,CCL2,CCL7,FADD,GSK3B,MAPK12,MAPK4,HSP90AA1,MAPK14,MAPK1,MMP9,MAPK6,TAB2,JUN,MAP3K7,FOSL1,TRAF3IP2,TNF,HSP90AB1,HSP90B1,CXCL3,CXCL1,TNFAIP3,CSF2,CCL20,MMP13,CXCL2,CXCL5,IL6,PTGS2,MMP3,IL1B,CXCL8,MMP1
hsa00534	hsa00534	Glycosaminoglycan biosynthesis - heparan sulfate / heparin	24	-0.652595281164687	-1.53073932811935	0.010752688172043	0.0389029841730095	0.0227644137527581	4073	tags=46%, list=16%, signal=38%	HS3ST3A1,NDST1,XYLT2,HS2ST1,HS3ST3B1,EXT1,EXTL3,HS6ST2,GLCE,EXT2,EXTL2
hsa05320	hsa05320	Autoimmune thyroid disease	50	0.780977851214748	2.64544112179294	0.0114942528735632	0.0411238825031928	0.0240639913961148	2593	tags=46%, list=10%, signal=41%	HLA-DPB1,HLA-DQA1,HLA-DQB1,HLA-DQA2,HLA-DRB1,HLA-DRB5,HLA-DRA,HLA-DMA,HLA-DPA1,HLA-DMB,CD40LG,HLA-DOA,CTLA4,CD28,HLA-DOB,FASLG,GZMB,CD86,HLA-F,HLA-A,PRF1,HLA-E,IL2
hsa05322	hsa05322	Systemic lupus erythematosus	53	0.601049952049654	2.04886955903363	0.0119047619047619	0.0421245421245421	0.0246495359277314	1659	tags=43%, list=7%, signal=41%	HLA-DPB1,C1QA,C1QB,HLA-DQA1,HLA-DQB1,HLA-DQA2,HLA-DRB1,HLA-DRB5,C1QC,HLA-DRA,HLA-DMA,HLA-DPA1,HLA-DMB,CD40LG,HLA-DOA,CD28,FCGR1A,C8G,HLA-DOB,C7,CD86,FCGR3A,C5
hsa00140	hsa00140	Steroid hormone biosynthesis	60	0.456823151552318	1.60705863437064	0.0123456790123457	0.0427452542147883	0.0250127509135244	3658	tags=27%, list=15%, signal=23%	CYP3A5,SULT2B1,CYP7B1,CYP2E1,HSD11B2,UGT2B7,AKR1C2,UGT1A10,SRD5A3,DHRS11,HSD17B3,UGT2A1,UGT2B17,HSD17B1,HSD11B1L,AKR1C4
hsa00590	hsa00590	Arachidonic acid metabolism	61	0.572845865316011	2.02001365284389	0.0123456790123457	0.0427452542147883	0.0250127509135244	1710	tags=36%, list=7%, signal=34%	PTGDS,PLA2G2D,ALOX15,CYP4F3,GPX2,CBR3,ALOX12B,EPHX2,PLA2G4F,PLA2G2F,CYP2E1,HPGDS,PLA2G4E,ALOX5,CYP2C9,TBXAS1,PLA2G3,PLA2G2A,ALOX12,PLA2G6,PLA2G4C,CYP4F8
hsa05321	hsa05321	Inflammatory bowel disease	63	0.420611771771407	1.49538236674554	0.0126582278481013	0.043361163479666	0.0253731554849958	1541	tags=33%, list=6%, signal=31%	HLA-DPB1,TLR5,HLA-DQA1,HLA-DQB1,IL2RG,HLA-DQA2,HLA-DRB1,HLA-DRB5,HLA-DRA,HLA-DMA,HLA-DPA1,HLA-DMB,HLA-DOA,FOXP3,IL12RB1,TBX21,HLA-DOB,IL18RAP,NOD2,IL21R,IL12B
hsa00010	hsa00010	Glycolysis / Gluconeogenesis	67	-0.527146304486094	-1.39165692698831	0.0129310344827586	0.0436078006500542	0.0255174773336375	2671	tags=31%, list=11%, signal=28%	TPI1,ADH5,PGM2,DLAT,ALDOA,ALDOC,PFKM,GPI,PFKP,ENO2,GAPDH,PKM,PGAM1,ENO1,LDHB,MINPP1,HK2,ALDH1B1,PGK1,PGM1,LDHA
hsa04213	hsa04213	Longevity regulating pathway - multiple species	62	-0.541790599113777	-1.42118844529971	0.0130010834236186	0.0436078006500542	0.0255174773336375	8415	tags=63%, list=34%, signal=42%	PRKAB1,HSPA2,HRAS,ADCY2,PRKAG1,HSPA1L,PIK3CD,PRKAG2,ADCY1,ADCY6,HSPA1B,CLPB,RPS6KB1,PRKACB,ADCY7,MTOR,AKT1,RPTOR,FOXA2,PIK3R1,PRKAA1,FOXO1,SIRT1,SOD2,KRAS,PIK3CA,ADCY3,PRKAA2,FOXO3,HSPA8,ATG5,IRS2,AKT3,NRAS,HDAC2,IRS1,CAT,PRKAB2,IGF1R
hsa00230	hsa00230	Purine metabolism	128	-0.480625945638372	-1.35063275539805	0.0133060388945752	0.0441705621036415	0.0258467820089958	8235	tags=52%, list=33%, signal=35%	NME1,NUDT5,ADCY2,GUCY1B1,PDE4A,PDE2A,NT5C3A,ADCY1,PNP,GUCY1A1,NME1-NME2,GMPR2,NUDT9,PDE5A,AMPD2,AK3,PRPS2,ADCY6,PDE4B,IMPDH2,DGUOK,ENTPD4,PDE7B,NME2,NME6,PRPS1,ENPP1,NT5C3B,ENTPD5,GMPS,PAPSS1,ADCY7,RRM2B,ADA,ENTPD6,PDE8A,ENTPD2,NT5C2,CANT1,ADSL,RRM1,PDE10A,PDE3A,ADK,GART,HPRT1,NME7,DCK,RRM2,PGM2,ADCY3,ATIC,PDE7A,NME4,NPR2,PAPSS2,PFAS,IMPDH1,PKM,PPAT,PAICS,ENTPD3,PDE4D,PGM1,AK4,NT5E
hsa00830	hsa00830	Retinol metabolism	67	0.562125284536882	2.01331782764141	0.0135135135135135	0.0444015444015444	0.0259819432751764	1878	tags=25%, list=8%, signal=24%	ADH7,CYP3A5,DHRS3,BCO1,ALDH1A2,RDH12,CYP2S1,ADH1C,CYP2C18,SDR16C5,CYP2C9,UGT2B7,RDH10,ALDH1A1,DGAT1,UGT1A10,RDH16
hsa05167	hsa05167	Kaposi sarcoma-associated herpesvirus infection	193	-0.449640379746761	-1.29294216192872	0.014070351758794	0.0457641744073905	0.0267792978716015	5769	tags=38%, list=23%, signal=30%	BAK1,GNB3,JAK1,NFKB1,ATG14,GNB5,NFATC3,PPP3CB,PIK3C3,GNGT1,TRAF3,RAF1,FGF2,MTOR,FOS,PPP3R1,TBK1,AKT1,MAPK9,MAPK8,TP53,FAS,EIF2AK2,CREBBP,GNG4,PIK3R1,TCF7L2,MAP2K4,BECN1,PLCG1,GABARAPL1,IL6ST,GNG12,ITPR2,FADD,KRAS,PIK3CA,GSK3B,MAPK12,CREB1,MAPK14,MICA,EP300,RB1,MAP2K1,MAPK1,MYC,PPP3CA,IFNGR1,CDK4,JUN,AKT3,E2F3,GNB1,NRAS,CTNNB1,CXCL3,CXCL1,GNG10,ICAM1,MICB,CDK6,HIF1A,CSF2,PDGFB,CCND1,TCF7L1,ITPR3,A…
hsa00982	hsa00982	Drug metabolism - cytochrome P450	71	0.605918235349219	2.16257609947667	0.0149253731343284	0.0480597014925373	0.0281225451688924	2753	tags=37%, list=11%, signal=33%	ADH7,ALDH3A1,CYP3A5,FMO3,FMO1,ADH1C,FMO4,CYP2E1,HPGDS,FMO2,CYP2C9,UGT2B7,GSTK1,GSTM4,MGST2,ALDH3B2,GSTM2,UGT1A10,GSTM5,ADH6,CYP2C8,GSTM3,CYP2D6,LOC107987478,LOC107987479,FMO5
hsa04910	hsa04910	Insulin signaling pathway	137	-0.471713839921111	-1.33189885841398	0.0153217568947906	0.048817465130382	0.028565957039354	6748	tags=49%, list=27%, signal=36%	EIF4E2,MKNK1,TSC1,RHEB,PDPK1,GRB2,PYGB,CALM1,EXOC7,INPP5A,RPS6KB1,PPP1CC,PHKA1,PPP1CB,PRKCI,PRKACB,SHC4,RAF1,FLOT1,MTOR,ELK1,PHKB,AKT1,MAPK9,SOS1,MAPK8,PRKCZ,SOCS2,RPTOR,EIF4E,PIK3R1,PPP1R3C,PRKAR1A,RAPGEF1,PRKAA1,PRKAR2A,SOS2,FOXO1,SOCS4,GYS1,KRAS,PIK3CA,INPPL1,ACACA,PTPN1,GSK3B,PRKAA2,PTPRF,CRK,PRKAR1B,MAP2K1,SOCS3,MAPK1,RHOQ,FASN,IRS2,AKT3,CBL,CBLB,NRAS,IRS1,CRKL,PRKAB2,SHC1,PYGL,HK2,PPP1R3B
hsa04928	hsa04928	Parathyroid hormone synthesis, secretion and action	106	-0.486303029760109	-1.3454093024197	0.0154639175257732	0.048817465130382	0.028565957039354	5347	tags=52%, list=21%, signal=41%	MMP16,ADCY1,CDKN1A,RUNX2,SOST,ATF4,RXRB,ARHGEF11,ADCY6,PDE4B,EGR1,CREB3L2,CYP27B1,AKAP13,PRKACB,RAF1,ADCY7,MMP24,TNFSF11,CREB3,FOS,MMP17,CREB5,PLCB1,GNAI1,GNAI3,PLCB3,RHOA,GNAI2,ATF6B,MEF2A,GNA13,ITPR2,GNAQ,HBEGF,ADCY3,FGFR1,GNAS,CREB1,LRP6,PRKCA,MAP2K1,MAPK1,ATF2,PLCB4,MMP15,LRP5,CYP24A1,EGFR,MMP14,GNA12,ITPR3,PDE4D,MMP13,PTHLH
hsa04612	hsa04612	Antigen processing and presentation	70	0.462224375663622	1.62998629736137	0.015625	0.0488470873786408	0.0285832907511497	2396	tags=36%, list=10%, signal=32%	HLA-DPB1,HLA-DQA1,HLA-DQB1,HLA-DQA2,CD8A,CD74,HLA-DRB1,HLA-DRB5,CTSS,HLA-DRA,HLA-DMA,HLA-DPA1,CD4,HLA-DMB,HLA-DOA,CD8B,HLA-DOB,CIITA,PSME2,KLRD1,KIR2DL4,HLA-F,HLA-A,IFI30,HLA-E
hsa00980	hsa00980	Metabolism of xenobiotics by cytochrome P450	77	0.610297286782808	2.23268423055174	0.0158730158730159	0.0491452991452991	0.0287577919156866	2689	tags=35%, list=11%, signal=31%	ADH7,ALDH3A1,CYP3A5,AKR7A3,CBR3,CYP2S1,ADH1C,EPHX1,CYP2E1,HPGDS,CYP2C9,UGT2B7,AKR7L,GSTK1,GSTM4,MGST2,ALDH3B2,GSTM2,UGT1A10,DHDH,GSTM5,CYP2F1,ADH6,GSTM3,CYP2D6,LOC107987478,LOC107987479
hsa04622	hsa04622	RIG-I-like receptor signaling pathway	69	-0.520015292556836	-1.38052321596114	0.016025641025641	0.0491452991452991	0.0287577919156866	7391	tags=43%, list=30%, signal=31%	NFKBIA,RELA,RIPK1,TKFC,CHUK,DDX58,CASP8,MAPK13,TRIM25,IFNK,ATG12,NFKB1,TRAF3,MAVS,TBK1,TANK,MAPK9,MAPK8,IFNE,TRAF6,DDX3X,SIKE1,FADD,MAPK12,MAPK14,ATG5,MAP3K7,TNF,AZI2,CXCL8
