# Supplementary material for: Constructe a novel 5 hypoxia genes signature for cervical cancer
Source: Cancer Cell Int. 2021 Jul 3;21:345. doi: 10.1186/s12935-021-02050-3 (PMC8254931; doi:10.1186/s12935-021-02050-3)
Supplement: Supplementary file 11 — Additional file 11. Sequences of upstream and downstream primers. [file 12935_2021_2050_MOESM11_ESM.xls]

## Sheet: Sheet1
Primers	Sequences (5′–3′)
AK4	F：TGGATTCACCCTCCTAGCGGAA
	R：CTGTCTTAGCCTGGCAGCAACT
HK2	F：GAGTTTGACCTGGATGTGGTTGC
	R：CCTCCATGTAGCAGGCATTGCT
P4HA1	F：GCCAAAGCTCTGTTACGTCTCC
	R：CAAAGCAGTCCTCAGCCGTTAG
TGFBI	F：GGACATGCTCACTATCAACGGG
	R：CTGTGGACACATCAGACTCTGC
VEGFA	F：CTGCTGTAACGATGAAGCCCTG
	R：GCTGTAGGAAGCTCATCTCTCC
