# Supplementary material for: Constructe a novel 5 hypoxia genes signature for cervical cancer
Source: Cancer Cell Int. 2021 Jul 3;21:345. doi: 10.1186/s12935-021-02050-3 (PMC8254931; doi:10.1186/s12935-021-02050-3)
Supplement: Supplementary file 12 — Additional file 12. Clinical details of these cervical cancer 10 patients. [file 12935_2021_2050_MOESM12_ESM.xls]

## Sheet: Sheet1
Age(years)
<65	8
≥65	2
TNM stage
I–II	6
III–IV	4
Type of cervical cancer
Cervical squamous cell carcinomas	7
cervical adenocarcinoma	3
